# Supplementary material for: Genome-scale metabolic modeling reveals specific vaginal Lactobacillus strains and their metabolites as key inhibitors of Candida albicans
Source: Microbiol Spectr. 2025 Apr 16;13(6):e02984-24. doi: 10.1128/spectrum.02984-24 (PMC12186704; doi:10.1128/spectrum.02984-24)
Supplement: Table S1 — All in silico prediction results for individual and pairwise flux balance analysis experiments. [file spectrum.02984-24-s0004.xlsx]

## Sheet: In silico predictions
Model ID	C. albicans single growth rate	C. albicans paired growth rate	Lactobacillus single growth rate	Lactobacillus paired growth rate	Interaction effect on C. albicans	Interaction effect on Lactobacillus	Interaction type	Lactobacillus Interaction Role
Lactobacillus_reuteri_I5007	2.3197	0.310108	0.851746	4.55282	-2.90309	2.41826	Parasitism [-/+]	inhibitor
Lactobacillus_reuteri_100_23	2.3197	0.315517	0.968487	4.78696	-2.87815	2.30531	Parasitism [-/+]	inhibitor
Lactobacillus_reuteri_lpuph	2.3197	0.329722	0.90696	4.83254	-2.81461	2.41367	Parasitism [-/+]	inhibitor
Lactobacillus_sakei_subsp_sakei_23K	2.3197	0.3546	0.499018	3.18761	-2.70967	2.67531	Parasitism [-/+]	inhibitor
Lactobacillus_ruminis_SPM0211	2.3197	0.616799	1.22648	4.66986	-1.91107	1.92885	Parasitism [-/+]	inhibitor
Lactobacillus_jensenii_1153	2.3197	0.755925	0.643859	2.8378	-1.61762	2.13995	Parasitism [-/+]	inhibitor
Lactobacillus_johnsonii_pf01	2.3197	0.779597	1.61718	4.38112	-1.57314	1.43782	Parasitism [-/+]	inhibitor
Lactobacillus_helveticus_R0052	2.3197	0.805752	1.08608	3.71464	-1.52553	1.7741	Parasitism [-/+]	inhibitor
Lactobacillus_acidophilus_La_14	2.3197	0.836104	1.40394	4.72795	-1.47218	1.75173	Parasitism [-/+]	inhibitor
Lactobacillus_vaginalis_ERR2221166	2.3197	0.874756	0.313554	2.70519	-1.40698	3.10894	Parasitism [-/+]	inhibitor
Lactobacillus_paracasei_UW1	2.3197	0.972627	1.601	4.64506	-1.25398	1.53672	Parasitism [-/+]	inhibitor
Lactobacillus_delbrueckii_subsp_delbrueckii_DSM_20074	2.3197	1.06037	0.6336	2.62798	-1.12938	2.05231	Parasitism [-/+]	inhibitor
Lactobacillus_reuteri_ERR2221204	2.3197	1.07308	1.00077	17.9766	-1.11217	4.16694	Parasitism [-/+]	inhibitor
Lactobacillus_fermentum_CECT_5716	2.3197	1.09312	0.286249	2.90363	-1.08549	3.34252	Parasitism [-/+]	inhibitor
Lactobacillus_reuteri_MM2_3	2.3197	1.12775	0.671805	2.27264	-1.04049	1.75826	Parasitism [-/+]	inhibitor
Lactobacillus_reuteri_F275_JCM_1112	2.3197	1.13061	0.635277	2.28728	-1.03684	1.84818	Parasitism [-/+]	inhibitor
Lactobacillus_fermentum_IFO_3956	2.3197	1.14249	0.0664972	2.08654	-1.02176	4.97167	Parasitism [-/+]	inhibitor
Lactobacillus_reuteri_SD2112_ATCC_55730	2.3197	1.14618	0.624458	2.25415	-1.0171	1.8519	Parasitism [-/+]	inhibitor
Lactobacillus_reuteri_CF48_3A	2.3197	1.148	0.615785	2.23988	-1.01482	1.86292	Parasitism [-/+]	inhibitor
Lactobacillus_fermentum_ATCC_14931	2.3197	1.14986	0.334577	2.12849	-1.01247	2.66942	Parasitism [-/+]	inhibitor
Lactobacillus_reuteri_MM4_1A	2.3197	1.15017	0.634407	2.30052	-1.0121	1.85848	Parasitism [-/+]	inhibitor
Lactobacillus_delbrueckii_subsp_bulgaricus_ATCC_BAA_365	2.3197	1.18042	0.38263	2.60334	-0.974635	2.76634	Parasitism [-/+]	inhibitor
Lactobacillus_delbrueckii_subsp_lactis_DSM_20072	2.3197	1.19074	0.597595	3.15156	-0.962083	2.39883	Parasitism [-/+]	inhibitor
Lactobacillus_delbrueckii_subsp_bulgaricus_CNCM_I_1519	2.3197	1.20235	0.654432	3.00414	-0.948086	2.19864	Parasitism [-/+]	inhibitor
Lactobacillus_delbrueckii_subsp_bulgaricus_2038	2.3197	1.21649	0.629789	2.82944	-0.931211	2.16757	Parasitism [-/+]	inhibitor
Lactobacillus_sakei_subsp_sakei_DSM_20017_JCM_1157	2.3197	1.2206	0.384781	2.13726	-0.926343	2.47365	Parasitism [-/+]	inhibitor
Lactobacillus_antri_DSM_16041	2.3197	1.22248	0.677297	2.59286	-0.924133	1.93668	Parasitism [-/+]	inhibitor
Lactobacillus_casei_ERR2221304	2.3197	1.23058	1.38266	3.36686	-0.914602	1.28395	Parasitism [-/+]	inhibitor
Lactobacillus_helveticus_DSM_20075	2.3197	1.24964	0.980035	2.80801	-0.892431	1.51864	Parasitism [-/+]	inhibitor
Lactobacillus_delbrueckii_subsp_bulgaricus_ATCC_11842	2.3197	1.25494	0.610596	2.73464	-0.886319	2.16306	Parasitism [-/+]	inhibitor
Lactobacillus_kefiranofaciens_ZW3	2.3197	1.2642	0.549241	2.39274	-0.87571	2.12315	Parasitism [-/+]	inhibitor
Lactobacillus_amylolyticus_DSM_11664	2.3197	1.28476	0.754929	2.30858	-0.852442	1.61259	Parasitism [-/+]	inhibitor
Lactobacillus_casei_ERR2221237	2.3197	1.2874	1.45824	3.45968	-0.849474	1.24641	Parasitism [-/+]	inhibitor
Lactobacillus_iners_SPIN_1401G	2.3197	1.28879	0.521232	2.43356	-0.847923	2.22307	Parasitism [-/+]	inhibitor
Lactobacillus_casei_ERR2221325	2.3197	1.29263	1.45206	3.44519	-0.843624	1.24648	Parasitism [-/+]	inhibitor
Lactobacillus_casei_ERR2221291	2.3197	1.29263	1.45206	3.44519	-0.843624	1.24648	Parasitism [-/+]	inhibitor
Lactobacillus_ruminis_ATCC_27782	2.3197	1.29468	0.949606	2.45759	-0.841338	1.37184	Parasitism [-/+]	inhibitor
Lactobacillus_delbrueckii_subsp_bulgaricus_CNCM_I_1632	2.3197	1.29796	0.625124	2.49755	-0.837693	1.9983	Parasitism [-/+]	inhibitor
Lactobacillus_ruminis_ATCC_25644	2.3197	1.3016	0.970243	2.47792	-0.833649	1.35271	Parasitism [-/+]	inhibitor
Lactobacillus_crispatus_FB077_07	2.3197	1.3083	0.841924	2.45545	-0.826245	1.54423	Parasitism [-/+]	inhibitor
Lactobacillus_crispatus_125_2_CHN	2.3197	1.31214	0.858102	2.42243	-0.822014	1.49723	Parasitism [-/+]	inhibitor
Lactobacillus_crispatus_CTV_05	2.3197	1.32669	1.06294	2.63694	-0.806102	1.3108	Parasitism [-/+]	inhibitor
Lactobacillus_ruminis_DSM_20403_NBRC_102161	2.3197	1.33282	1.06894	2.66471	-0.799453	1.31779	Parasitism [-/+]	inhibitor
Lactobacillus_johnsonii_ERR2221205	2.3197	1.33698	1.0418	2.62092	-0.794962	1.33099	Parasitism [-/+]	inhibitor
Lactobacillus_johnsonii_ERR2221124	2.3197	1.33732	1.0418	2.61735	-0.794598	1.32902	Parasitism [-/+]	inhibitor
Lactobacillus_ruminis_ERR2221355	2.3197	1.33894	1.14375	2.89748	-0.792848	1.34103	Parasitism [-/+]	inhibitor
Lactobacillus_ruminis_ERR2221165	2.3197	1.33896	1.14368	2.89732	-0.79283	1.34103	Parasitism [-/+]	inhibitor
Lactobacillus_acidophilus_ATCC_4796	2.3197	1.3427	1.21617	2.98779	-0.788804	1.29673	Parasitism [-/+]	inhibitor
Lactobacillus_iners_LactinV_09V1_c	2.3197	1.3475	0.888863	2.72675	-0.783656	1.61715	Parasitism [-/+]	inhibitor
Lactobacillus_pentosus_KCA1	2.3197	1.35078	1.23213	3.56733	-0.780141	1.53369	Parasitism [-/+]	inhibitor
Lactobacillus_casei_ATCC_334	2.3197	1.35389	1.18976	2.77365	-0.776828	1.22112	Parasitism [-/+]	inhibitor
Lactobacillus_johnsonii_FI9785	2.3197	1.3557	1.2044	3.20865	-0.7749	1.41366	Parasitism [-/+]	inhibitor
Lactobacillus_crispatus_FB049_03	2.3197	1.3711	1.07532	2.75995	-0.758608	1.35988	Parasitism [-/+]	inhibitor
Lactobacillus_helveticus_DPC_4571	2.3197	1.37944	1.05642	2.86399	-0.749853	1.43884	Parasitism [-/+]	inhibitor
Lactobacillus_iners_AB_1	2.3197	1.37983	1.01278	2.86773	-0.749452	1.50159	Parasitism [-/+]	inhibitor
Lactobacillus_iners_LEAF_2052A_d	2.3197	1.3816	0.990625	2.84822	-0.747593	1.52365	Parasitism [-/+]	inhibitor
Lactobacillus_casei_casei_BL23	2.3197	1.39136	1.28834	3.00648	-0.737439	1.22256	Parasitism [-/+]	inhibitor
Lactobacillus_iners_LactinV_03V1_b	2.3197	1.39674	0.967159	2.80778	-0.731872	1.5376	Parasitism [-/+]	inhibitor
Lactobacillus_casei_ERR2221303	2.3197	1.40184	1.45603	3.5415	-0.726616	1.28232	Parasitism [-/+]	inhibitor
Lactobacillus_johnsonii_ATCC_33200	2.3197	1.41086	1.22054	2.8786	-0.717368	1.23785	Parasitism [-/+]	inhibitor
Lactobacillus_iners_LEAF_3008A_a	2.3197	1.41086	1.00339	2.8769	-0.717368	1.51964	Parasitism [-/+]	inhibitor
Lactobacillus_iners_UPII_60_B	2.3197	1.41088	1.00331	2.87672	-0.717347	1.51965	Parasitism [-/+]	inhibitor
Lactobacillus_iners_LEAF_2053A_b	2.3197	1.41136	1.00998	2.89653	-0.716849	1.51999	Parasitism [-/+]	inhibitor
Lactobacillus_iners_LEAF_2062A_h1	2.3197	1.41137	1.00998	2.89652	-0.716847	1.51999	Parasitism [-/+]	inhibitor
Lactobacillus_iners_SPIN_2503V10_D	2.3197	1.41164	0.974665	2.83597	-0.716566	1.54086	Parasitism [-/+]	inhibitor
Lactobacillus_casei_21_1	2.3197	1.41422	1.47309	3.72606	-0.713928	1.3388	Parasitism [-/+]	inhibitor
Lactobacillus_iners_LactinV_11V1_d	2.3197	1.4145	0.943682	2.85701	-0.713645	1.59813	Parasitism [-/+]	inhibitor
Lactobacillus_crispatus_ST1	2.3197	1.41594	1.21259	2.87198	-0.712175	1.24395	Parasitism [-/+]	inhibitor
Lactobacillus_johnsonii_DPC_6026	2.3197	1.41742	1.14045	2.73388	-0.71067	1.26135	Parasitism [-/+]	inhibitor
Lactobacillus_iners_ATCC_55195	2.3197	1.41803	0.963398	2.84107	-0.710047	1.56023	Parasitism [-/+]	inhibitor
Lactobacillus_vaginalis_ATCC_49540	2.3197	1.4255	0.390137	3.07214	-0.702467	2.97719	Parasitism [-/+]	inhibitor
Lactobacillus_iners_UPII_143_D	2.3197	1.42676	0.975285	2.83234	-0.701196	1.5381	Parasitism [-/+]	inhibitor
Lactobacillus_fermentum_28_3_CHN	2.3197	1.43526	0.665314	2.52489	-0.692626	1.92411	Parasitism [-/+]	inhibitor
Lactobacillus_johnsonii_NCC_533	2.3197	1.45345	1.16372	2.81557	-0.674456	1.27468	Parasitism [-/+]	inhibitor
Lactobacillus_paracasei_subsp_paracasei_Lpp120	2.3197	1.46991	1.71182	5.84401	-0.658207	1.77142	Parasitism [-/+]	inhibitor
Lactobacillus_acidophilus_NCFM	2.3197	1.49433	1.2188	3.03707	-0.634434	1.31721	Parasitism [-/+]	inhibitor
Lactobacillus_paracasei_subsp_paracasei_8700_2	2.3197	1.51345	1.28095	3.9738	-0.616095	1.6333	Parasitism [-/+]	inhibitor
Lactobacillus_paracasei_subsp_paracasei_ATCC_25302	2.3197	1.55916	1.28095	3.83028	-0.573166	1.58023	Parasitism [-/+]	inhibitor
Lactobacillus_rhamnosus_ERR1203919	2.3197	1.56729	1.81374	6.97153	-0.565665	1.94251	Parasitism [-/+]	inhibitor
Lactobacillus_rhamnosus_ERR2221226	2.3197	1.56729	1.81374	6.97153	-0.565665	1.94251	Parasitism [-/+]	inhibitor
Lactobacillus_amylovorus_30SC	2.3197	1.59038	1.45372	3.85117	-0.544564	1.40555	Parasitism [-/+]	inhibitor
Lactobacillus_paracasei_subsp_tolerans_Lpl14	2.3197	1.63092	1.77804	4.65834	-0.50825	1.38953	Parasitism [-/+]	inhibitor
Lactobacillus_casei_UW4	2.3197	1.64808	1.443	4.45991	-0.493149	1.62794	Parasitism [-/+]	inhibitor
Lactobacillus_amylovorus_GRL1118	2.3197	1.68062	1.42258	4.00619	-0.464941	1.49372	Parasitism [-/+]	inhibitor
Lactobacillus_gasseri_202_4	2.3197	1.72467	1.52687	4.18007	-0.427618	1.45295	Parasitism [-/+]	inhibitor
Lactobacillus_gasseri_SJ_9E_US	2.3197	1.72482	1.5252	4.17838	-0.427492	1.45395	Parasitism [-/+]	inhibitor
Lactobacillus_gasseri_CECT_5714	2.3197	1.72579	1.38505	4.18268	-0.426684	1.59449	Parasitism [-/+]	inhibitor
Lactobacillus_gasseri_ERR2221164	2.3197	1.72644	1.31855	3.82867	-0.426137	1.5379	Parasitism [-/+]	inhibitor
Lactobacillus_gasseri_ERR2221406	2.3197	1.72644	1.31855	3.82867	-0.426137	1.5379	Parasitism [-/+]	inhibitor
Lactobacillus_gasseri_MV_22	2.3197	1.74859	1.36222	3.89541	-0.407745	1.51582	Parasitism [-/+]	inhibitor
Lactobacillus_gasseri_ERR1203930	2.3197	1.78343	1.36062	4.04568	-0.379284	1.57212	Parasitism [-/+]	inhibitor
Lactobacillus_gasseri_ERR1204024	2.3197	1.78343	1.36062	4.04568	-0.379284	1.57212	Parasitism [-/+]	inhibitor
Lactobacillus_gasseri_ATCC_33323	2.3197	1.80963	1.14971	3.51478	-0.358241	1.61216	Parasitism [-/+]	inhibitor
Lactobacillus_reuteri_mlc3	2.3197	1.81999	1.18489	6.97034	-0.350009	2.55648	Parasitism [-/+]	inhibitor
Lactobacillus_reuteri_ATCC_53608	2.3197	1.87154	0.908253	6.28423	-0.309709	2.79057	Parasitism [-/+]	inhibitor
Lactobacillus_reuteri_DSM_20016	2.3197	1.9431	1.19219	6.49681	-0.255577	2.44611	Parasitism [-/+]	inhibitor
Lactobacillus_salivarius_ERR2221215	2.3197	2.07372	1.01268	7.45363	-0.161714	2.87976	Parasitism [-/+]	inhibitor
Lactobacillus_salivarius_ERR2221323	2.3197	2.07372	1.01268	7.45363	-0.161714	2.87976	Parasitism [-/+]	inhibitor
Lactobacillus_salivarius_ERR2221301	2.3197	2.07376	1.01268	7.45358	-0.16169	2.87975	Parasitism [-/+]	inhibitor
Lactobacillus_salivarius_NIAS840	2.3197	2.09793	1.01577	6.8104	-0.144975	2.74517	Commensalism [o/+]	neutral
Lactobacillus_salivarius_GJ_24	2.3197	2.09809	0.987285	6.83184	-0.144858	2.79074	Commensalism [o/+]	neutral
Lactobacillus_paracasei_LPC_37	2.3197	2.16897	1.48371	4.40162	-0.0969278	1.56882	Commensalism [o/+]	neutral
Lactobacillus_paracasei_Zhang	2.3197	2.18091	1.41194	4.04509	-0.0890091	1.51849	Commensalism [o/+]	neutral
Lactobacillus_plantarum_subsp_plantarum_NC8	2.3197	2.25512	1.5767	7.41812	-0.0407328	2.23414	Commensalism [o/+]	neutral
Lactobacillus_plantarum_ZJ316	2.3197	2.28729	1.59491	7.41182	-0.0202991	2.21635	Commensalism [o/+]	neutral
Lactobacillus_plantarum_UCMA_3037	2.3197	2.28773	1.57258	7.41174	-0.0200229	2.23668	Commensalism [o/+]	neutral
Lactobacillus_plantarum_subsp_plantarum_ST_III	2.3197	2.29784	1.60474	7.40975	-0.0136575	2.20709	Commensalism [o/+]	neutral
Lactobacillus_paracasei_M36	2.3197	2.31477	1.6912	5.26977	-0.00306729	1.63969	Commensalism [o/+]	neutral
Lactobacillus_paracasei_T71499	2.3197	2.32671	1.62988	4.37615	0.00435554	1.42489	Commensalism [o/+]	neutral
Lactobacillus_gasseri_SV_16A_US	2.3197	2.33378	1.46968	2.28752	0.00872854	0.638283	Commensalism [o/+]	neutral
Lactobacillus_paracasei_subsp_paracasei_Lpp122	2.3197	2.34684	1.93031	6.47987	0.0167794	1.74713	Commensalism [o/+]	neutral
Lactobacillus_brevis_DSM_20054	2.3197	2.39449	0.529615	0.783479	0.0457788	0.56495	Commensalism [o/+]	neutral
Lactobacillus_salivarius_salivarius_UCC118	2.3197	2.39943	0.833879	4.73875	0.0487552	2.5066	Commensalism [o/+]	neutral
Lactobacillus_plantarum_JDM1	2.3197	2.40426	1.43816	5.46773	0.0516555	1.92672	Commensalism [o/+]	neutral
Lactobacillus_plantarum_WCFS1	2.3197	2.42084	1.5299	5.86602	0.0615713	1.93894	Commensalism [o/+]	neutral
Lactobacillus_jensenii_SJ_7A_US	2.3197	2.42531	1.1354	5.49456	0.0642308	2.2748	Commensalism [o/+]	neutral
Lactobacillus_salivarius_CECT_5713	2.3197	2.42858	0.950063	5.24787	0.0661724	2.46564	Commensalism [o/+]	neutral
Lactobacillus_salivarius_HO66_ATCC_11741	2.3197	2.43542	0.777985	4.58248	0.0702351	2.55831	Commensalism [o/+]	neutral
Lactobacillus_ultunensis_DSM_16047	2.3197	2.45174	1.21954	5.08725	0.0798658	2.06055	Commensalism [o/+]	neutral
Lactobacillus_paracasei_BD_II	2.3197	2.45396	1.61504	4.34801	0.0811727	1.42878	Commensalism [o/+]	neutral
Lactobacillus_paracasei_LC2W	2.3197	2.45396	1.61504	4.34801	0.0811727	1.42878	Commensalism [o/+]	neutral
Lactobacillus_casei_W56	2.3197	2.46886	1.50053	5.47897	0.0899098	1.86843	Commensalism [o/+]	neutral
Lactobacillus_delbrueckii_subsp_bulgaricus_ND02	2.3197	2.477	1.40663	4.1125	0.0946567	1.54777	Commensalism [o/+]	neutral
Lactobacillus_plantarum_subsp_plantarum_ATCC_14917	2.3197	2.48184	1.31658	5.08318	0.0974742	1.94894	Commensalism [o/+]	neutral
Lactobacillus_delbrueckii_ZN7a_9	2.3197	2.48247	0.778382	2.83569	0.0978412	1.86515	Commensalism [o/+]	neutral
Lactobacillus_casei_12A	2.3197	2.48363	1.44234	5.45761	0.0985107	1.91985	Commensalism [o/+]	neutral
Lactobacillus_casei_A2_362	2.3197	2.49998	1.18121	4.90415	0.107976	2.05374	Commensalism [o/+]	neutral
Lactobacillus_fermentum_F_6	2.3197	2.49998	0.89815	5.6126	0.107976	2.64364	Commensalism [o/+]	neutral
Lactobacillus_helveticus_H10	2.3197	2.49998	1.19511	4.68348	0.107976	1.97044	Commensalism [o/+]	neutral
Lactobacillus_paracasei_Lc_10	2.3197	2.49998	1.91988	6.30152	0.107976	1.71468	Commensalism [o/+]	neutral
Lactobacillus_paracasei_subsp_paracasei_Lpp17	2.3197	2.49998	1.81373	6.74779	0.107976	1.89546	Commensalism [o/+]	neutral
Lactobacillus_paracasei_subsp_paracasei_Lpp225	2.3197	2.49998	1.81373	6.76504	0.107976	1.89914	Commensalism [o/+]	neutral
Lactobacillus_paracasei_subsp_paracasei_Lpp230	2.3197	2.49998	1.81373	6.60977	0.107976	1.86564	Commensalism [o/+]	neutral
Lactobacillus_paracasei_subsp_paracasei_Lpp46	2.3197	2.49998	1.81373	6.6366	0.107976	1.87149	Commensalism [o/+]	neutral
Lactobacillus_paracasei_subsp_tolerans_Lpl7	2.3197	2.49998	1.81373	6.64797	0.107976	1.87396	Commensalism [o/+]	neutral
Lactobacillus_crispatus_MV_1A_US	2.3197	2.56322	1.10666	0.479678	0.144022	-1.20608	Parasitism [+/-]	promoter
Lactobacillus_mucosae_LM1	2.3197	2.56575	0.277099	0.53438	0.145442	0.947463	Mutualism [+/+]	promoter
Lactobacillus_iners_7_1_47FAA	2.3197	2.5719	0.455576	0.746253	0.148895	0.711972	Mutualism [+/+]	promoter
Lactobacillus_crispatus_214_1	2.3197	2.59395	0.681998	0.888418	0.161215	0.381472	Mutualism [+/+]	promoter
Lactobacillus_crispatus_MV_3A_US	2.3197	2.6006	1.04129	0.4822	0.164905	-1.11067	Parasitism [+/-]	promoter
Lactobacillus_plantarum_ERR2221349	2.3197	2.65541	1.44116	5.59806	0.194996	1.95769	Mutualism [+/+]	promoter
Lactobacillus_crispatus_JV_V01	2.3197	2.6657	1.24015	0.592518	0.200574	-1.06558	Parasitism [+/-]	promoter
Lactobacillus_paracasei_subsp_paracasei_Lpp226	2.3197	2.68014	1.81373	6.77025	0.208368	1.90025	Mutualism [+/+]	promoter
Lactobacillus_paracasei_subsp_paracasei_Lpp49	2.3197	2.70449	1.81373	6.76584	0.221418	1.89931	Mutualism [+/+]	promoter
Lactobacillus_oris_F0423	2.3197	2.71347	0.582933	0.582933	0.2262	-3.13936e-14	Commensalism [+/o]	promoter
Lactobacillus_jensenii_27_2_CHN	2.3197	2.80679	1.28782	0.614216	0.274985	-1.06812	Parasitism [+/-]	promoter
Lactobacillus_jensenii_115_3_CHN	2.3197	2.81449	1.31689	0.613424	0.278936	-1.10217	Parasitism [+/-]	promoter
Lactobacillus_jensenii_JV_V16	2.3197	2.81471	1.31107	0.610646	0.279047	-1.10233	Parasitism [+/-]	promoter
Lactobacillus_iners_DSM_13335	2.3197	2.94654	0.64113	0.650948	0.345086	0.0219255	Commensalism [+/o]	promoter
Lactobacillus_plantarum_IPLA88	2.3197	3.0603	1.32246	7.26038	0.399735	2.45683	Mutualism [+/+]	promoter
Lactobacillus_amylovorus_GRL_1112	2.3197	3.30378	1.00102	1.98342	0.510179	0.986524	Mutualism [+/+]	promoter
Lactobacillus_gasseri_224_1	2.3197	3.40497	1.03956	0.752569	0.553702	-0.466077	Parasitism [+/-]	promoter
Lactobacillus_paracasei_CRF28	2.3197	3.41727	1.96498	7.19044	0.558905	1.87156	Mutualism [+/+]	promoter
Lactobacillus_paracasei_subsp_paracasei_Lpp74	2.3197	3.82927	1.81373	6.56244	0.723132	1.85527	Mutualism [+/+]	promoter
Lactobacillus_plantarum_subsp_plantarum_P_8	2.3197	4.19841	1.8724	7.0374	0.855904	1.91016	Mutualism [+/+]	promoter
Lactobacillus_plantarum_16	2.3197	4.21368	1.87167	7.00967	0.861143	1.90502	Mutualism [+/+]	promoter
Lactobacillus_paracasei_UCD174	2.3197	4.43202	1.81373	6.45344	0.934027	1.83111	Mutualism [+/+]	promoter
Lactobacillus_reuteri_I49	2.3197	8.79413	0.586965	6.13707	1.9226	3.3862	Mutualism [+/+]	promoter
Lactobacillus_reuteri_ERR2221127	2.3197	8.7984	1.13355	6.13623	1.9233	2.4365	Mutualism [+/+]	promoter

## Sheet: Description
In silico predictions
C. albicans single growth rate --> C. albicans growth rate on its own calculated by using FBA
Lactobacillus single growth rate --> Lactobacillus growth rate on its own calculated by using FBA
C. albicans paired growth rate --> C. albicans growth rate as part of a pair with each Lactobacillus calculated by using pFBA
Lactobacillus paired growth rate --> Lactobacillus growth rate as part of a pair with C. albicans calculated by using pFBA
Interaction effect on C. albicans --> log2(C. albicans paired growth rate / C. albicans single growth rate)
Interaction effect on Lactobacillus --> log2(Lactobacillus paired growth rate / Lactobacillus single growth rate)
Interaction type --> effect type of Lactobacillus on C. albicans in interaction with C. albicans inhibitor: C. albicans growth rate in pair with Lactobacillus is 10% slower than individual growth rate promoter: C. albicans growth rate in pair with Lactobacillus is 10% faster than individual growth rate neutral: C. albicans growth rate in pair with Lactobacillus is not deviated more than 10% compa…
* See Methods, Fig. 2
