# Supplementary material for: Genome-scale metabolic modeling reveals specific vaginal Lactobacillus strains and their metabolites as key inhibitors of Candida albicans
Source: Microbiol Spectr. 2025 Apr 16;13(6):e02984-24. doi: 10.1128/spectrum.02984-24 (PMC12186704; doi:10.1128/spectrum.02984-24)
Supplement: Table S2 — In silico predictions for exchange reaction fluxes. [file spectrum.02984-24-s0005.xlsx]

## Sheet: I&Ca exchanged metabolites
Metabolite	#IP	#IC	Produce Rate1	Cnsume Rate1	#CP	#CC	Produce Rate2	Consume Rate2
12dgr180	0	9	0	-0.0909091	0	0	#DIV/0!	#DIV/0!
12dhchol	1	0	0.010101	0	0	0	#DIV/0!	#DIV/0!
26dap_M	0	50	0	-0.505051	0	0	#DIV/0!	#DIV/0!
2dmmq8	0	16	0	-0.161616	0	0	#DIV/0!	#DIV/0!
2shchc	0	2	0	-0.020202	0	0	#DIV/0!	#DIV/0!
3mop	1	2	-0.003367	-0.00673401	2	85	-0.0192732	-0.819111
4abz	0	19	0	-0.191919	0	0	#DIV/0!	#DIV/0!
4ahmmp	0	8	0	-0.0808081	0	0	#DIV/0!	#DIV/0!
4hbz	2	25	-0.0172091	-0.215114	0	99	0	-1
5fura	28	0	0.282828	0	0	0	#DIV/0!	#DIV/0!
5mthf	2	0	0.020202	0	0	0	#DIV/0!	#DIV/0!
7a_czp	0	48	0	-0.484848	0	0	#DIV/0!	#DIV/0!
C02528	44	0	0.444444	0	0	0	#DIV/0!	#DIV/0!
Tn_antigen	13	0	0.131313	0	0	0	#DIV/0!	#DIV/0!
ac	99	0	1	0	0	99	0	-1
acald	1	96	-0.00989274	-0.949703	96	1	0.949703	0.00989274
acgam	1	75	-0.00983519	-0.73764	0	0	#DIV/0!	#DIV/0!
acnam	0	2	0	-0.020202	0	0	#DIV/0!	#DIV/0!
ade	1	24	-0.00929293	-0.22303	2	96	-0.0193774	-0.930118
adn	0	1	0	-0.010101	0	99	0	-1
adocbl	0	10	0	-0.10101	0	0	#DIV/0!	#DIV/0!
ahcys	4	0	0.040404	0	0	0	#DIV/0!	#DIV/0!
akg	11	19	-0.0296296	-0.0511785	14	85	-0.101418	-0.615753
ala_D	13	45	-0.0724486	-0.250784	19	78	-0.116734	-0.479225
ala_L	0	94	0	-0.949495	0	0	#DIV/0!	#DIV/0!
alaasp	0	1	0	-0.010101	0	99	0	-1
alagln	0	49	0	-0.494949	0	94	0	-0.949495
alaglu	0	8	0	-0.0808081	0	99	0	-1
alahis	0	1	0	-0.010101	0	99	0	-1
alaleu	0	0	#DIV/0!	#DIV/0!	0	99	0	-1
alathr	0	10	0	-0.10101	0	99	0	-1
alltn	0	0	#DIV/0!	#DIV/0!	0	99	0	-1
arg_L	3	95	-0.0284477	-0.900845	30	69	-0.119376	-0.274564
asn_L	0	68	0	-0.686869	12	85	-0.0912215	-0.646152
asp_L	38	36	0.010374	0.00982801	22	76	-0.122449	-0.423006
biomass	99	0	1	0	0	0	#DIV/0!	#DIV/0!
btn	0	1	0	-0.010101	0	0	#DIV/0!	#DIV/0!
ca2	0	99	0	-1	0	0	#DIV/0!	#DIV/0!
cbl1	10	0	0.10101	0	0	0	#DIV/0!	#DIV/0!
cgly	0	65	0	-0.656566	0	99	0	-1
cholate	43	0	0.434343	0	0	0	#DIV/0!	#DIV/0!
chor	0	3	0	-0.030303	0	0	#DIV/0!	#DIV/0!
cit	0	6	0	-0.0606061	3	96	-0.0284665	-0.910927
cl	0	99	0	-1	0	0	#DIV/0!	#DIV/0!
co2	80	19	0.497908	0.118253	95	4	0.882053	0.0371391
cobalt2	0	99	0	-1	0	0	#DIV/0!	#DIV/0!
crn	3	0	0.030303	0	98	0	0.989899	0
csn	0	29	0	-0.292929	4	95	-0.0371391	-0.882053
cu2	0	99	0	-1	0	0	#DIV/0!	#DIV/0!
cys_L	54	15	0.3083	0.085639	5	94	-0.0454035	-0.853586
czp	48	0	0.484848	0	0	0	#DIV/0!	#DIV/0!
ddca	0	2	0	-0.020202	17	0	0.171717	0
dextrin	0	83	0	-0.838384	0	17	0	-0.171717
dgchol	0	44	0	-0.444444	0	0	#DIV/0!	#DIV/0!
dhna	5	0	0.0505051	0	0	0	#DIV/0!	#DIV/0!
dpcoa	0	3	0	-0.030303	0	0	#DIV/0!	#DIV/0!
etoh	90	3	0.85044	0.028348	3	90	-0.028348	-0.85044
fcsn	0	28	0	-0.282828	0	0	#DIV/0!	#DIV/0!
fe2	1	64	-0.00979021	-0.626573	0	0	#DIV/0!	#DIV/0!
fe3	0	77	0	-0.777778	0	0	#DIV/0!	#DIV/0!
fol	6	63	-0.0500659	-0.525692	0	99	0	-1
for	13	7	0.0393939	0.0212121	15	84	-0.105601	-0.591368
fru	34	4	0.271132	0.0318979	3	95	-0.0284477	-0.900845
fum	1	0	0.010101	0	0	99	0	-1
gal	56	1	0.545809	0.00974659	0	99	0	-1
gam	0	5	0	-0.0505051	0	99	0	-1
gchola	0	44	0	-0.444444	0	0	#DIV/0!	#DIV/0!
glc_D	36	0	0.363636	0	0	99	0	-1
glcn	0	30	0	-0.30303	0	72	0	-0.727273
gln_L	0	6	0	-0.0606061	5	94	-0.0454035	-0.853586
glu_L	20	55	-0.0942761	-0.259259	42	57	-0.0642792	-0.087236
gly	72	25	0.35239	0.122358	25	74	-0.124987	-0.369962
glyasn	0	25	0	-0.252525	0	99	0	-1
glyasp	0	82	0	-0.828283	0	0	#DIV/0!	#DIV/0!
glyc	2	93	-0.0193514	-0.899841	92	6	0.815502	0.0531849
glyc3p	1	82	-0.00985761	-0.808324	0	0	#DIV/0!	#DIV/0!
glycys	0	82	0	-0.828283	0	0	#DIV/0!	#DIV/0!
glygln	0	55	0	-0.555556	2	83	-0.0192513	-0.79893
glyglu	0	16	0	-0.161616	0	98	0	-0.989899
glyleu	0	82	0	-0.828283	0	0	#DIV/0!	#DIV/0!
glymet	0	0	#DIV/0!	#DIV/0!	0	99	0	-1
glyphe	0	80	0	-0.808081	0	0	#DIV/0!	#DIV/0!
glypro	0	82	0	-0.828283	0	0	#DIV/0!	#DIV/0!
glytyr	0	80	0	-0.808081	0	0	#DIV/0!	#DIV/0!
gncore2	0	13	0	-0.131313	0	0	#DIV/0!	#DIV/0!
gsn	0	0	#DIV/0!	#DIV/0!	0	99	0	-1
gthox	0	0	#DIV/0!	#DIV/0!	0	99	0	-1
gthrd	0	0	#DIV/0!	#DIV/0!	0	99	0	-1
gua	0	39	0	-0.393939	17	82	-0.112744	-0.543822
h	80	0	0.808081	0	0	0	#DIV/0!	#DIV/0!
h2o	12	87	-0.0918274	-0.665748	87	12	0.665748	0.0918274
h2s	3	0	0.030303	0	0	0	#DIV/0!	#DIV/0!
his_L	0	98	0	-0.989899	1	98	-0.00989695	-0.969901
hxan	7	46	-0.0520297	-0.34191	93	6	0.825528	0.0532599
ile_L	0	98	0	-0.989899	45	54	-0.0413223	-0.0495868
indole	0	2	0	-0.020202	0	0	#DIV/0!	#DIV/0!
ins	0	1	0	-0.010101	1	98	-0.00989695	-0.969901
inulin	0	6	0	-0.0606061	0	0	#DIV/0!	#DIV/0!
k	0	99	0	-1	0	0	#DIV/0!	#DIV/0!
kestopt	0	34	0	-0.343434	0	0	#DIV/0!	#DIV/0!
lac_D	27	0	0.272727	0	0	27	0	-0.272727
lac_L	58	17	0.320269	0.0938721	0	83	0	-0.838384
lanost	0	1	0	-0.010101	0	99	0	-1
lcts	0	70	0	-0.707071	0	0	#DIV/0!	#DIV/0!
leu_L	1	98	-0.00989695	-0.969901	22	77	-0.123457	-0.432099
lys_L	4	73	-0.0362062	-0.660763	28	71	-0.122845	-0.311499
mal_L	19	8	0.0781893	0.0329218	6	93	-0.0532599	-0.825528
malt	11	0	0.111111	0	0	99	0	-1
malthx	0	67	0	-0.676768	0	0	#DIV/0!	#DIV/0!
malttr	0	0	#DIV/0!	#DIV/0!	0	99	0	-1
man	1	4	-0.00606061	-0.0242424	2	96	-0.0193774	-0.930118
met_L	0	17	0	-0.171717	1	98	-0.00989695	-0.969901
metala	0	82	0	-0.828283	0	0	#DIV/0!	#DIV/0!
metsox_S_L	0	0	#DIV/0!	#DIV/0!	0	99	0	-1
mg2	0	99	0	-1	0	0	#DIV/0!	#DIV/0!
mn2	0	99	0	-1	0	0	#DIV/0!	#DIV/0!
mnl	0	0	#DIV/0!	#DIV/0!	0	99	0	-1
mqn7	0	59	0	-0.59596	0	0	#DIV/0!	#DIV/0!
mqn8	1	11	-0.00841751	-0.0925926	0	0	#DIV/0!	#DIV/0!
nac	25	65	-0.112233	-0.291807	93	2	0.899841	0.0193514
ncam	0	22	0	-0.222222	0	0	#DIV/0!	#DIV/0!
nh4	73	25	0.361163	0.123686	20	78	-0.119563	-0.466296
nmn	0	14	0	-0.141414	2	97	-0.0193858	-0.94021
o2	0	27	0	-0.272727	27	0	0.272727	0
ocdca	0	34	0	-0.343434	1	65	-0.00979492	-0.63667
ocdcea	0	1	0	-0.010101	0	0	#DIV/0!	#DIV/0!
orn	11	6	0.0326797	0.0178253	2	97	-0.0193858	-0.94021
orot	0	10	0	-0.10101	0	0	#DIV/0!	#DIV/0!
phe_L	75	21	0.426136	0.119318	3	96	-0.0284665	-0.910927
pheme	0	73	0	-0.737374	0	0	#DIV/0!	#DIV/0!
pi	0	98	0	-0.989899	96	2	0.930118	0.0193774
pnto_R	1	95	-0.00989057	-0.939604	0	99	0	-1
ppi	13	0	0.131313	0	93	0	0.939394	0
pro_L	25	20	0.0280584	0.0224467	3	96	-0.0284665	-0.910927
ptrc	0	74	0	-0.747475	0	99	0	-1
pydam	0	2	0	-0.020202	0	0	#DIV/0!	#DIV/0!
pydx	0	57	0	-0.575758	0	0	#DIV/0!	#DIV/0!
pydxn	1	14	-0.00875421	-0.122559	0	94	0	-0.949495
pyr	0	1	0	-0.010101	1	98	-0.00989695	-0.969901
q8	0	52	0	-0.525253	0	0	#DIV/0!	#DIV/0!
rib_D	2	8	-0.0121212	-0.0484848	7	92	-0.0607081	-0.797878
ribflv	0	99	0	-1	0	99	0	-1
sbt_D	0	16	0	-0.161616	0	0	#DIV/0!	#DIV/0!
ser_L	23	76	-0.124375	-0.410978	8	91	-0.0677482	-0.770636
sheme	0	42	0	-0.424242	0	0	#DIV/0!	#DIV/0!
so4	1	98	-0.00989695	-0.969901	0	99	0	-1
spmd	0	82	0	-0.828283	0	95	0	-0.959596
strch1	0	11	0	-0.111111	0	0	#DIV/0!	#DIV/0!
stys	0	65	0	-0.656566	0	0	#DIV/0!	#DIV/0!
succ	60	8	0.463458	0.0617944	7	92	-0.0607081	-0.797878
sucr	0	1	0	-0.010101	0	99	0	-1
thf	1	0	0.010101	0	0	0	#DIV/0!	#DIV/0!
thm	0	71	0	-0.717172	0	0	#DIV/0!	#DIV/0!
thr_L	1	83	-0.00986051	-0.818422	10	89	-0.080604	-0.717376
thymd	0	3	0	-0.030303	0	99	0	-1
trp_L	0	93	0	-0.939394	0	99	0	-1
trypta	5	0	0.0505051	0	0	0	#DIV/0!	#DIV/0!
tsul	3	0	0.030303	0	94	5	0.853586	0.0454035
tym	2	0	0.020202	0	0	99	0	-1
tyr_L	76	17	0.487021	0.108939	3	96	-0.0284665	-0.910927
ura	0	64	0	-0.646465	98	1	0.969901	0.00989695
urea	0	4	0	-0.040404	4	95	-0.0371391	-0.882053
val_L	0	99	0	-1	62	37	0.158147	0.0943781
xan	9	21	-0.0363636	-0.0848485	90	9	0.743802	0.0743802
zn2	0	99	0	-1	0	0	#DIV/0!	#DIV/0!
amp	0	0	#DIV/0!	#DIV/0!	0	99	0	-1
g6p	0	0	#DIV/0!	#DIV/0!	0	99	0	-1
acac	0	0	#DIV/0!	#DIV/0!	33	0	0.333333	0
mma	0	0	#DIV/0!	#DIV/0!	19	0	0.191919	0
but	0	0	#DIV/0!	#DIV/0!	2	0	0.020202	0
uri	0	0	#DIV/0!	#DIV/0!	0	99	0	-1
citr_L	0	0	#DIV/0!	#DIV/0!	0	99	0	-1
ethamp	0	0	#DIV/0!	#DIV/0!	0	99	0	-1
urate	0	0	#DIV/0!	#DIV/0!	0	99	0	-1
cholp	0	0	#DIV/0!	#DIV/0!	1	98	-0.00989695	-0.969901
pacald	0	0	#DIV/0!	#DIV/0!	4	0	0.040404	0
acglu	0	0	#DIV/0!	#DIV/0!	0	99	0	-1
g3pc	0	0	#DIV/0!	#DIV/0!	0	99	0	-1
sprm	0	0	#DIV/0!	#DIV/0!	0	55	0	-0.555556
ind3eth	0	0	#DIV/0!	#DIV/0!	1	0	0.010101	0
5oxpro	0	0	#DIV/0!	#DIV/0!	0	99	0	-1
2ippm	0	0	#DIV/0!	#DIV/0!	88	0	0.888889	0
mmet	0	0	#DIV/0!	#DIV/0!	98	1	0.969901	0.00989695
zymst	0	0	#DIV/0!	#DIV/0!	1	0	0.010101	0
pea	0	0	#DIV/0!	#DIV/0!	98	0	0.989899	0
ibutoh	0	0	#DIV/0!	#DIV/0!	1	0	0.010101	0
2mbtoh	0	0	#DIV/0!	#DIV/0!	16	0	0.161616	0
			#DIV/0!	#DIV/0!			#DIV/0!	#DIV/0!
			#DIV/0!	#DIV/0!			#DIV/0!	#DIV/0!

## Sheet: P&Ca exchangedmetabolites
Metabolite	#PP	#PC	Produce Rate3	Cnsume Rate3	#CP	#CC	Produce Rate4	Consume Rate4
12dgr180	0	3	0	-0.125	0	0	#DIV/0!	#DIV/0!
26dap_M	0	12	0	-0.5	0	0	#DIV/0!	#DIV/0!
2dmmq8	0	10	0	-0.416667	0	0	#DIV/0!	#DIV/0!
3mop	1	3	-0.0208333	-0.0625	2	12	-0.0595238	-0.357143
4abut	3	0	0.125	0	0	3	0	-0.125
4abz	0	4	0	-0.166667	0	0	#DIV/0!	#DIV/0!
4ahmmp	0	1	0	-0.0416667	0	0	#DIV/0!	#DIV/0!
4hbz	2	6	-0.0416667	-0.125	0	24	0	-1
7a_czp	0	7	0	-0.291667	0	0	#DIV/0!	#DIV/0!
C02528	13	0	0.541667	0	0	0	#DIV/0!	#DIV/0!
Tn_antigen	2	0	0.0833333	0	0	0	#DIV/0!	#DIV/0!
ac	24	0	1	0	0	24	0	-1
acald	2	15	-0.0637255	-0.477941	15	2	0.477941	0.0637255
acgam	0	22	0	-0.916667	0	0	#DIV/0!	#DIV/0!
ade	0	0	#DIV/0!	#DIV/0!	0	24	0	-1
adn	0	0	#DIV/0!	#DIV/0!	0	24	0	-1
adocbl	0	2	0	-0.0833333	0	0	#DIV/0!	#DIV/0!
ahcys	2	0	0.0833333	0	0	0	#DIV/0!	#DIV/0!
akg	11	4	0.213889	0.0777778	0	24	0	-1
ala_D	15	8	0.190217	0.101449	7	17	-0.121528	-0.295139
ala_L	0	22	0	-0.916667	0	0	#DIV/0!	#DIV/0!
alaasp	0	0	#DIV/0!	#DIV/0!	0	24	0	-1
alagln	0	2	0	-0.0833333	0	22	0	-0.916667
alaglu	0	1	0	-0.0416667	0	24	0	-1
alahis	0	3	0	-0.125	0	24	0	-1
alaleu	0	0	#DIV/0!	#DIV/0!	0	24	0	-1
alathr	0	5	0	-0.208333	1	23	-0.0381944	-0.878472
alltn	0	0	#DIV/0!	#DIV/0!	0	24	0	-1
arg_L	0	24	0	-1	14	10	0.0972222	0.0694444
asn_L	0	17	0	-0.708333	12	12	0	0
asp_L	10	1	0.340909	0.0340909	0	23	0	-0.958333
biomass	24	0	1	0	0	0	#DIV/0!	#DIV/0!
btn	0	1	0	-0.0416667	0	0	#DIV/0!	#DIV/0!
ca2	0	24	0	-1	0	0	#DIV/0!	#DIV/0!
cbl1	2	0	0.0833333	0	0	0	#DIV/0!	#DIV/0!
cgly	0	18	0	-0.75	0	24	0	-1
cholate	13	0	0.541667	0	0	0	#DIV/0!	#DIV/0!
chor	0	1	0	-0.0416667	0	0	#DIV/0!	#DIV/0!
cit	0	8	0	-0.333333	7	17	-0.121528	-0.295139
cl	0	24	0	-1	0	0	#DIV/0!	#DIV/0!
co2	15	7	0.227273	0.106061	18	4	0.477273	0.106061
cobalt2	0	24	0	-1	0	0	#DIV/0!	#DIV/0!
crn	0	0	#DIV/0!	#DIV/0!	24	0	1	0
csn	0	4	0	-0.166667	2	20	-0.0681818	-0.681818
cu2	0	24	0	-1	0	0	#DIV/0!	#DIV/0!
cys_L	12	4	0.25	0.0833333	2	22	-0.0694444	-0.763889
czp	7	0	0.291667	0	0	0	#DIV/0!	#DIV/0!
ddca	0	1	0	-0.0416667	6	0	0.25	0
dextrin	0	23	0	-0.958333	0	1	0	-0.0416667
dgchol	0	13	0	-0.541667	0	0	#DIV/0!	#DIV/0!
dhna	4	0	0.166667	0	0	0	#DIV/0!	#DIV/0!
etoh	11	2	0.317308	0.0576923	2	11	-0.0576923	-0.317308
fe2	0	13	0	-0.541667	0	0	#DIV/0!	#DIV/0!
fe3	0	14	0	-0.583333	0	0	#DIV/0!	#DIV/0!
fol	0	20	0	-0.833333	0	24	0	-1
for	1	7	-0.03125	-0.21875	22	2	0.763889	0.0694444
fru	6	1	0.178571	0.0297619	1	23	-0.0381944	-0.878472
fum	0	0	#DIV/0!	#DIV/0!	0	24	0	-1
gal	17	0	0.708333	0	0	24	0	-1
gam	0	1	0	-0.0416667	0	24	0	-1
gchola	0	13	0	-0.541667	0	0	#DIV/0!	#DIV/0!
glc_D	8	0	0.333333	0	0	24	0	-1
glcn	0	9	0	-0.375	0	15	0	-0.625
gln_L	0	4	0	-0.166667	1	22	-0.0380435	-0.836957
glu_L	0	18	0	-0.75	15	9	0.15625	0.09375
gly	14	10	0.0972222	0.0694444	10	14	-0.0694444	-0.0972222
glyasn	0	3	0	-0.125	0	24	0	-1
glyasp	0	20	0	-0.833333	0	0	#DIV/0!	#DIV/0!
glyc	13	8	0.128968	0.0793651	7	17	-0.121528	-0.295139
glyc3p	0	22	0	-0.916667	0	0	#DIV/0!	#DIV/0!
glycys	0	20	0	-0.833333	0	0	#DIV/0!	#DIV/0!
glygln	0	6	0	-0.25	3	21	-0.09375	-0.65625
glyglu	0	0	#DIV/0!	#DIV/0!	0	24	0	-1
glyleu	0	20	0	-0.833333	0	0	#DIV/0!	#DIV/0!
glymet	0	1	0	-0.0416667	1	23	-0.0381944	-0.878472
glyphe	0	20	0	-0.833333	0	0	#DIV/0!	#DIV/0!
glypro	0	20	0	-0.833333	0	0	#DIV/0!	#DIV/0!
glytyr	0	20	0	-0.833333	0	0	#DIV/0!	#DIV/0!
gncore2	0	2	0	-0.0833333	0	0	#DIV/0!	#DIV/0!
gsn	0	0	#DIV/0!	#DIV/0!	0	24	0	-1
gthox	0	1	0	-0.0416667	0	24	0	-1
gthrd	0	1	0	-0.0416667	0	24	0	-1
gua	0	3	0	-0.125	0	24	0	-1
h	14	0	0.583333	0	0	0	#DIV/0!	#DIV/0!
h2o	7	17	-0.121528	-0.295139	16	8	0.222222	0.111111
h2s	5	0	0.208333	0	0	0	#DIV/0!	#DIV/0!
his_L	2	20	-0.0681818	-0.681818	0	24	0	-1
hxan	1	11	-0.0347222	-0.381944	21	3	0.65625	0.09375
ile_L	0	24	0	-1	12	12	0	0
ins	0	1	0	-0.0416667	0	24	0	-1
inulin	0	3	0	-0.125	0	0	#DIV/0!	#DIV/0!
k	0	24	0	-1	0	0	#DIV/0!	#DIV/0!
kestopt	0	7	0	-0.291667	0	0	#DIV/0!	#DIV/0!
lac_D	4	0	0.166667	0	0	4	0	-0.166667
lac_L	9	11	-0.0375	-0.0458333	0	13	0	-0.541667
lanost	0	0	#DIV/0!	#DIV/0!	0	24	0	-1
lcts	0	16	0	-0.666667	0	0	#DIV/0!	#DIV/0!
leu_L	11	13	-0.0381944	-0.0451389	10	14	-0.0694444	-0.0972222
lys_L	0	18	0	-0.75	4	20	-0.111111	-0.555556
mal_L	5	9	-0.0595238	-0.107143	5	18	-0.117754	-0.423913
malt	2	0	0.0833333	0	0	24	0	-1
malthx	0	18	0	-0.75	0	0	#DIV/0!	#DIV/0!
malttr	0	0	#DIV/0!	#DIV/0!	0	24	0	-1
man	1	1	0	0	0	23	0	-0.958333
met_L	0	1	0	-0.0416667	4	20	-0.111111	-0.555556
metala	0	20	0	-0.833333	0	0	#DIV/0!	#DIV/0!
metsox_S_L	0	3	0	-0.125	0	24	0	-1
mg2	0	24	0	-1	0	0	#DIV/0!	#DIV/0!
mn2	0	24	0	-1	0	0	#DIV/0!	#DIV/0!
mnl	0	0	#DIV/0!	#DIV/0!	0	24	0	-1
mqn7	0	17	0	-0.708333	0	0	#DIV/0!	#DIV/0!
mqn8	1	3	-0.0208333	-0.0625	0	0	#DIV/0!	#DIV/0!
nac	5	12	-0.0857843	-0.205882	24	0	1	0
ncam	0	5	0	-0.208333	0	0	#DIV/0!	#DIV/0!
nh4	24	0	1	0	0	24	0	-1
nmn	0	7	0	-0.291667	0	24	0	-1
o2	0	13	0	-0.541667	13	0	0.541667	0
ocdca	0	15	0	-0.625	0	15	0	-0.625
orn	4	1	0.1	0.025	1	23	-0.0381944	-0.878472
orot	0	1	0	-0.0416667	0	0	#DIV/0!	#DIV/0!
phe_L	13	10	0.0706522	0.0543478	0	24	0	-1
pheme	0	24	0	-1	0	0	#DIV/0!	#DIV/0!
pi	5	15	-0.104167	-0.3125	12	12	0	0
pnto_R	0	24	0	-1	0	24	0	-1
ppa	1	0	0.0416667	0	0	1	0	-0.0416667
ppi	0	0	#DIV/0!	#DIV/0!	14	1	0.505556	0.0361111
pro_L	10	11	-0.0198413	-0.0218254	0	24	0	-1
ptrc	0	18	0	-0.75	0	23	0	-0.958333
pydam	0	5	0	-0.208333	0	0	#DIV/0!	#DIV/0!
pydx	0	11	0	-0.458333	0	0	#DIV/0!	#DIV/0!
pydxn	0	6	0	-0.25	0	21	0	-0.875
pyr	3	0	0.125	0	0	24	0	-1
q8	0	22	0	-0.916667	0	0	#DIV/0!	#DIV/0!
rib_D	5	6	-0.0189394	-0.0227273	5	18	-0.117754	-0.423913
ribflv	0	24	0	-1	0	24	0	-1
sbt_D	0	8	0	-0.333333	0	0	#DIV/0!	#DIV/0!
ser_L	6	18	-0.125	-0.375	5	19	-0.121528	-0.461806
sheme	0	15	0	-0.625	0	0	#DIV/0!	#DIV/0!
so4	0	24	0	-1	0	24	0	-1
spmd	0	24	0	-1	0	16	0	-0.666667
strch1	0	2	0	-0.0833333	0	0	#DIV/0!	#DIV/0!
stys	0	19	0	-0.791667	0	0	#DIV/0!	#DIV/0!
succ	16	0	0.666667	0	0	24	0	-1
sucr	0	0	#DIV/0!	#DIV/0!	0	24	0	-1
thf	1	0	0.0416667	0	0	0	#DIV/0!	#DIV/0!
thm	0	23	0	-0.958333	0	0	#DIV/0!	#DIV/0!
thr_L	0	15	0	-0.625	7	17	-0.121528	-0.295139
thymd	1	1	0	0	0	24	0	-1
trp_L	0	21	0	-0.875	0	24	0	-1
tsul	2	0	0.0833333	0	22	2	0.763889	0.0694444
tym	0	0	#DIV/0!	#DIV/0!	0	24	0	-1
tyr_L	16	4	0.4	0.1	2	22	-0.0694444	-0.763889
ura	0	21	0	-0.875	24	0	1	0
urea	0	2	0	-0.0833333	2	22	-0.0694444	-0.763889
val_L	0	24	0	-1	11	13	-0.0381944	-0.0451389
xan	0	14	0	-0.583333	22	2	0.763889	0.0694444
zn2	0	24	0	-1	0	0	#DIV/0!	#DIV/0!
amp	0	0	#DIV/0!	#DIV/0!	0	24	0	-1
g6p	0	0	#DIV/0!	#DIV/0!	0	24	0	-1
acac	0	0	#DIV/0!	#DIV/0!	5	0	0.208333	0
mma	0	0	#DIV/0!	#DIV/0!	20	0	0.833333	0
but	0	0	#DIV/0!	#DIV/0!	1	0	0.0416667	0
uri	0	0	#DIV/0!	#DIV/0!	0	24	0	-1
citr_L	0	0	#DIV/0!	#DIV/0!	0	20	0	-0.833333
ethamp	0	0	#DIV/0!	#DIV/0!	0	24	0	-1
urate	0	0	#DIV/0!	#DIV/0!	0	24	0	-1
2dglc	0	0	#DIV/0!	#DIV/0!	0	1	0	-0.0416667
cholp	0	0	#DIV/0!	#DIV/0!	0	24	0	-1
pacald	0	0	#DIV/0!	#DIV/0!	1	0	0.0416667	0
acglu	0	0	#DIV/0!	#DIV/0!	0	24	0	-1
g3pc	0	0	#DIV/0!	#DIV/0!	0	24	0	-1
sprm	0	0	#DIV/0!	#DIV/0!	0	13	0	-0.541667
ind3eth	0	0	#DIV/0!	#DIV/0!	2	0	0.0833333	0
5oxpro	0	0	#DIV/0!	#DIV/0!	1	23	-0.0381944	-0.878472
2ippm	0	0	#DIV/0!	#DIV/0!	13	0	0.541667	0
mmet	0	0	#DIV/0!	#DIV/0!	17	6	0.338768	0.119565
zymst	0	0	#DIV/0!	#DIV/0!	2	0	0.0833333	0
pea	0	0	#DIV/0!	#DIV/0!	21	0	0.875	0
2doxg6p	0	0	#DIV/0!	#DIV/0!	1	0	0.0416667	0
ibutoh	0	0			11	0
2mbtoh	0	0			12	0

## Sheet: Description
#IP-> number of exchanges by inhibitors produced among all inhibitors
#IC-> number of exchanges by inhibitors consumed among all inhibitors
#PP-> number of exchanges by promoters produced among all promoters
#PC> number of exchanges by promoters consumed among all promoters
#CP> number of exchanges by C. albican produced
#CC-> number of exchanges by C. albican consumed
Produce Rate1-> (#IP-#IC)/(#IP+#IC)*(#IP/99)
Cnsume Rate1-> (#IP-#IC)/(#IP+IC)*(#IC/99)
Produce Rate2-> (#CP-#CC)/(#CP+#CC)*(#CP/99)
Consume Rate2-> (#CP-#CC)/(#CP+#CC)*(#CC/99)
Produce Rate3-> (#PP-#PC)/(#PP+#PC)*(#PP/24)
Cnsume Rate3-> (#PP-#PC)/(#PP+PC)*(#PC/24)
Produce Rate4-> (#CP-#CC)/(#CP+#CC)*(#CP/24)
Consume Rate4-> (#CP-#CC)/(#CP+#CC)*(#CC/24)
* See Fig. 2D
