# Supplementary material for: Genome-scale metabolic modeling reveals specific vaginal Lactobacillus strains and their metabolites as key inhibitors of Candida albicans
Source: Microbiol Spectr. 2025 Apr 16;13(6):e02984-24. doi: 10.1128/spectrum.02984-24 (PMC12186704; doi:10.1128/spectrum.02984-24)
Supplement: Table S3 — Refinements for Candida albicans genome-scale metabolic model. [file spectrum.02984-24-s0006.xlsx]

## Sheet: METS
ID	NAME	In rxns	database_id	database_names	MODIFY	remark
B00001	B00001 [cytosol]				add formula: B00001
B00002	B00002 [cytosol]				add formula: B00002
C16736	R'-SH [cytosol]	R07180KEGGR07180	CHEBI:80696; MNXM161585	Thiol-containing reductant	change id to CHEBI80696; add formula: HS	invalid id in KEGG
C04427	UDP-N-acetyl-alpha-D-mannosaminouronate [cytosol]	UDPMANNACADEHYDROGRXNMetaCyc	KEGG:C06240; CHEBI:70738; PubChem:8481; MNXM1105744	UDP-N-acetyl-D-mannosaminouronate; UDP-N-acetyl-2-amino-2-deoxy-D-mannuronate; UDP-N-acetyl-D-mannosaminuronic acid; UDP-N-acetyl-alpha-D-mannosaminuronate	change id to C06240	invalid id in KEGG & duplicated
C15778	5,7,24(28)-ergostatrienol [cytosol]	R07505KEGGR07505, R07506KEGGR07506	KEGG:C15780; CHEBI:52972; PubChem:47205105	5-Dehydroepisterol; 5,7,24(28)-Ergostatrienol; Ergosta-5,7,24(28)-trien-3beta-ol	change id to C15780	invalid id in KEGG & duplicated
CHEBI15446	pectate [cytosol]	R04343KEGGR04343, r457ANIDULANSR01982, R02361KEGGR02361	KEGG:C00470; CHEBI:15446; CHEBI:68837	Pectate; Pectic acid; alpha-D-Polygalacturonic acid; Poly(1,4-alpha-D-galacturonate); Poly(1,4-alpha-D-galacturonate)(n); (1,4-alpha-D-Galacturonide)n; [(1->4)-alpha-D-Galacturonosyl]n; De-esterified pectin; (1,4-alpha-D-Galacturonosyl)n	change id to C00470	id modified
CHEBI13086	L-Aspartate 4-semialdehyde [cytosol]	R374ANIGER, R375ANIGER, r570ANIDULANS	KEGG:C00441; CHEBI:13086; PubChem:3730; MNXM361	L-Aspartate 4-semialdehyde; Aspartate beta-semialdehyde; L-Aspartic 4-semialdehyde	change id to C00441	duplicated met
CHEBI27512	(R)-2,3-Dihydroxy-3-methylpentanoate [cytosol]	r82iLC915R05068, r948iLC915R01209	KEGG:C06007; CHEBI:27512; PubChem:8280; MNXM1202	(R)-2,3-Dihydroxy-3-methylpentanoate; (R)-2,3-Dihydroxy-3-methylvalerate; (2R,3R)-2,3-Dihydroxy-3-methylpentanoate; (2R,3R)-2,3-Dihydroxy-3-methylpentanoic acid	change id to C06007	duplicated met
CHEBI35759	1-monoglycerides [cytosol]	ry1171YCM606, r1629AORYZAE, ry1158YCM606, ry1170YCM606, ry1102YCM606	KEGG:C01885; CHEBI:35759; PubChem:4998; MNXM733607	1-Acylglycerol; Glyceride; Monoglyceride; Monoacylglycerol; 1-Monoacylglycerol	change id to C01885	duplicated met
CHEBI29067	a carboxylate [cytosol]	N3465465461RXNMetaCyc, ALDHDEHYDROGRXNMetaCyc	KEGG:C00060; CHEBI:35757; PubChem:3360; MNXM739615	Carboxylate; R-COOH; Monocarboxylate; Carboxylic acid	change id to C00060	duplicated met

## Sheet: RXNS
ID	EQUATION	DEFINITION	MODIFY	remark
UDPMANNACADEHYDROGRXNMetaCyc	C00001 + 2.0 C00003 + C01170 <=> 2.0 C00004 + C04427	H2O [cytosol] + 2.0 NAD(+) [cytosol] + UDP-N-acetyl-alpha-D-mannosamine [cytosol] <=> 2.0 NADH [cytosol] + UDP-N-acetyl-alpha-D-mannosaminouronate [cytosol]	delete	duplicated metabolites: C04427, C06240 duplicated with reaction: R03317KEGGR03317
R07505KEGGR07505	C00006 + C15777 --> C00005 + C15778	NADP(+) [cytosol] + episterol [cytosol] --> NADPH [cytosol] + 5,7,24(28)-ergostatrienol [cytosol]	C00006 + C15777 --> C00005 + C15780	duplicated metabolites: C15778, C15780
R07506KEGGR07506	C00006 + C15778 --> C00005 + C05440	NADP(+) [cytosol] + 5,7,24(28)-ergostatrienol [cytosol] --> NADPH [cytosol] + ergosta-5,7,22,24(28)-tetraen-3beta-ol [cytosol]	C00006 + C15780 --> C00005 + C05440	duplicated metabolites: C15778, C15780
R374ANIGER	C00005 + C03082 --> C00006 + C00009 + CHEBI13086	NADPH [cytosol] + 4-phospho-L-aspartate [cytosol] --> NADP(+) [cytosol] + phosphate [cytosol] + L-Aspartate 4-semialdehyde [cytosol]	delete	duplicated metabolites: CHEBI13086, C00441 duplicated with reaction: r0219YCM606R02291
R375ANIGER	C00004 + CHEBI13086 --> C00003 + C00263	NADH [cytosol] + L-Aspartate 4-semialdehyde [cytosol] --> NAD(+) [cytosol] + L-homoserine [cytosol]	delete	duplicated metabolites: CHEBI13086, C00441 duplicated with reaction: R01773KEGGR01773
r570ANIDULANS	C00005 + CHEBI13086 --> C00006 + C00263	NADPH [cytosol] + L-Aspartate 4-semialdehyde [cytosol] --> NADP(+) [cytosol] + L-homoserine [cytosol]	delete	duplicated metabolites: CHEBI13086, C00441 duplicated with reaction: r0547YCM606R01775
r82iLC915R05068	C00005 + C14463 --> C00006 + CHEBI27512	NADPH [cytosol] + (R)-3-hydroxy-3-methyl-2-oxopentanoate [cytosol] --> NADP(+) [cytosol] + (R)-2,3-Dihydroxy-3-methylpentanoate [cytosol]	delete	duplicated metabolites: CHEBI27512, C06007 duplicated with reaction: r0655iAL1006R05068
r948iLC915R01209	CHEBI27512 <=> C00001 + C00671	(R)-2,3-Dihydroxy-3-methylpentanoate [cytosol] <=> H2O [cytosol] + (S)-3-methyl-2-oxopentanoate [cytosol]	delete	duplicated metabolites: CHEBI27512, C06007 duplicated with reaction: r0353YCM606R05070
ry1171YCM606	7.0 CHEBI35759 --> 7.0 B00002 + 14.0 C00001 + 4.0 C00116 + C08362	7.0 1-monoglycerides [cytosol] --> 7.0 B00002 [cytosol] + 14.0 H2O [cytosol] + 4.0 glycerol [cytosol] + palmitoleate [cytosol]	7.0 C01885 --> 7.0 B00002 + 14.0 C00001 + 4.0 C00116 + C08362	duplicated metabolites: CHEBI35759, C01885
r1629AORYZAE	3.0 C00165 + C00229 --> 2.0 B00002 + 2.0 C00001 + C00173 + 3.0 CHEBI35759	3.0 Diacylglycerol [cytosol] + Acyl-carrier protein [cytosol] --> 2.0 B00002 [cytosol] + 2.0 H2O [cytosol] + Acyl-[acp] [cytosol] + 3.0 1-monoglycerides [cytosol]	3.0 C00165 + C00229 --> 2.0 B00002 + 2.0 C00001 + C00173 + 3.0 C01885	duplicated metabolites: CHEBI35759, C01886
ry1158YCM606	4.0 C00165 --> 7.0 B00002 + 14.0 C00001 + C08362 + CHEBI35759	4.0 Diacylglycerol [cytosol] --> 7.0 B00002 [cytosol] + 14.0 H2O [cytosol] + palmitoleate [cytosol] + 1-monoglycerides [cytosol]	4.0 C00165 --> 7.0 B00002 + 14.0 C00001 + C08362 + C01885	duplicated metabolites: CHEBI35759, C01887
ry1170YCM606	7.0 CHEBI35759 --> 7.0 B00002 + 14.0 C00001 + 4.0 C00116 + C00249	7.0 1-monoglycerides [cytosol] --> 7.0 B00002 [cytosol] + 14.0 H2O [cytosol] + 4.0 glycerol [cytosol] + palmitate [cytosol]	7.0 C01885 --> 7.0 B00002 + 14.0 C00001 + 4.0 C00116 + C00249	duplicated metabolites: CHEBI35759, C01888
ry1102YCM606	C00001 + C00681 --> C00009 + CHEBI35759	H2O [cytosol] + 1-acyl-sn-glycerol 3-phosphate [cytosol] --> phosphate [cytosol] + 1-monoglycerides [cytosol]	C00001 + C00681 --> C00009 + C01885	duplicated metabolites: CHEBI35759, C01889
N3465465461RXNMetaCyc	2.0 C00001 + C00726 <=> C01342 + CHEBI29067	2.0 H2O [cytosol] + nitrile [cytosol] <=> NH3 [cytosol] + a carboxylate [cytosol]	delete	duplicated metabolites: CHEBI29067, C00060 duplicated with reaction: r535AORYZAER00540
ALDHDEHYDROGRXNMetaCyc	C00001 + C00003 + C00071 <=> C00004 + CHEBI29067	H2O [cytosol] + NAD(+) [cytosol] + aldehyde [cytosol] <=> NADH [cytosol] + a carboxylate [cytosol]	C00001 + C00003 + C00071 <=> C00004 + C00060	duplicated metabolites: CHEBI29067, C00060

## Sheet: GENES
ID	NAMES	remark
CAALFM_C501450WA	PRC2, CaO19.4135	new added
CAALFM_C205700WA	OSM1, CaO19.6882	new added
CAALFM_C113670WA	OSM2, CaO19.5005	new added
CAALFM_C603630WA	PAD1, CaO19.5731	new added
CAALFM_C401850CA	PDC12, CaO19.4608	new added
CAALFM_C502220CA	CaO19.4229	new added
CAALFM_CR02130WA	ECM4, CaO19.2613	new added
CAALFM_C207480WA	LPT1, CaO19.1881	new added
CAALFM_C209350WA	TAZ1, CaO19.4096	new added
CAALFM_CR07050CA	URA2, CaO19.2360	new added
CAALFM_C303760WA	CaO19.6941	new added
CAALFM_C100800CA	ERG2, CaO19.6026	new added
CAALFM_C300760WA	ERG4, CaO19.5379	new added
CAALFM_C601900CA	DOG1, CaO19.3392	new added
CAALFM_C300320WA	RHR2, CaO19.5437	new added
CAALFM_CR01910CA	CaO19.2590	new added
CAALFM_C106720CA	CaO19.6238	new added
CAALFM_C503640WA	CaO19.6676	new added
CAALFM_C203830WA	CaO19.839	new added
CAALFM_C304430WA	RIP1, CaO19.5893	new added
CAALFM_C107630WA	CaO19.2782	new added
CAALFM_C603240WA	CaO19.5611	new added
CAALFM_C702840CA	ERG5, CaO19.5178	new added
CAALFM_C200960CA	MXR1, CaO19.2028	new added
CAALFM_C307010WA	POS5, CaO19.6800	new added
CAALFM_C205950CA	TES15, CaO19.5215	new added
CAALFM_C205990CA	CaO19.4121	new added
CAALFM_C205980CA	CaO19.4122	new added
CAALFM_C205960CA	CaO19.5216	new added
CAALFM_C205970CA	TES1, CaO19.5217	new added
CAALFM_CR09710WA	PCD1, CaO19.6591	new added
CAALFM_C205360CA	BIO32, CaO19.3567	new added
CAALFM_C105830WA	CaO19.2468	new added
CAALFM_C402620CA	CaO19.2737	new added
CAALFM_C107570CA	CaO19.2788	new added
CAALFM_C501940WA	CaO19.3177	new added
CAALFM_C701170CA	CaO19.6899	new added
CAALFM_C405140CA	GDB1, CaO19.744	new added
CAALFM_C404270WA	CaO19.1421	new added
CAALFM_C209810CA	CaO19.1369	new added
CAALFM_C502690WA	CaO19.4287	new added
CAALFM_C406360CA	CaO19.2899	new added
CAALFM_C111530CA	CaO19.1167	new added
CAALFM_C302070CA	CaO19.1639	new added
CAALFM_CR08310CA	CaO19.6398	new added
CAALFM_C602900CA	CaO19.5566	new added
CAALFM_CR10400WA	CaO19.7617	new added
CAALFM_C200160CA	NAT2, CaO19.2116	new added
CAALFM_C504680WA	PSD2_CANAL	removed

## Sheet: GPR modified
ID	GENE_ASSOCIATION_new	REMARK
ACYLCOASYNRXNMetaCyc	CAALFM_C305980CA or CAALFM_CR10160WA or CAALFM_C206070WA or CAALFM_C704180WA or CAALFM_C302810CA	new added
GUANIDINOBUTYRASEMetaCyc	CAALFM_C304200WA or CAALFM_C601680CA	new added
HYDROXYMANDELONITRILELYASERXNMetaCyc	CAALFM_C501450WA	new added
r0034YCM606	CAALFM_C102840WA	new added
r0035YCM606	CAALFM_C102840WA	new added
r0037YCM606	CAALFM_C102840WA	new added
R00402KEGGR00402	CAALFM_C113670WA or CAALFM_C205700WA	new added
r0044YCM606R06866	CAALFM_C603630WA and CAALFM_C603620CA	new added
r0057YCM606R04739	CAALFM_C300810CA	new added
r0064YCM606R03894	CAALFM_C401850CA or CAALFM_C406570CA	new added
r0073YCM606R05779	CAALFM_C502220CA	new added
r0082YCM606R05779	CAALFM_C502220CA	new added
r0092YCM606R05779	CAALFM_C502220CA	new added
R01108KEGGR01108	CAALFM_CR02130WA	new added
R01318KEGGR01318	CAALFM_C207480WA or CAALFM_C209350WA	new added
r0169YCM606R02611	CAALFM_C108330CA or CAALFM_C505050WA	new added
r0179YCM606R05685	CAALFM_C108330CA or CAALFM_C505050WA	new added
r0214YCM606R01397	CAALFM_CR07050CA	new added
R02251KEGGR02251	CAALFM_C303760WA	new added
R02317KEGGR02317	CAALFM_C102820WA	new added
r0243YCM606R07497	CAALFM_C100800CA	new added
r0244YCM606R05641	CAALFM_C300760WA	new added
R02587KEGGR02587	CAALFM_C300320WA or CAALFM_C601900CA	new added
R02694KEGGR02694	CAALFM_C303760WA	new added
r0335YCM606R03182	CAALFM_CR01910CA	new added
R03534KEGGR03534	CAALFM_C106720CA	new added
r0359YCM606R04481	CAALFM_C503640WA or CAALFM_C503640WA	new added
R03613KEGGR03613	CAALFM_C203830WA	new added
R03755KEGGR03755	CAALFM_C303760WA	new added
r0439YCM606R02161	CAALFM_C304430WA	new added
R04480KEGGR04480	CAALFM_C207480WA or CAALFM_C209350WA	new added
r0454YCM606R00408	CAALFM_C113670WA or CAALFM_C205700WA	new added
r0483YCM606R00274	CAALFM_C107630WA	new added
r0567YCM606R01974	CAALFM_C401850CA or CAALFM_C406570CA	new added
r0570YCM606R01127	CAALFM_CR04090CA	new added
r0575YCM606R03433	CAALFM_C209730CA	new added
r0696YCM606R01446	CAALFM_C502860CA or CAALFM_C603240WA	new added
R07406KEGGR07406	CAALFM_C405130CA	new added
R07506KEGGR07506	CAALFM_C702840CA	new added
R07606KEGGR07606	CAALFM_C200960CA	new added
r0771YCM606R00105	CAALFM_C307010WA	new added
r0782YCM606R01269	CAALFM_CR03760WA	new added
r0812YCM606R00651	CAALFM_C400200CA	new added
r0813YCM606R01287	CAALFM_C400200CA	new added
r0849YCM606R08174	CAALFM_C205950CA or CAALFM_C205960CA or CAALFM_C205970CA or CAALFM_C205980CA or CAALFM_C205990CA	new added
r0905YCM606R04231	CAALFM_C305760WA	new added
R09420KEGGR09420	CAALFM_C203120WA or CAALFM_C206700WA	new added
R09832KEGGR09832	CAALFM_CR09710WA	new added
R10178KEGGR10178	CAALFM_C205360CA	new added
r1046YCM606R05763	CAALFM_C105830WA	new added
R166ANIGERR01526	CAALFM_C402620CA	new added
r172iLC915R00621	CAALFM_C300880WA	new added
r1775AORYZAER03459	CAALFM_C501940WA or CAALFM_C107570CA	new added
r206AORYZAER01183	CAALFM_C701170CA	new added
r462iLC915R05196	CAALFM_C405140CA	new added
R517ANIGERR00469	CAALFM_C404270WA or CAALFM_C209810CA	new added
r662iLC915R01321	CAALFM_C702690CA	new added
r715iSS884R01334	CAALFM_C209490WA or CAALFM_C400700CA	new added
r731AORYZAER01465	CAALFM_C502690WA	new added
r73iLC915R01521	CAALFM_C406360CA	new added
RXN0299MetaCyc	CAALFM_C111530CA or CAALFM_C302070CA or CAALFM_CR08310CA	new added
RXN06563MetaCyc	CAALFM_C110450WA or CAALFM_CR04880WA	new added
RXN11396MetaCyc	CAALFM_CR09710WA	new added
RXN11619MetaCyc	CAALFM_C100410CA or CAALFM_C702010CA	new added
RXN6401MetaCyc	CAALFM_CR02580WA	new added
RXN8654MetaCyc	CAALFM_C602900CA	new added
R03445KEGGR03445	CAALFM_C202640CA and CAALFM_C202950WA	new added
R03954KEGGR03954	CAALFM_C202640CA and CAALFM_C202950WA	new added
r0043YCM606R06865	CAALFM_C103550CA	new added
RXN2141MetaCyc	CAALFM_C110290WA and CAALFM_C110550CA	new added
r0992YCM606R00586	(CAALFM_C200160CA and CAALFM_CR10400WA) or CAALFM_C200160CA	modify
R07180KEGGR07180		remove
RXN10979MetaCyc		remove
RXN12793MetaCyc		remove

## Sheet: EC modified
ID	NAME	EC	db_ec	EC_modified	GENE_ASSOCIATION	GPR _modified	remark
R00107KEGGR00107	cob(II)alamin:NADP+ oxidoreductase; NADPH:aquacob(III)alamin oxidoreductase	1.16.1.5(deleted 2020)					1.16.1.5(deleted 2020)
R03272KEGGR03272	ATP:[acetyl-CoA carboxylase] phosphotransferase	2.7.11.27(deleted 2022, Transferred to 2.7.11.31)		2.7.11.31			2.7.11.27(deleted 2022, Transferred to 2.7.11.31)
R04936KEGGR04936	Se-Adenosylselenohomocysteine hydrolase	3.3.1.1(deleted 2022, Transferred to 3.13.2.1)		3.13.2.1	CAALFM_C504270CA	CAALFM_C504270CA	3.3.1.1(deleted 2022, Transferred to 3.13.2.1)
R07180KEGGR07180	thiol-containing-reductant:hydroperoxide oxidoreductase	1.11.1.15(deleted 2020)			CAALFM_C402410CA or CAALFM_C105410CA or CAALFM_C702390WA or CAALFM_C107350CA or CAALFM_C306330WA or CAALFM_C306180CA	remove	1.11.1.15(deleted 2020)
R07297KEGGR07297	5'-ribonucleotide phosphohydrolase	3.1.3.5; 3.1.3.31(deleted 2020)	3.1.3.5	3.1.3.5	CAALFM_C107430WA	CAALFM_C107430WA	3.1.3.31(deleted 2020)
r0226YCM606R00086	ATP phosphohydrolase	3.6.1.3(deleted 2020); 3.6.1.5; 3.6.1.8; 3.6.1.15	3.6.1.5; 3.6.1.8; 3.6.1.15; 3.6.1.-; 7.1.2.2	3.6.1.5; 3.6.1.8; 3.6.1.15; 3.6.1.-; 7.1.2.2	CAALFM_C406230CA	CAALFM_C406230CA	3.6.1.3(deleted 2020)
r0436YCM606R00310	protoheme ferro-lyase (protoporphyrin-forming)	4.99.1.1(deleted 2021, Transferred to 4.98.1.1)	4.98.1.1	4.98.1.1	CAALFM_C207490WA	CAALFM_C207490WA	4.99.1.1(deleted 2021, Transferred to 4.98.1.1)
r1021YCM606R02164	succinate:quinone oxidoreductase	1.3.5.1; 1.3.5.4(deleted 2022, Transferred to 1.3.5.1)	1.3.5.1	1.3.5.1	CAALFM_CR05180CA and CAALFM_C406610CA and CAALFM_C105260CA	CAALFM_CR05180CA and CAALFM_C406610CA and CAALFM_C105260CA	1.3.5.4(deleted 2022, Transferred to 1.3.5.1)
R986ANIGERR02239	1,2-diacyl-sn-glycerol 3-phosphate phosphohydrolase	3.1.3.4; 3.1.3.81(deleted 2022, Transferred to 3.6.1.75)	3.1.3.4	3.1.3.4	CAALFM_C111470CA or CAALFM_C111640CA or CAALFM_C201550WA or CAALFM_C702500CA	CAALFM_C111470CA or CAALFM_C111640CA or CAALFM_C201550WA or CAALFM_C702500CA	3.1.3.81(deleted 2022, Transferred to 3.6.1.75)
r96iLC915R08362	trypanothione:hydroperoxide oxidoreductase	1.11.1.15(deleted 2020, Transferred to 1.11.1.24 and 1.11.1.25 and 1.11.1.26 and 1.11.1.27 and 1.11.1.28 and 1.11.1.29)	1.11.1.-	1.11.1.-	CAALFM_C402410CA or CAALFM_C105410CA or CAALFM_C702390WA or CAALFM_C107350CA or CAALFM_C306330WA or CAALFM_C306180CA	CAALFM_C402410CA or CAALFM_C105410CA or CAALFM_C702390WA or CAALFM_C107350CA or CAALFM_C306330WA or CAALFM_C306180CA	1.11.1.15(deleted 2020, Transferred to 1.11.1.24 and 1.11.1.25 and 1.11.1.26 and 1.11.1.27 and 1.11.1.28 and 1.11.1.29)
RXN10979MetaCyc	5-diphosphoinositol-pentakisphosphate 3-kinase	2.7.4.24(deleted 2022)			CAALFM_C500180WA	remove	2.7.4.24(deleted 2022)
RXN12793MetaCyc	Delta9 elongase	2.3.1.199(deleted 2014)			CAALFM_C305280CA or CAALFM_C112790CA or CAALFM_C203230CA	remove	2.3.1.199(deleted 2014)
N146144616463RXNMetaCyc	Anthranilate,tetrahydrobiopterin:oxygen oxidoreductase (3-hydroxylating)	1.14.16.3(deleted 2020)					1.14.16.3(deleted 2020)
HYPOTAURINEDEHYDROGENASERXNMetaCyc	hypotaurine:NAD+ oxidoreductase	1.8.1.3(deleted 2022)	1.14.13.8	1.14.13.8			1.8.1.3(deleted 2022)
RXN8041MetaCyc	4-methylcatechol:oxygen 2,3-oxidoreductase(decyclizing)	1.13.11.2(deleted 2018)					1.13.11.2(deleted 2018)
R03445KEGGR03445			2.6.1.7; 2.6.1.63	2.6.1.7; 2.6.1.63		CAALFM_C202640CA and CAALFM_C202950WA
R03954KEGGR03954			2.6.1.7; 2.6.1.63	2.6.1.7; 2.6.1.63		CAALFM_C202640CA and CAALFM_C202950WA
r0043YCM606R06865			1.14.13.-	1.14.13.-		CAALFM_C103550CA
N6PHOSPHOBETAGLUCOSIDASERXNMetaCyc	6-phospho-beta-D-glucosyl-(1->4)-D-glucose 6-phosphoglucohydrolase		3.2.1.86	3.2.1.86
RXN2141MetaCyc	beta-amylase		3.2.1.20	3.2.1.20		CAALFM_C110290WA and CAALFM_C110550CA

## Sheet: modified exchange reactions
ID	NAME	EQUATION	DEFINATION	ID_new	EQUATION_new	NAME_new	DEFINATION_new	SUBSYSTEM
Ex_CHEBI17309		CHEBI17309 <=>	pectin [cytosol] <=>	Ex_C00714	C00714 -->	pectin exchange	pectin [cytosol] -->	Exchange reaction
Ex_CHEBI27931		CHEBI27931 <=>	maltotriose [cytosol] <=>	Ex_C01835	C01835 -->	maltotriose exchange	maltotriose [cytosol] -->	Exchange reaction
Ex_CHEBI28223		CHEBI28223 <=>	adenosine 2'-monophosphate [cytosol] <=>	Ex_C00946	C00946 -->	adenosine 2'-monophosphate exchange	adenosine 2'-monophosphate [cytosol] -->	Exchange reaction
Ex_CHEBI29033		CHEBI29033 <=>	Fe2+ [cytosol] <=>	Ex_C14818	C14818 <=>	Fe2+ exchange	Fe2+ [cytosol] <=>	Exchange reaction
Ex_CHEBI37671		CHEBI37671 <=>	1,3-beta-D-Glucan [cytosol] <=>	Ex_C00965	C00965 -->	1,3-beta-D-Glucan exchange	1,3-beta-D-Glucan [cytosol] -->	Exchange reaction
Ex_Cluster119		Cluster119 <=>	uridine 2'-monophosphate [cytosol] <=>	Ex_C03031	C03031 -->	uridine 2'-monophosphate exchange	uridine 2'-monophosphate [cytosol] -->	Exchange reaction
Ex_Cluster1480		Cluster1480 <=>	L-alanyl-L-glutamine [cytosol] <=>	Ex_CHEBI73788	CHEBI73788 -->	L-alanyl-L-glutamine exchange	L-alanyl-L-glutamine [cytosol] -->	Exchange reaction
Ex_Cluster168		Cluster168 <=>	gly-met [cytosol] <=>	Ex_CHEBI74393	CHEBI74393 -->	gly-met exchange	gly-met [cytosol] -->	Exchange reaction
Ex_Cluster2052		Cluster2052 <=>	gly-asn [cytosol] <=>	Ex_CHEBI73888	CHEBI73888 -->	gly-asn exchange	gly-asn [cytosol] -->	Exchange reaction
Ex_Cluster2744		Cluster2744 <=>	ala-leu [cytosol] <=>	Ex_CHEBI73770	CHEBI73770 -->	ala-leu exchange	ala-leu [cytosol] -->	Exchange reaction
Ex_Cluster3292		Cluster3292 <=>	cytidine 2'-monophosphate [cytosol] <=>	Ex_C03104	C03104 -->	cytidine 2'-monophosphate exchange	cytidine 2'-monophosphate [cytosol] -->	Exchange reaction
Ex_Cluster3898		Cluster3898 <=>	ala-asp [cytosol] <=>	Ex_CHEBI74363	CHEBI74363 -->	ala-asp exchange	ala-asp [cytosol] -->	Exchange reaction
Ex_Cluster419		Cluster419 <=>	gly-gln [cytosol] <=>	Ex_CHEBI73898	CHEBI73898 -->	gly-gln exchange	gly-gln [cytosol] -->	Exchange reaction
Ex_Cluster4672		Cluster4672 <=>	glycyl-L-glutamate [cytosol] <=>	Ex_CHEBI73784	CHEBI73784 -->	glycyl-L-glutamate exchange	glycyl-L-glutamate [cytosol] -->	Exchange reaction
Ex_Cluster4793		Cluster4793 <=>	L-Ala-L-Glu [cytosol] <=>	Ex_C20958	C20958 -->	L-Ala-L-Glu exchange	L-Ala-L-Glu [cytosol] -->	Exchange reaction
Ex_Cluster519		Cluster519 <=>	guanosine 2'-monophosphate [cytosol] <=>	Ex_CHEBI74604	CHEBI74604 -->	guanosine 2'-monophosphate exchange	guanosine 2'-monophosphate [cytosol] -->	Exchange reaction
Ex_Cluster5933		Cluster5933 <=>	ala-his [cytosol] <=>	Ex_CHEBI73771	CHEBI73771 -->	ala-his exchange	ala-his [cytosol] -->	Exchange reaction
Ex_Cluster774		Cluster774 <=>	ala-gly [cytosol] <=>	Ex_CHEBI73757	CHEBI73757 -->	ala-gly exchange	ala-gly [cytosol] -->	Exchange reaction
Ex_Cluster843		Cluster843 <=>	ala-thr [cytosol] <=>	Ex_CHEBI73762	CHEBI73762 -->	ala-thr exchange	ala-thr [cytosol] -->	Exchange reaction

## Sheet: Description
Supplementary Table S3
Sheet name
METS	Metabolites need to be modified
RXNS	Affected reactions need to be refined accordingly
GENES	Genes new added or removed
GPR modified	Adding new GPRs by merging MODEL2110210002, MODEL2109130014, iRV781 and updating EC number
EC modified	Updating EC number according to KEGG and Biocyc
modified exchange reactions	Modifying reaction IDs and equations
