# Supplementary material for: Genome-scale metabolic modeling reveals specific vaginal Lactobacillus strains and their metabolites as key inhibitors of Candida albicans
Source: Microbiol Spectr. 2025 Apr 16;13(6):e02984-24. doi: 10.1128/spectrum.02984-24 (PMC12186704; doi:10.1128/spectrum.02984-24)
Supplement: Table S4 — Information for Candida albicans genome-scale metabolic model (comprehensive list including all reactions and metabolites). [file spectrum.02984-24-s0007.xlsx]

## Sheet: Reactions
ID	NAME	EQUATION	GENE_ASSOCIATION	EC	LOWER_BOUND	UPPER_BOUND	SUBSYSTEM	db_links
R10069KEGGR10069	flavanone,[reduced NADPH---hemoprotein reductase]:oxygen oxidoreductase (3',5'-dihydroxylating)	2.0 C00005 + 2.0 C00007 + C00766 <=> 2.0 C00001 + 2.0 C00006 + C15609		['1.14.14.81']	-1000	1000	2-Oxocarboxylic acid metabolism	sbo:SBO:0000176/kegg.reaction:R10069/metanetx.reaction:MNXR183280
R00379KEGGR00379	Deoxynucleoside triphosphate:DNA deoxynucleotidyltransferase	3.0 C00001 + 6.0 C00677 <=> 7.0 C00013 + 2.0 C00039	CAALFM_C108130CA or CAALFM_C702790CA or CAALFM_CR07000CA or CAALFM_C304300CA or CAALFM_C306080WA	['2.7.7.7;2.7.7.31;2.7.7.49']	-1000	1000	2-Oxocarboxylic acid metabolism	sbo:SBO:0000176/kegg.reaction:R00379
R06727KEGGR06727		4.0 C00001 + 12.0 C00180 + 7.0 C06178 <=> 7.0 C01416		[]	-1000	1000	2-Oxocarboxylic acid metabolism	sbo:SBO:0000176/kegg.reaction:R06727
R09879KEGGR09879	P1,P6-bis(5'-adenosyl)hexaphosphate nucleotidohydrolase (ATP-forming)	C00001 + C20190 <=> 2.0 C00002		['3.6.1.61']	-1000	1000	2-Oxocarboxylic acid metabolism	sbo:SBO:0000176/kegg.reaction:R09879/metanetx.reaction:MNXR113278
R412ANIGERR01936	(1R,2S)-1-hydroxybutane-1,2,4-tricarboxylate:NAD+ oxidoreductase (decarboxylating)	C05533 <=> C00011 + C00322	CAALFM_CR01400WA	['1.1.1.87;1.1.1.286']	-1000	1000	2-Oxocarboxylic acid metabolism	sbo:SBO:0000176/kegg.reaction:R01936/bigg.reaction:OXAGm;R_OXAGm/metanetx.reaction:MNXR102234
R10058KEGGR10058	4,4-dimethyl-5alpha-cholest-7-en-3beta-ol,NADPH:oxygen oxidoreductase (hydroxylating)	3.0 C00005 + 3.0 C00007 + C04530 --> 4.0 C00001 + 3.0 C00006 + C04840		[]	0	1000	2-Oxocarboxylic acid metabolism	sbo:SBO:0000176
R04328KEGGR04328	3beta-hydroxysteroid-4alpha-carboxylate 3-dehydrogenase (decarboxylating)	4.0 C00001 + 3.0 C00006 + C00011 + C01189 <-- 3.0 C00005 + 3.0 C00007 + C05111	CAALFM_CR02370WA or CAALFM_C406270CA or CAALFM_CR01140CA	['1.1.1.170;1.1.1.270;1.14.18.9']	-1000	0	2-Oxocarboxylic acid metabolism	sbo:SBO:0000176/kegg.reaction:R04328/metanetx.reaction:MNXR108813
R00275KEGGR00275	superoxide:superoxide oxidoreductase	6.0 C00704 <=> 8.0 C00001 + C00007 + C00027	CAALFM_C402320CA or CAALFM_C700110WA or CAALFM_C101520CA or CAALFM_C200660CA or CAALFM_C200240CA or CAALFM_C200680CA	['1.15.1.1']	-1000	1000	2-Oxocarboxylic acid metabolism	sbo:SBO:0000176/kegg.reaction:R00275
R411ANIGERR04862	(1R,2S)-1-hydroxybutane-1,2,4-tricarboxylate:NAD+ oxidoreductase (decarboxylating)	7.0 C00001 + 13.0 C00003 + 2.0 C05662 --> 13.0 C00004 + 7.0 C00011 + C05533	CAALFM_CR01400WA	['1.1.1.87;1.1.1.286']	0	1000	2-Oxocarboxylic acid metabolism	sbo:SBO:0000176/kegg.reaction:R04862
R09383KEGGR09383	CTP:tRNA cytidylyltransferase	3.0 C00001 + 6.0 C00063 + 4.0 C02211 <=> 7.0 C00013 + 6.0 C19078		['2.7.7.72']	-1000	1000	2-Oxocarboxylic acid metabolism	sbo:SBO:0000176/kegg.reaction:R09383
R00381KEGGR00381	(Deoxyribonucleotide)n:5'-phospho-(deoxyribonucleotide)m ligase (AMP-forming)	2.0 C00001 + C00002 + 2.0 C02128 <=> 2.0 C00013 + C00020 + 2.0 C00039	CAALFM_C300830CA or CAALFM_C203030WA	['6.5.1.1;6.5.1.6;6.5.1.7']	-1000	1000	2-Oxocarboxylic acid metabolism	sbo:SBO:0000176/kegg.reaction:R00381
R07180KEGGR07180	thiol-containing-reductant:hydroperoxide oxidoreductase	C15498 + 2.0 CHEBI80696 <=> C00001 + C00069 + C15496		['']	-1000	1000	2-Oxocarboxylic acid metabolism	sbo:SBO:0000176
R08612KEGGR08612	4-beta-D-mannan mannanohydrolase	C00001 + C02492 <=> 2.0 B00001 + C17207		['3.2.1.78']	-1000	1000	2-Oxocarboxylic acid metabolism	sbo:SBO:0000176/kegg.reaction:R08612
R09403KEGGR09403	L-isoleucine,NADPH:oxygen oxidoreductase (N-hydroxylating)	2.0 C00005 + 2.0 C00007 + C00407 <=> 3.0 C00001 + 2.0 C00006 + C00011 + C19491		['1.14.14.39']	-1000	1000	2-Oxocarboxylic acid metabolism	sbo:SBO:0000176/kegg.reaction:R09403/metanetx.reaction:MNXR173694
R05737KEGGR05737	4,4-dimethyl-5a-cholest-7-en-3b-ol,hydrogen-donor:oxygen oxidoreductase (hydroxylating)	C00005 + C00007 + C04814 --> 2.0 C00001 + C00006 + C11509		[]	0	1000	2-Oxocarboxylic acid metabolism	sbo:SBO:0000176
r0359YCM606R04481	S-Adenosyl-L-methionine:2-(3-carboxy-3-aminopropyl)-L-histidine methyltransferase	4.0 C00001 + 11.0 C00019 + 4.0 C04441 --> 8.0 B00002 + 11.0 C00021 + 5.0 CHEBI16475	CAALFM_C503640WA or CAALFM_C503640WA	['2.1.1.98']	0	1000	2-Oxocarboxylic acid metabolism	sbo:SBO:0000176/kegg.reaction:R04481
r1075ANIDULANSR03112	S-Adenosyl-L-methionine:6-demethylsterigmatocystin 6-O-methyltransferase	C00019 + C03683 <=> C00021 + C00961		['2.1.1.109']	-1000	1000	Aflatoxin biosynthesis	sbo:SBO:0000176/kegg.reaction:R03112/metanetx.reaction:MNXR107955
RXN9497MetaCyc	8-O-methylsterigmatocystin monooxygenase	2.0 C00005 + 2.0 C00007 + C03686 <=> C00001 + 2.0 C00006 + C00011 + C00132 + C06800		['1.14.14.117']	-1000	1000	Aflatoxin biosynthesis	sbo:SBO:0000176/kegg.reaction:R10319/metanetx.reaction:MNXR177484
r1077ANIDULANSR03111	S-adenosyl-L-methionine:sterigmatocystin 8-O-methyltransferase	C00019 + C00961 <=> C00021 + C03686		['2.1.1.110']	-1000	1000	Aflatoxin biosynthesis	sbo:SBO:0000176/kegg.reaction:R03111/metanetx.reaction:MNXR107954
r567AORYZAER00483	L-aspartate:ammonia ligase (AMP-forming)	C00002 + C00049 + C01342 --> C00013 + C00020 + C00152	CAALFM_C209060CA	['6.3.1.1;6.3.5.4']	0	1000	Alanine, aspartate, asparagine, glutamate and glutamine metabolism	sbo:SBO:0000176/kegg.reaction:R00483/bigg.reaction:ASNS2;R_ASNS2/metanetx.reaction:MNXR96060
r703AORYZAE	Glutamyl-tRNA synthetase	7.0 C00002 + 6.0 C00025 + 4.0 C00066 --> 2.0 C00001 + 8.0 C00013 + C00020 + 6.0 C02987	CAALFM_C700620WA or CAALFM_CR03110WA	['6.1.1.17']	0	1000	Alanine, aspartate, asparagine, glutamate and glutamine metabolism	sbo:SBO:0000176
r584AORYZAE	Alanyl-tRNA synthetase	C00002 + C00066 + C00133 --> C00013 + C00020 + C00886	CAALFM_C603720WA	['6.1.1.7']	0	1000	Alanine, aspartate, asparagine, glutamate and glutamine metabolism	sbo:SBO:0000176
r0679YCM606R00485	L-Asparagine amidohydrolase	C00001 + C00152 --> C00049 + C01342	CAALFM_CR10170CA	['3.5.1.1;3.5.1.38;3.5.5.4']	0	1000	Alanine, aspartate, asparagine, glutamate and glutamine metabolism	sbo:SBO:0000176/kegg.reaction:R00485/bigg.reaction:ASNN;ASNN_1;ASNNe;ASNNg;ASNNm;ASNNpp;ASPSE;R_ASNN;R_ASNN_1;R_ASNNe;R_ASNNg;R_ASNNm;R_ASNNpp;R_ASPSE/metanetx.reaction:MNXR192440
RXN06984MetaCyc	cytosol nonspecific dipeptidase	C00001 + CHEBI73784 <=> C00025 + C00037		['3.4.13.18']	-1000	1000	Alanine, aspartate, asparagine, glutamate and glutamine metabolism	sbo:SBO:0000176
R00373KEGGR00373	Glycine:oxaloacetate aminotransferase	C00036 + C00037 --> C00048 + C00049		['2.6.1.35']	0	1000	Alanine, aspartate, asparagine, glutamate and glutamine metabolism	sbo:SBO:0000176/kegg.reaction:R00373/metanetx.reaction:MNXR106494
R01346KEGGR01346	L-Asparagine:2-oxo-acid aminotransferase	C00152 + C00161 <=> C00151 + C02362		['2.6.1.14']	-1000	1000	Alanine, aspartate, asparagine, glutamate and glutamine metabolism	sbo:SBO:0000176/kegg.reaction:R01346/metanetx.reaction:MNXR147259
r0207YCM606R01086	2-(Nomega-L-arginino)succinate arginine-lyase (fumarate-forming)	C03406 <=> C00062 + C00122	CAALFM_C703570WA	['4.3.2.1']	-1000	1000	Alanine, aspartate, asparagine, glutamate and glutamine metabolism	sbo:SBO:0000176/kegg.reaction:R01086/bigg.reaction:ARGSL;R_ARGSL/metanetx.reaction:MNXR138059
r0208YCM606R01954	L-Citrulline:L-aspartate ligase (AMP-forming)	C00002 + C00049 + C00327 --> C00013 + C00020 + C03406	CAALFM_CR00620CA	['6.3.4.5']	0	1000	Alanine, aspartate, asparagine, glutamate and glutamine metabolism	sbo:SBO:0000176/kegg.reaction:R01954/bigg.reaction:ARGSS;ARGSS2;ARGSS_1;R_ARGSS;R_ARGSS2;R_ARGSS_1/metanetx.reaction:MNXR138060
r0211YCM606R00578	L-aspartate:L-glutamine amido-ligase (AMP-forming)	C00001 + C00002 + C00049 + C00064 --> C00013 + C00020 + C00025 + C00152	CAALFM_C209060CA	['6.3.5.4']	0	1000	Alanine, aspartate, asparagine, glutamate and glutamine metabolism	sbo:SBO:0000176/kegg.reaction:R00578/bigg.reaction:ASNS1;R_ASNS1/metanetx.reaction:MNXR153021
r0475YCM606R00256	L-glutamine amidohydrolase	C00001 + C00064 --> C00025 + C01342	CAALFM_C504570CA or CAALFM_C703720CA or CAALFM_C109490CA or CAALFM_C401550CA or CAALFM_C209060CA	['1.4.1.13;1.4.7.1;3.5.1.2;3.5.1.38;4.3.2.10;4.3.3.6;6.3.4.2;6.3.5.2;6.3.5.4;6.3.5.5']	0	1000	Alanine, aspartate, asparagine, glutamate and glutamine metabolism	sbo:SBO:0000176/kegg.reaction:R00256/bigg.reaction:GAM;GLUN;GLUN_1;GLUNm;GLUNpp;R_GAM;R_GLUN;R_GLUN_1;R_GLUNm;R_GLUNpp/metanetx.reaction:MNXR100030
R00708KEGGR00708	(S)-1-pyrroline-5-carboxylate:NADP+ oxidoreductase	2.0 C00001 + C00006 + C03912 --> C00005 + C00025	CAALFM_C504880CA	['1.2.1.88']	0	1000	Alanine, aspartate, asparagine, glutamate and glutamine metabolism	sbo:SBO:0000176/kegg.reaction:R00708/metanetx.reaction:MNXR106651
RXN06976MetaCyc	cytosol nonspecific dipeptidase	C00001 + CHEBI73788 <=> C00064 + C00133		['3.4.13.18']	-1000	1000	Alanine, aspartate, asparagine, glutamate and glutamine metabolism	sbo:SBO:0000176
ASPAROXORXNMetaCyc	Transaminases (aminotransferases)	C00048 + C00152 <=> C00037 + C02362		['2.6.1.-']	-1000	1000	Alanine, aspartate, asparagine, glutamate and glutamine metabolism	sbo:SBO:0000176/metanetx.reaction:MNXR115726
R00490KEGGR00490	L-aspartate ammonia-lyase (fumarate-forming)	C00049 <=> C00122 + C01342		['4.3.1.1']	-1000	1000	Alanine, aspartate, asparagine, glutamate and glutamine metabolism	sbo:SBO:0000176/kegg.reaction:R00490/bigg.reaction:ASPT;R_ASPT/metanetx.reaction:MNXR96099
R03421KEGGR03421	N4-(beta-N-Acetyl-D-glucosaminyl)-L-asparagine amidohydrolase	C00001 + C04540 --> C00049 + C01239		['3.5.1.26']	0	1000	Alanine, aspartate, asparagine, glutamate and glutamine metabolism	sbo:SBO:0000176/kegg.reaction:R03421/metanetx.reaction:MNXR108158
R363ANIGERR00707	(S)-1-pyrroline-5-carboxylate:NAD+ oxidoreductase	2.0 C00001 + C00003 + C03912 --> C00004 + C00025	CAALFM_C504880CA	['1.2.1.88']	0	1000	Alanine, aspartate, asparagine, glutamate and glutamine metabolism	sbo:SBO:0000176/kegg.reaction:R00707/bigg.reaction:P5CD;P5CDm;R_P5CD;R_P5CDm/metanetx.reaction:MNXR102301
R292ANIGER	Glutamine-fructose-6-phosphate transaminase (isomerizing)	C00064 + C05345 --> C00025 + C00352	CAALFM_C302280CA	['2.6.1.16']	0	1000	Alanine, aspartate, asparagine, glutamate and glutamine metabolism	sbo:SBO:0000176/bigg.reaction:GF6PTA;R_GF6PTA/metanetx.reaction:MNXR144996
r1088iLC915R05861	D-alanine:oxygen oxidoreductase (deaminating)	C00001 + C00007 + C00133 --> C00022 + C00027 + C01342	CAALFM_C103670CA	['1.4.3.3;1.4.3.19']	0	1000	Alanine, aspartate, asparagine, glutamate and glutamine metabolism	sbo:SBO:0000176/kegg.reaction:R05861/bigg.reaction:DALAOX;DALAOXx;R_DALAOX;R_DALAOXx/metanetx.reaction:MNXR97134
RXN06982MetaCyc	cytosol nonspecific dipeptidase	C00001 + CHEBI73888 <=> C00037 + C00152		['3.4.13.18']	-1000	1000	Alanine, aspartate, asparagine, glutamate and glutamine metabolism	sbo:SBO:0000176
R10082KEGGR10082	2-oxoglutarate/L-arginine monooxygenase/decarboxylase (succinate-forming)	C20330 <=> C00001 + C03912 + C17349		['1.14.20.7']	-1000	1000	Alanine, aspartate, asparagine, glutamate and glutamine metabolism	sbo:SBO:0000176/kegg.reaction:R10082/metanetx.reaction:MNXR143691
r705AORYZAE	Glutaminyl-tRNA synthetase	7.0 C00002 + 6.0 C00064 + 4.0 C00066 --> 2.0 C00001 + 8.0 C00013 + C00020 + 6.0 C02282		['6.1.1.18']	0	1000	Alanine, aspartate, asparagine, glutamate and glutamine metabolism	sbo:SBO:0000176
RXN06975MetaCyc	cytosol nonspecific dipeptidase	C00001 + CHEBI74363 <=> C00049 + C00133		['3.4.13.18']	-1000	1000	Alanine, aspartate, asparagine, glutamate and glutamine metabolism	sbo:SBO:0000176
R01266KEGGR01266	1-beta-Aspartyl-N-acetyl-D-glucosaminylamine L-asparaginohydrolase	C00001 + C04540 <=> C00140 + C00152		['3.2.2.11']	-1000	1000	Alanine, aspartate, asparagine, glutamate and glutamine metabolism	sbo:SBO:0000176/kegg.reaction:R01266/metanetx.reaction:MNXR147204
R04238KEGGR04238	Aminoacyl-tRNA aminoacylhydrolase	C00001 + C03880 <=> C00066 + C03523		['3.1.1.29']	-1000	1000	Alanine, aspartate, asparagine, glutamate and glutamine metabolism	sbo:SBO:0000176/kegg.reaction:R04238/metanetx.reaction:MNXR148614
r0156YCM606R00369	L-Alanine:glyoxylate aminotransferase	C00048 + C00133 --> C00022 + C00037		['2.6.1.44']	0	1000	Alanine, aspartate, asparagine, glutamate and glutamine metabolism	sbo:SBO:0000176/kegg.reaction:R00369
R00269KEGGR00269	2-oxoglutaramate amidohydrolase	C00001 + C00940 <=> C00026 + C01342	CAALFM_C110700CA	['3.5.1.3;3.5.1.111']	-1000	1000	Alanine, aspartate, asparagine, glutamate and glutamine metabolism	sbo:SBO:0000176/kegg.reaction:R00269/bigg.reaction:OXOGAH_h;OXOGAH_m;R_OXOGAH_h;R_OXOGAH_m;R_r0085;R_r0086;r0085;r0086/metanetx.reaction:MNXR105306
r585AORYZAE	Aspartyl-tRNA synthetase	C00002 + C00049 + C00066 --> C00013 + C00020 + C02984		['6.1.1.12']	0	1000	Alanine, aspartate, asparagine, glutamate and glutamine metabolism	sbo:SBO:0000176
RXN06983MetaCyc	cytosol nonspecific dipeptidase	C00001 + CHEBI73898 <=> C00037 + C00064		['3.4.13.18']	-1000	1000	Alanine, aspartate, asparagine, glutamate and glutamine metabolism	sbo:SBO:0000176
R03528KEGGR03528	RS-CH2-CH(NH3+)COO- thiol-lyase (deaminating)	C00001 + C02882 <=> C00022 + C01336 + C01342	CAALFM_C200390CA	['4.4.1.13']	-1000	1000	Alanine, aspartate, asparagine, glutamate and glutamine metabolism	sbo:SBO:0000176/kegg.reaction:R03528/metanetx.reaction:MNXR148214
r589AORYZAE	Asparaginyl-tRNA synthetase	C00002 + C00066 + C00152 --> C00013 + C00020 + C03402		['6.1.1.22']	0	1000	Alanine, aspartate, asparagine, glutamate and glutamine metabolism	sbo:SBO:0000176
R335ANIGERR00357	L-Aspartic acid:oxygen oxidoreductase (deaminating)	C00001 + C00007 + C00049 --> C00027 + C00036 + C01342		['1.4.3.2;1.4.3.16']	0	1000	Alanine, aspartate, asparagine, glutamate and glutamine metabolism	sbo:SBO:0000176/kegg.reaction:R00357/bigg.reaction:ASPO1;ASPO5_2;ASPOm;R_ASPO1;R_ASPO5_2;R_ASPOm/metanetx.reaction:MNXR154806
R04701KEGGR04701		C05190 <-- 2.0 C00001 + C05191		[]	-1000	0	Alkaloid metabolism	sbo:SBO:0000176/kegg.reaction:R04701/metanetx.reaction:MNXR148919
R04027KEGGR04027	primary-amine oxidase	C00007 + C02723 <-- C00027 + C01342 + C06178	CAALFM_C203120WA or CAALFM_C206700WA	['1.4.3.21']	-1000	0	Alkaloid metabolism	sbo:SBO:0000176/kegg.reaction:R04027/bigg.reaction:NMPTRCOX;R_NMPTRCOX/metanetx.reaction:MNXR101975
R03592KEGGR03592	morphine:NAD(P)+ 6-oxidoreductase	C00006 + C01516 <=> C00005 + C01735		['1.1.1.218;1.1.1.247']	-1000	1000	Alkaloid metabolism	sbo:SBO:0000176/kegg.reaction:R03592/metanetx.reaction:MNXR148251
RXN12123MetaCyc	soladodine glucosyltransferase	C00029 + Cluster1242 <=> C00015 + Cluster1243	CAALFM_CR02160WA	['2.4.1.173']	-1000	1000	Alkaloid metabolism	sbo:SBO:0000176
R08432KEGGR08432	(R)-phenyllactyl-CoA:tropine O-phenyllactyltransferase	C00729 + C16257 <=> C00010 + C10860	CAALFM_CR04240CA	['2.3.1.-']	-1000	1000	Alkaloid metabolism	sbo:SBO:0000176/kegg.reaction:R08432/metanetx.reaction:MNXR150260
R04723KEGGR04723	Acetyl-CoA:salutaridinol 7-O-acetyltransferase	C00024 + C05220 <=> C00010 + C05322		['2.3.1.150']	-1000	1000	Alkaloid metabolism	sbo:SBO:0000176/kegg.reaction:R04723/metanetx.reaction:MNXR148940
RXN8252MetaCyc		3.0 C00011 + C06178 <=> 5.0 C00001 + C06179		[]	-1000	1000	Alkaloid metabolism	sbo:SBO:0000176
r241iLC915R06740	primary-amine oxidase	C00001 + C00007 + C01672 --> C00027 + C01342 + C12455	CAALFM_C203120WA or CAALFM_C206700WA	['1.4.3.21']	0	1000	Alkaloid metabolism	sbo:SBO:0000176/kegg.reaction:R06740/metanetx.reaction:MNXR110497
RXN8142MetaCyc	1,2-dehydroreticuline synthase	C02105 <=> C06167		['1.14.19.54']	-1000	1000	Alkaloid metabolism	sbo:SBO:0000176/metanetx.reaction:MNXR177093
R05846KEGGR05846		C03677 --> C11680		[]	0	1000	Alkaloid metabolism	sbo:SBO:0000176/kegg.reaction:R05846/metanetx.reaction:MNXR109882
R04695KEGGR04695	(R)-reticuline:NADP+ oxidoreductase	C00006 + C05178 <=> C00005 + C06167		['1.5.1.27']	-1000	1000	Alkaloid metabolism	sbo:SBO:0000176/kegg.reaction:R04695/metanetx.reaction:MNXR109054
R05127KEGGR05127	thebaine,2-oxoglutarate:oxygen oxidoreductase (3-O-demethylating)	C00007 + C00026 + C06173 <=> C00011 + C00042 + C00067 + C06175		['1.14.11.32']	-1000	1000	Alkaloid metabolism	sbo:SBO:0000176/kegg.reaction:R05127/metanetx.reaction:MNXR109338
RXN9981MetaCyc		3.0 C00019 + C02916 <=> 3.0 C00021 + C02105		[]	-1000	1000	Alkaloid metabolism	sbo:SBO:0000176/metanetx.reaction:MNXR123093
RXN9979MetaCyc		C04045 <=> C00011 + C04043		[]	-1000	1000	Alkaloid metabolism	sbo:SBO:0000176/metanetx.reaction:MNXR123092
R04696KEGGR04696	(R)-reticuline, NADPH:oxygen oxidoreductase (C-C phenol-coupling)	2.0 C00001 + C00006 + C05179 <=> C00005 + C00007 + C05178		['1.14.19.67']	-1000	1000	Alkaloid metabolism	sbo:SBO:0000176/kegg.reaction:R04696/metanetx.reaction:MNXR148910
R05334KEGGR05334	N-methylputrescine oxidase	C00001 + C00007 + C02723 --> C00027 + C01342 + C10974	CAALFM_C203120WA or CAALFM_C206700WA	['1.4.3.21']	0	1000	Alkaloid metabolism	sbo:SBO:0000176/kegg.reaction:R05334/metanetx.reaction:MNXR109492
RXN8688MetaCyc	17-oxosparteine synthase	4.0 C00022 + 3.0 C01672 <=> 3.0 C00001 + 4.0 C00133 + Cluster1267		[]	-1000	1000	Alkaloid metabolism	sbo:SBO:0000176/kegg.reaction:R09048
R06733KEGGR06733		C06179 <=> C00783		[]	-1000	1000	Alkaloid metabolism	sbo:SBO:0000176/kegg.reaction:R06733/metanetx.reaction:MNXR110493
R04697KEGGR04697	salutaridinol:NADP+ 7-oxidoreductase	C00006 + C05220 <=> C00005 + C05179		['1.1.1.248']	-1000	1000	Alkaloid metabolism	sbo:SBO:0000176/kegg.reaction:R04697/metanetx.reaction:MNXR109056
R05844KEGGR05844		C03309 --> C11678		[]	0	1000	Alkaloid metabolism	sbo:SBO:0000176/kegg.reaction:R05844/metanetx.reaction:MNXR109880
R05845KEGGR05845		C11678 <-- C00001 + C11679		[]	-1000	0	Alkaloid metabolism	sbo:SBO:0000176/kegg.reaction:R05845/metanetx.reaction:MNXR109881
R04769KEGGR04769		C05322 <=> C00033 + C06173		[]	-1000	1000	Alkaloid metabolism	sbo:SBO:0000176/kegg.reaction:R04769/metanetx.reaction:MNXR148970
R04084KEGGR04084	3,4-Dihydroxyphenylacetaldehyde hydro-lyase (adding dopamine)	C03758 + C04043 <=> C00001 + C02916		['4.2.1.78']	-1000	1000	Alkaloid metabolism	sbo:SBO:0000176/kegg.reaction:R04084/metanetx.reaction:MNXR108645
R03812KEGGR03812	L-Hyoscyamine,2-oxoglytarate:oxygen oxidoreductase ((6S)-hydroxylating)	C00007 + C00026 + C02046 --> C00011 + C00042 + C03325		['1.14.11.11']	0	1000	Alkaloid metabolism	sbo:SBO:0000176/kegg.reaction:R03812/metanetx.reaction:MNXR148375
R03698KEGGR03698	Oripavine,2-oxoglutarate:oxygen oxidoreductase (6-O-demethylating)	C00007 + C00026 + C06175 <=> C00011 + C00042 + C00067 + C01735		['1.14.11.31']	-1000	1000	Alkaloid metabolism	sbo:SBO:0000176/kegg.reaction:R03698/metanetx.reaction:MNXR108351
RXN9978MetaCyc	tyrosine 3-monooxygenase	C00001 + C00483 <=> C03758		['1.14.16.2']	-1000	1000	Alkaloid metabolism	sbo:SBO:0000176
R01153KEGGR01153	S-Adenosyl-L-methionine:putrescine N-methyltransferase	C00019 + C00134 <-- C00021 + C02723		['2.1.1.53']	-1000	0	Alkaloid metabolism	sbo:SBO:0000176/kegg.reaction:R01153/metanetx.reaction:MNXR106843
R05824KEGGR05824		C11679 --> C03677		[]	0	1000	Alkaloid metabolism	sbo:SBO:0000176/kegg.reaction:R05824/metanetx.reaction:MNXR109862
RXN8255MetaCyc	littorine mutase	C10860 <=> C02046		[]	-1000	1000	Alkaloid metabolism	sbo:SBO:0000176/kegg.reaction:R08434/metanetx.reaction:MNXR111979
R09932KEGGR09932	(S)-benzoin:NADP+ oxidoreductase	C00006 + C20227 <=> C00005 + C20226		['1.1.1.320']	-1000	1000	Alkaloid metabolism	sbo:SBO:0000176/kegg.reaction:R09932/metanetx.reaction:MNXR113329
R02832KEGGR02832	pseudotropine:NADP+ 3-oxidoreductase	C00006 + C00729 <-- C00005 + C00783		['1.1.1.206']	-1000	0	Alkaloid metabolism	sbo:SBO:0000176/kegg.reaction:R02832/metanetx.reaction:MNXR147871
R02317KEGGR02317	(S)-2-amino-6-oxohexanoate hydro-lyase (spontaneous)	C00001 + C00450 --> C04076	CAALFM_C102820WA	['1.2.1.31;1.4.1.18']	0	1000	Alkaloid metabolism	sbo:SBO:0000176/kegg.reaction:R02317/bigg.reaction:AADSACYCL;R_AADSACYCL/metanetx.reaction:MNXR147607
R05826KEGGR05826		C11633 <=> C11634		[]	-1000	1000	Alkaloid metabolism	sbo:SBO:0000176/kegg.reaction:R05826/metanetx.reaction:MNXR149358
R09402KEGGR09402	codeine,2-oxoglutarate:oxygen oxidoreductase (3-O-demethylating)	C00007 + C00026 + C06174 <=> C00011 + C00042 + C00067 + C01516		['1.14.11.32']	-1000	1000	Alkaloid metabolism	sbo:SBO:0000176/kegg.reaction:R09402/metanetx.reaction:MNXR112826
R07796KEGGR07796	(E)-cinnamoyl-CoA:(R)-phenyllactate CoA-transferase	C05607 + C16256 <=> C00423 + C16257		['2.8.3.17']	-1000	1000	Alkaloid metabolism	sbo:SBO:0000176/kegg.reaction:R07796/metanetx.reaction:MNXR111381
R06728KEGGR06728	cocaine benzoylhydrolase	C00001 + C01416 --> C00180 + C12448		['3.1.1.1;3.1.1.84']	0	1000	Alkaloid metabolism	sbo:SBO:0000176/kegg.reaction:R06728/bigg.reaction:COKECBESr;HMR_8643;R_COKECBESr;R_HMR_8643/metanetx.reaction:MNXR190826
R07890KEGGR07890	3-hydroxyacyl-CoA dehydrogenase	C00003 + C16329 <-- C00004 + C16330		['1.1.1.35;1.1.1.211']	-1000	0	alpha-Linolenic acid metabolism	sbo:SBO:0000176/kegg.reaction:R07890/metanetx.reaction:MNXR191302
R07866KEGGR07866		C16324 --> C16325		[]	0	1000	alpha-Linolenic acid metabolism	sbo:SBO:0000176/kegg.reaction:R07866/metanetx.reaction:MNXR111449
R07888KEGGR07888	acyl-CoA oxidase	C00016 + C16327 <-- C01352 + C16328	CAALFM_C301930WA or CAALFM_C301960CA or CAALFM_C603560WA	['1.3.3.6']	-1000	0	alpha-Linolenic acid metabolism	sbo:SBO:0000176/kegg.reaction:R07888/metanetx.reaction:MNXR192230
R07869KEGGR07869	linolenate 13S-lipoxygenase	C00007 + C06427 <=> C04785		['1.13.11.12']	-1000	1000	alpha-Linolenic acid metabolism	sbo:SBO:0000176/kegg.reaction:R07869/metanetx.reaction:MNXR111452
R07894KEGGR07894	3-hydroxyacyl-CoA dehydrogenase	C00003 + C16333 <-- C00004 + C16334		['1.1.1.35;1.1.1.211']	-1000	0	alpha-Linolenic acid metabolism	sbo:SBO:0000176/kegg.reaction:R07894/metanetx.reaction:MNXR191306
R07895KEGGR07895	acetyl-CoA C-acyltransferase	C00024 + C16335 <-- C00010 + C16334	CAALFM_C200780WA or CAALFM_C301460CA or CAALFM_CR00150CA	['2.3.1.16']	-1000	0	alpha-Linolenic acid metabolism	sbo:SBO:0000176/kegg.reaction:R07895/metanetx.reaction:MNXR111478
R07899KEGGR07899	acetyl-CoA C-acyltransferase	C00024 + C16339 <-- C00010 + C16338	CAALFM_C200780WA or CAALFM_C301460CA or CAALFM_CR00150CA	['2.3.1.16']	-1000	0	alpha-Linolenic acid metabolism	sbo:SBO:0000176/kegg.reaction:R07899/metanetx.reaction:MNXR111482
R07863KEGGR07863	(9Z,11E,15Z)-(13S)-hydroperoxyoctadeca-9,11,15-trienoate 12,13-hydro-lyase [(9Z,15Z)-(13S)-12,13-epoxyoctadeca-9,11,15-trienoate-forming]	C04785 <=> C00001 + C04672		['4.2.1.92']	-1000	1000	alpha-Linolenic acid metabolism	sbo:SBO:0000176/kegg.reaction:R07863/metanetx.reaction:MNXR139566
R03402KEGGR03402	(9Z)-(13S)-12,13-Epoxyoctadeca-9,11,15-trienoate isomerase	C04672 <=> C01226		['5.3.99.6']	-1000	1000	alpha-Linolenic acid metabolism	sbo:SBO:0000176/kegg.reaction:R03402/metanetx.reaction:MNXR139192
R03401KEGGR03401	8-[(1R,2R)-3-oxo-2-{(Z)-pent-2-enyl}cyclopentyl]octanoate:NADP+ 4-oxidoreductase	C00006 + C04780 <=> C00005 + C01226		['1.3.1.42']	-1000	1000	alpha-Linolenic acid metabolism	sbo:SBO:0000176/kegg.reaction:R03401/metanetx.reaction:MNXR108148
R07897KEGGR07897	enoyl-CoA hydratase/3-hydroxyacyl-CoA dehydrogenase	C16337 <-- C00001 + C16336		['4.2.1.17;4.2.1.74']	-1000	0	alpha-Linolenic acid metabolism	sbo:SBO:0000176/kegg.reaction:R07897/metanetx.reaction:MNXR191308
R07898KEGGR07898	enoyl-CoA hydratase/3-hydroxyacyl-CoA dehydrogenase	C00003 + C16337 <-- C00004 + C16338		['1.1.1.35;1.1.1.211']	-1000	0	alpha-Linolenic acid metabolism	sbo:SBO:0000176/kegg.reaction:R07898/metanetx.reaction:MNXR191310
R07887KEGGR07887	3-oxo-2-(2'-[Z]-pentenyl)cyclopentane-1-octanoate CoA ligase	C00002 + C00010 + C04780 <=> C00013 + C00020 + C16327		['6.2.1.-']	-1000	1000	alpha-Linolenic acid metabolism	sbo:SBO:0000176/kegg.reaction:R07887/metanetx.reaction:MNXR111470
R07892KEGGR07892	acyl-CoA oxidase	C00016 + C16331 <-- C01352 + C16332	CAALFM_C301930WA or CAALFM_C301960CA or CAALFM_C603560WA	['1.3.3.6']	-1000	0	alpha-Linolenic acid metabolism	sbo:SBO:0000176/kegg.reaction:R07892/metanetx.reaction:MNXR192232
R07896KEGGR07896	acyl-CoA oxidase	C00016 + C16335 <-- C01352 + C16336	CAALFM_C301930WA or CAALFM_C301960CA or CAALFM_C603560WA	['1.3.3.6']	-1000	0	alpha-Linolenic acid metabolism	sbo:SBO:0000176/kegg.reaction:R07896/metanetx.reaction:MNXR192234
R07889KEGGR07889	enoyl-CoA hydratase/3-hydroxyacyl-CoA dehydrogenase	C16329 <-- C00001 + C16328		['4.2.1.17;4.2.1.74']	-1000	0	alpha-Linolenic acid metabolism	sbo:SBO:0000176/kegg.reaction:R07889/metanetx.reaction:MNXR191300
R07891KEGGR07891	acetyl-CoA acyltransferase	C00024 + C16331 <-- C00010 + C16330	CAALFM_C200780WA or CAALFM_C301460CA or CAALFM_CR00150CA	['2.3.1.16']	-1000	0	alpha-Linolenic acid metabolism	sbo:SBO:0000176/kegg.reaction:R07891/metanetx.reaction:MNXR111474
R07893KEGGR07893	enoyl-CoA hydratase/3-hydroxyacyl-CoA dehydrogenase	C16333 <-- C00001 + C16332		['4.2.1.17;4.2.1.74']	-1000	0	alpha-Linolenic acid metabolism	sbo:SBO:0000176/kegg.reaction:R07893/metanetx.reaction:MNXR191304
R07859KEGGR07859	secretory phospholipase A2	C00001 + CHEBI49183 --> C04230 + C06427	CAALFM_C300400CA	['3.1.1.4']	0	1000	alpha-Linolenic acid metabolism	sbo:SBO:0000176/kegg.reaction:R07859
R381RXNMetaCyc	N-acylglucosamine 2-epimerase	C00645 <=> C00140		['5.1.3.8']	-1000	1000	Amino sugar and nucleotide sugar metabolism	sbo:SBO:0000176/kegg.reaction:R01207/bigg.reaction:ACGAM2E;R_ACGAM2E/metanetx.reaction:MNXR190107
R09834KEGGR09834	UDP-2,4-bis(acetamido)-2,4,6-trideoxy-beta-L-altropyranose hydrolase	C00001 + C19971 <=> C00015 + C19972		['3.6.1.57']	-1000	1000	Amino sugar and nucleotide sugar metabolism	sbo:SBO:0000176/kegg.reaction:R09834/metanetx.reaction:MNXR113236
R300ANIGERR01961	ATP:D-glucosamine 6-phosphotransferase	C00002 + C00329 --> C00008 + C00352	CAALFM_CR04510WA	['2.7.1.1;2.7.1.8']	0	1000	Amino sugar and nucleotide sugar metabolism	sbo:SBO:0000176/kegg.reaction:R01961/bigg.reaction:HEX10;R_HEX10/metanetx.reaction:MNXR145193
RXN1223MetaCyc	UDP-6-sulfo-6-deoxyglucose sulfohydrolase	C00094 + Cluster5789 <=> C00001 + C11521		['3.13.1.1']	-1000	1000	Amino sugar and nucleotide sugar metabolism	sbo:SBO:0000176/kegg.reaction:R05775
r0272YCM606R02335	UDP-N-acetyl-D-glucosamine:chitin 4-beta-N-acetylglucosaminyl-transferase	C00001 + C00043 --> C00015 + CHEBI17029	CAALFM_C113110CA or CAALFM_C300710WA or CAALFM_C702770WA or CAALFM_CR09020CA	['2.4.1.16']	0	1000	Amino sugar and nucleotide sugar metabolism	sbo:SBO:0000176/kegg.reaction:R02335
R07659KEGGR07659	UDP-4-amino-4-deoxy-L-arabinose aminotransferase	C00025 + C16155 <=> C00026 + C16153		['2.6.1.87']	-1000	1000	Amino sugar and nucleotide sugar metabolism	sbo:SBO:0000176/kegg.reaction:R07659/bigg.reaction:R_UDPKAAT;UDPKAAT/metanetx.reaction:MNXR105074
R00022KEGGR00022	chitobiose N-acetylglucosaminohydrolase	C00001 + C01674 --> 2.0 C00140	CAALFM_C503610WA	['3.2.1.52']	0	1000	Amino sugar and nucleotide sugar metabolism	sbo:SBO:0000176/kegg.reaction:R00022/bigg.reaction:R_r0013;r0013/metanetx.reaction:MNXR190172
r0477YCM606R00768	L-glutamine:D-fructose-6-phosphate isomerase (deaminating); L-glutamine:D-fructose-6-phosphate aminotransferase (hexose isomerizing)	C00064 + C00085 --> C00025 + C00352	CAALFM_C302280CA	['2.6.1.16']	0	1000	Amino sugar and nucleotide sugar metabolism	sbo:SBO:0000176/kegg.reaction:R00768/bigg.reaction:GF6PTA;R_GF6PTA/metanetx.reaction:MNXR144996
RXN06981MetaCyc	cytosol nonspecific dipeptidase	C00001 + C20958 <=> C00025 + C00133		['3.4.13.18']	-1000	1000	Amino sugar and nucleotide sugar metabolism	sbo:SBO:0000176
r0760YCM606R02058	acetyl-CoA:D-glucosamine-6-phosphate N-acetyltransferase	C00024 + C00352 <=> C00010 + C00357	CAALFM_C203870WA	['2.3.1.4']	-1000	1000	Amino sugar and nucleotide sugar metabolism	sbo:SBO:0000176/kegg.reaction:R02058/bigg.reaction:ACGAM6PS;R_ACGAM6PS/metanetx.reaction:MNXR190527
R08555KEGGR08555	(R)-lactate hydro-lyase (adding N-acetyl-D-glucosamine 6-phosphate; N-acetylmuramate 6-phosphate-forming)	C00256 + C00357 <=> C00001 + C16698		['4.2.1.126']	-1000	1000	Amino sugar and nucleotide sugar metabolism	sbo:SBO:0000176/kegg.reaction:R08555/metanetx.reaction:MNXR151354
R01965KEGGR01965	dATP:D-glucosamine 6-phosphotransferase	C00131 + C00329 --> C00206 + C00352	CAALFM_CR04510WA	['2.7.1.1']	0	1000	Amino sugar and nucleotide sugar metabolism	sbo:SBO:0000176/kegg.reaction:R01965/bigg.reaction:R_r0364;r0364/metanetx.reaction:MNXR173266
R02334KEGGR02334	[1,4-(N-Acetyl-beta-D-glucosaminyl)]n glycanohydrolase	B00002 + CHEBI17029 <=> C03518	CAALFM_CR00180CA or CAALFM_CR10110WA or CAALFM_C504130CA or CAALFM_C202010CA	['3.2.1.14']	-1000	1000	Amino sugar and nucleotide sugar metabolism	sbo:SBO:0000176/kegg.reaction:R02334
R00420KEGGR00420	UDP-N-acetyl-D-glucosamine 2-epimerase	C00043 <=> C01170		['5.1.3.14']	-1000	1000	Amino sugar and nucleotide sugar metabolism	sbo:SBO:0000176/kegg.reaction:R00420/bigg.reaction:R_UAG2E;R_UAG2EMA_1;UAG2E;UAG2EMA_1/metanetx.reaction:MNXR151539
R05332KEGGR05332	Acetyl-CoA:D-glucosamine-1-phosphate N-acetyltransferase	C00024 + C06156 --> C00010 + C04501		['2.3.1.157']	0	1000	Amino sugar and nucleotide sugar metabolism	sbo:SBO:0000176/kegg.reaction:R05332/bigg.reaction:G1PACT;R_G1PACT/metanetx.reaction:MNXR109490
R01200KEGGR01200	N-Acetyl-D-glucosamine amidohydrolase	C00001 + C00140 <=> C00033 + C00329		['3.5.1.33']	-1000	1000	Amino sugar and nucleotide sugar metabolism	sbo:SBO:0000176/kegg.reaction:R01200/metanetx.reaction:MNXR106861
r0882YCM606R08193	N-Acetyl-D-glucosamine 1-phosphate 1,6-phosphomutase	C00357 <=> C04501	CAALFM_C113760WA	['5.4.2.3']	-1000	1000	Amino sugar and nucleotide sugar metabolism	sbo:SBO:0000176/kegg.reaction:R08193/bigg.reaction:ACGAMPM;R_ACGAMPM/metanetx.reaction:MNXR111765
NACETYLNEURAMINATESYNTHASERXNMetaCyc	N-acetylneuraminate synthase	C00001 + C00074 + C00645 <=> C00009 + Cluster3496		['2.5.1.56']	-1000	1000	Amino sugar and nucleotide sugar metabolism	sbo:SBO:0000176/kegg.reaction:R01804
R01964KEGGR01964	ITP:D-glucosamine 6-phosphotransferase	C00081 + C00329 --> C00104 + C00352	CAALFM_CR04510WA	['2.7.1.1']	0	1000	Amino sugar and nucleotide sugar metabolism	sbo:SBO:0000176/kegg.reaction:R01964/bigg.reaction:R_r0363;r0363/metanetx.reaction:MNXR173265
R07660KEGGR07660	UDP-4-amino-4-deoxy-L-arabinose formyltransferase	C00234 + C16153 <=> C00101 + C16154		['2.1.2.13']	-1000	1000	Amino sugar and nucleotide sugar metabolism	sbo:SBO:0000176/kegg.reaction:R07660/metanetx.reaction:MNXR144604
RXN04621MetaCyc	anhydro-N-acetylmuramic acid kinase	C00001 + C00002 + Cluster6575 <=> C00008 + C16698		['2.7.1.170']	-1000	1000	Amino sugar and nucleotide sugar metabolism	sbo:SBO:0000176/kegg.reaction:R09640
R01206KEGGR01206	[1,4-(N-Acetyl-beta-D-glucosaminyl)]n glycanohydrolase	CHEBI17029 <=> C00140	CAALFM_CR00180CA or CAALFM_CR10110WA or CAALFM_C504130CA or CAALFM_C202010CA	['3.2.1.14']	-1000	1000	Amino sugar and nucleotide sugar metabolism	sbo:SBO:0000176/kegg.reaction:R01206
RXN05226MetaCyc	glcNAc-1,6-anhMurNAcaminidase	C00001 + Cluster6574 <=> C00140 + Cluster6575	CAALFM_C503610WA	['3.2.1.52']	-1000	1000	Amino sugar and nucleotide sugar metabolism	sbo:SBO:0000176
R05566KEGGR05566	UDP-N-acetyl-D-mannosamine:N-acetyl-beta-D-glucosaminyldiphosphoundecaprenol beta-1,4-N-acetylmannosaminyltransferase	C01170 + C01289 <=> C00015 + C04881		['2.4.1.187']	-1000	1000	Amino sugar and nucleotide sugar metabolism	sbo:SBO:0000176/kegg.reaction:R05566/metanetx.reaction:MNXR151999
R01966KEGGR01966	beta-D-glucosaminide glucosaminohydrolase	3.0 C00329 <=> 2.0 C00001 + C06023		['3.2.1.165']	-1000	1000	Amino sugar and nucleotide sugar metabolism	sbo:SBO:0000176/kegg.reaction:R01966
R190ANIGER	Galacturonate-1-phosphate uridylyl transferase	C00075 + C05385 <=> C00013 + C00617		[]	-1000	1000	Amino sugar and nucleotide sugar metabolism	sbo:SBO:0000176
r1069YCM606R00416	UTP:N-acetyl-alpha-D-glucosamine-1-phosphate uridylyltransferase	C00075 + C04501 <=> C00013 + C00043	CAALFM_C502530WA	['2.7.7.23']	-1000	1000	Amino sugar and nucleotide sugar metabolism	sbo:SBO:0000176/kegg.reaction:R00416/bigg.reaction:R_UAGDP;R_UAGDP_1;UAGDP;UAGDP_1/metanetx.reaction:MNXR106519
R05191KEGGR05191	UDP-D-galacturonate:1,4-alpha-poly-D-galacturonate 4-alpha-D-galacturonosyltransferase	C00001 + C00617 <=> C00015 + C00714		['2.4.1.43']	-1000	1000	Amino sugar and nucleotide sugar metabolism	sbo:SBO:0000176/kegg.reaction:R05191
R02636KEGGR02636	UDP-D-galacturonate carboxy-lyase	C00617 <=> C00011 + C00935		['4.1.1.67']	-1000	1000	Amino sugar and nucleotide sugar metabolism	sbo:SBO:0000176/kegg.reaction:R02636/metanetx.reaction:MNXR151396
RXN05329MetaCyc	N-acetylneuraminate epimerase	Cluster3495 <=> Cluster3496		['5.1.3.24']	-1000	1000	Amino sugar and nucleotide sugar metabolism	sbo:SBO:0000176/kegg.reaction:R09797
R05775KEGGR05775	UDP-6-sulfo-6-deoxyglucose sulfohydrolase	C00029 + C00094 <=> C00001 + C11521		['3.13.1.1']	-1000	1000	Amino sugar and nucleotide sugar metabolism	sbo:SBO:0000176/kegg.reaction:R05775/bigg.reaction:R_SQD1;R_UDPSQS;R_UDPSQS_h;SQD1;UDPSQS;UDPSQS_h/metanetx.reaction:MNXR190084
R302ANIGERR00418	UDP-N-acetyl-D-glucosamine 4-epimerase	C00043 <=> C00203	CAALFM_C102150WA	['5.1.3.2;5.1.3.7']	-1000	1000	Amino sugar and nucleotide sugar metabolism	sbo:SBO:0000176/kegg.reaction:R00418/bigg.reaction:R_UAG4E;R_UAG4Ei;UAG4E;UAG4Ei/metanetx.reaction:MNXR146642
r0271YCM606R02333	Chitin amidohydrolase	C00001 + 3.0 CHEBI17029 --> 3.0 C00033 + C00734	CAALFM_CR00300WA	['3.5.1.41']	0	1000	Amino sugar and nucleotide sugar metabolism	sbo:SBO:0000176/kegg.reaction:R02333
R03317KEGGR03317	UDP-N-acetyl-alpha-D-mannosamine:NAD+ 6-oxidoreductase	C00001 + 2.0 C00003 + C01170 <=> 2.0 C00004 + C06240		['1.1.1.336']	-1000	1000	Amino sugar and nucleotide sugar metabolism	sbo:SBO:0000176/kegg.reaction:R03317/bigg.reaction:R_UACMAMO;UACMAMO/metanetx.reaction:MNXR152100
r0465YCM606R00765	D-glucosamine-6-phosphate aminohydrolase (ketol isomerizing); D-glucosamine-6-phosphate ketol-isomerase(deaminating)	C00001 + C00352 --> C00085 + C01342	CAALFM_C604590CA	['3.5.99.6']	0	1000	Amino sugar and nucleotide sugar metabolism	sbo:SBO:0000176/kegg.reaction:R00765/bigg.reaction:G6PDA;G6PDAr;R_G6PDA;R_G6PDAr/metanetx.reaction:MNXR115917
r443AORYZAER08715	chitosan exo-1,4-beta-D-glucosaminidase; chitosan glucosaminohydrolase	2.0 C00001 + C00734 --> 3.0 C00329		['3.2.1.165']	0	1000	Amino sugar and nucleotide sugar metabolism	sbo:SBO:0000176/kegg.reaction:R08715
R07658KEGGR07658	UDP-4-amino-4-deoxy-L-arabinose formyltransferase	C00003 + C00167 --> C00004 + C00011 + C16155		['1.1.1.305']	0	1000	Amino sugar and nucleotide sugar metabolism	sbo:SBO:0000176/kegg.reaction:R07658/bigg.reaction:R_UDPGDC;UDPGDC/metanetx.reaction:MNXR188952
R05197KEGGR05197	10-formyltetrahydropteroyldiglutamate:L-glutamate gamma-ligase (ADP-forming)	C00002 + C00025 + C05928 <-- C00008 + C00009 + C05929	CAALFM_C204380CA	['6.3.2.17']	-1000	0	Aminoacyl-tRNA biosynthesis	sbo:SBO:0000176/kegg.reaction:R05197
r1075iLC915R04212	Asp-tRNA(Asn):L-glutamine amido-ligase (ADP-forming)	C00001 + C00002 + C00064 + C06113 --> C00008 + C00009 + C00025 + C03402		['6.3.5.6']	0	1000	Aminoacyl-tRNA biosynthesis	sbo:SBO:0000176/kegg.reaction:R04212/metanetx.reaction:MNXR153024
r1077iLC915R03905	Glu-tRNA(Gln):L-glutamine amido-ligase(ADP-forming)	C00001 + C00002 + C00064 + C06112 --> C00008 + C00009 + C00025 + C02282	CAALFM_C504710WA	['6.3.5.7']	0	1000	Aminoacyl-tRNA biosynthesis	sbo:SBO:0000176/kegg.reaction:R03905/metanetx.reaction:MNXR145056
R10063KEGGR10063	UDP-glucose:delphinidin 3-O-(6''-O-malonyl)-beta-D-glucoside 3',5'-O-glucosyltransferase	2.0 C00029 + C16301 <=> 2.0 C00015 + C16303		['2.4.1.249']	-1000	1000	Anthocyanin biosynthesis	sbo:SBO:0000176/kegg.reaction:R10063/metanetx.reaction:MNXR143690
R07938KEGGR07938	malonyl-CoA:anthocyanidin-3-O-beta-D-glucoside 6''-O-malonyltransferase	C00083 + C12138 <=> C00010 + C16301		['2.3.1.171']	-1000	1000	Anthocyanin biosynthesis	sbo:SBO:0000176/kegg.reaction:R07938/metanetx.reaction:MNXR111521
R06536KEGGR06536	UDP-glucose:anthocyanidin 3-O-D-glucosyltransferase	C00029 + C05908 <=> C00015 + C12138		['2.4.1.115']	-1000	1000	Anthocyanin biosynthesis	sbo:SBO:0000176/kegg.reaction:R06536/metanetx.reaction:MNXR152423
R05733KEGGR05733	4beta-hydroxymethyl-4alpha-methyl-5alpha-cholest-7-en-3beta-ol,NADH:oxygen oxidoreductase (hydroxylating)	C00004 + C00007 + C04814 --> 2.0 C00001 + C00003 + C11509	CAALFM_CR02370WA	['1.14.18.9']	0	1000	Anthocyanin biosynthesis	sbo:SBO:0000176/kegg.reaction:R05733
R07908KEGGR07908		13.0 C00001 + 7.0 C05905 <=> 5.0 C16298	CAALFM_C102990CA or CAALFM_C400090WA or CAALFM_C107250CA or CAALFM_C702970WA or CAALFM_CR06900CA or CAALFM_C307180CA or CAALFM_C603250WA or CAALFM_C201560WA or CAALFM_C203600WA or CAALFM_C401170CA or CAALFM_CR00740CA or CAALFM_C603160CA or CAALFM_C505390CA or CAALFM_CR04800WA or CAALFM_C110070CA or CAALFM_C404770CA or CAALFM_C402100CA or CAALFM_C505040WA or CAALFM_C205050CA or CAALFM_C104280CA or…	['2.4.1.-']	-1000	1000	Anthocyanin biosynthesis	sbo:SBO:0000176/kegg.reaction:R07908
R07042KEGGR07042		C05966 <=> C14781	CAALFM_CR04630CA	['1.14.14.1']	-1000	1000	Arachidonic acid metabolism	sbo:SBO:0000176/kegg.reaction:R07042/metanetx.reaction:MNXR110752
R07051KEGGR07051	arachidonate: monooxygenase	C00005 + C00007 + C00219 --> C00001 + C00006 + C14769	(CAALFM_C103550CA and CAALFM_C501290CA) or (CAALFM_CR04630CA and CAALFM_CR04640WA)	['1.14.13.-;1.14.14.1;1.14.14.-']	0	1000	Arachidonic acid metabolism	sbo:SBO:0000176/kegg.reaction:R07051/bigg.reaction:HMR_0946;R_HMR_0946/metanetx.reaction:MNXR110761
R07043KEGGR07043		C05966 <=> C14813	CAALFM_CR04630CA	['1.14.14.1']	-1000	1000	Arachidonic acid metabolism	sbo:SBO:0000176/kegg.reaction:R07043/metanetx.reaction:MNXR110753
R07054KEGGR07054	arachidonate: monooxygenase	C00005 + C00007 + C00219 --> C00001 + C00006 + C14778	CAALFM_CR04630CA	['1.14.14.1']	0	1000	Arachidonic acid metabolism	sbo:SBO:0000176/kegg.reaction:R07054/metanetx.reaction:MNXR110764
R02684KEGGR02684	(5Z,13E)-(15S)-9alpha,11alpha,15-trihydroxyprosta-5,13-dienoate:NADP+ 11-oxidoreductase	C00006 + C00639 <=> C00005 + C00696		['1.1.1.188']	-1000	1000	Arachidonic acid metabolism	sbo:SBO:0000176/kegg.reaction:R02684/bigg.reaction:HMR_1329;R_HMR_1329/metanetx.reaction:MNXR189139
R03867KEGGR03867	(5-Glutamyl)-peptide:amino-acid 5-glutamyltransferase	C00045 + C02166 <=> C03363 + C05951	CAALFM_C100550WA or CAALFM_C403540CA	['2.3.2.2']	-1000	1000	Arachidonic acid metabolism	sbo:SBO:0000176/kegg.reaction:R03867/metanetx.reaction:MNXR148421
R07048KEGGR07048	arachidonate: monooxygenase	C00005 + C00007 + C00219 --> C00001 + C00006 + C14771	(CAALFM_C103550CA and CAALFM_C501290CA) or (CAALFM_CR04630CA and CAALFM_CR04640WA)	['1.14.13.-;1.14.14.1;1.14.14.-']	0	1000	Arachidonic acid metabolism	sbo:SBO:0000176/kegg.reaction:R07048/bigg.reaction:HMR_0954;R_HMR_0954/metanetx.reaction:MNXR110758
R07607KEGGR07607	peptide-methionine:thioredoxin-disulfide S-oxidoreductase	C00001 + C00343 + C03023 <=> C00342 + C15653	CAALFM_C101040WA	['1.8.4.12']	-1000	1000	Arachidonic acid metabolism	sbo:SBO:0000176/kegg.reaction:R07607/metanetx.reaction:MNXR150009
R07046KEGGR07046	arachidonate: monooxygenase	C00005 + C00007 + C00219 --> C00001 + C00006 + C14749	(CAALFM_C103550CA and CAALFM_C501290CA) or (CAALFM_CR04630CA and CAALFM_CR04640WA)	['1.14.13.-;1.14.14.1;1.14.14.80;1.14.14.-']	0	1000	Arachidonic acid metabolism	sbo:SBO:0000176/kegg.reaction:R07046/metanetx.reaction:MNXR149745
R07044KEGGR07044		C00001 + C14781 <-- C14782	CAALFM_CR04630CA	['1.14.14.1']	-1000	0	Arachidonic acid metabolism	sbo:SBO:0000176/kegg.reaction:R07044/metanetx.reaction:MNXR110754
R02799KEGGR02799	11-epi-Prostaglandin F2alpha:NADP+ 11-oxidoreductase	C00006 + C05959 <=> C00005 + C00696		['1.1.1.188']	-1000	1000	Arachidonic acid metabolism	sbo:SBO:0000176/kegg.reaction:R02799/metanetx.reaction:MNXR107731
R04120KEGGR04120	peptide-L-methionine:thioredoxin-disulfide S-oxidoreductase [L-methionine (S)-S-oxide-forming]	C00001 + C00343 + C03023 <=> C00342 + C03895		['1.8.4.11']	-1000	1000	Arachidonic acid metabolism	sbo:SBO:0000176/kegg.reaction:R04120/metanetx.reaction:MNXR148561
r0707YCM606R03057	(7E,9E,11Z,14Z)-(5S,6S)-5,6-Epoxyicosa-7,9,11,14-tetraenoate hydrolase	C00001 + C00909 <=> C02165	CAALFM_C110490WA	['3.3.2.6']	-1000	1000	Arachidonic acid metabolism	sbo:SBO:0000176/kegg.reaction:R03057/bigg.reaction:LTA4H;R_LTA4H/metanetx.reaction:MNXR101246
R07034KEGGR07034	Glutathione: 5-HPETE oxidoreductase	2.0 C00051 + C05356 <=> C00001 + C00127 + C04805		['1.11.1.9']	-1000	1000	Arachidonic acid metabolism	sbo:SBO:0000176/kegg.reaction:R07034/bigg.reaction:HMR_0960;HMR_0963;R_HMR_0960;R_HMR_0963/metanetx.reaction:MNXR142118
R03878KEGGR03878		C00001 + C02198 <=> C05963		[]	-1000	1000	Arachidonic acid metabolism	sbo:SBO:0000176/kegg.reaction:R03878/bigg.reaction:HMR_1315;R_HMR_1315;R_TXB2c;R_TXBS;TXB2c;TXBS/metanetx.reaction:MNXR104982
R07052KEGGR07052	arachidonate: monooxygenase	C00005 + C00007 + C00219 --> C00001 + C00006 + C14768	(CAALFM_C103550CA and CAALFM_C501290CA) or (CAALFM_CR04630CA and CAALFM_CR04640WA)	['1.14.13.-;1.14.14.1']	0	1000	Arachidonic acid metabolism	sbo:SBO:0000176/kegg.reaction:R07052/bigg.reaction:HMR_0942;R_HMR_0942/metanetx.reaction:MNXR110762
R07050KEGGR07050	arachidonate: monooxygenase	C00005 + C00007 + C00219 --> C00001 + C00006 + C14770	(CAALFM_C103550CA and CAALFM_C501290CA) or (CAALFM_CR04630CA and CAALFM_CR04640WA)	['1.14.13.-;1.14.14.1;1.14.14.-']	0	1000	Arachidonic acid metabolism	sbo:SBO:0000176/kegg.reaction:R07050/bigg.reaction:HMR_0950;R_HMR_0950/metanetx.reaction:MNXR110760
R09506KEGGR09506	thioredoxin:(5Z,9alpha,11alpha,13E,15S)-9,11-epidioxy-15-hydroxy-prosta-5,13-dienoate oxidoreductase	C00342 + C00427 <=> C00343 + C00639		['1.11.1.20']	-1000	1000	Arachidonic acid metabolism	sbo:SBO:0000176/kegg.reaction:R09506/metanetx.reaction:MNXR150545
R07035KEGGR07035	Glutathione: 15-HPETE oxidoreductase	2.0 C00051 + C05966 <=> C00001 + C00127 + C04742		['1.11.1.9']	-1000	1000	Arachidonic acid metabolism	sbo:SBO:0000176/kegg.reaction:R07035/metanetx.reaction:MNXR110746
R03521KEGGR03521		C00001 + C01312 <=> C05961		[]	-1000	1000	Arachidonic acid metabolism	sbo:SBO:0000176/kegg.reaction:R03521/bigg.reaction:HMR_1318;RE2958C;R_HMR_1318;R_RE2958C/metanetx.reaction:MNXR188794
R07045KEGGR07045	11,14,15-THETA: monooxygenase	C00001 + C14813 <-- C14814	CAALFM_CR04630CA	['1.14.14.1']	-1000	0	Arachidonic acid metabolism	sbo:SBO:0000176/kegg.reaction:R07045/metanetx.reaction:MNXR110755
r1038YCM606R02016	NADPH:oxidized-thioredoxin oxidoreductase	C00005 + C00343 --> C00006 + C00342	CAALFM_C502710WA	['1.8.1.9']	0	1000	Arachidonic acid metabolism	sbo:SBO:0000176/kegg.reaction:R02016/metanetx.reaction:MNXR146527
R09875KEGGR09875	leukotriene-C4 hydrolase	C00001 + C02166 <=> C00025 + C05951		['3.4.19.14']	-1000	1000	Arachidonic acid metabolism	sbo:SBO:0000176/kegg.reaction:R09875/bigg.reaction:GGT5r;R_GGT5r;R_r0641;r0641/metanetx.reaction:MNXR100134
R10064KEGGR10064	putrescine:2-oxoglutarate aminotransferase	C00026 + C00134 <=> C00001 + C00025 + C15668		['2.6.1.82']	-1000	1000	Arginine and proline metabolism	sbo:SBO:0000176/metanetx.reaction:MNXR113447
r0673YCM606R05051	L-erythro-4-Hydroxyglutamate:NAD+ oxidoreductase	C00001 + C00003 + C05938 <=> C00004 + C05947	CAALFM_C504880CA	['1.2.1.88']	-1000	1000	Arginine and proline metabolism	sbo:SBO:0000176/kegg.reaction:R05051/bigg.reaction:4HGLSD;4HGLSDm;R_4HGLSD;R_4HGLSDm/metanetx.reaction:MNXR95015
R01151KEGGR01151	Putrescine:oxygen oxidoreductase (deaminating)	C00001 + C00007 + C00134 --> C00027 + C00555 + C01342		['1.4.3.10;1.4.3.22']	0	1000	Arginine and proline metabolism	sbo:SBO:0000176/kegg.reaction:R01151/bigg.reaction:PTOR;PTRCOX1;R_PTOR;R_PTRCOX1;R_r0281;r0281/metanetx.reaction:MNXR103334
R03178KEGGR03178	2-oxo-5-Guanidinopentanoate carboxy-lyase	C03771 <=> C00011 + C02647		['4.1.1.75']	-1000	1000	Arginine and proline metabolism	sbo:SBO:0000176/kegg.reaction:R03178/bigg.reaction:OARGDC;R_OARGDC/metanetx.reaction:MNXR102132
r0115YCM606R02649	ATP:N-acetyl-L-glutamate 5-phosphotransferase	C00002 + C00624 --> C00008 + C04133	CAALFM_C109290CA	['2.7.2.8']	0	1000	Arginine and proline metabolism	sbo:SBO:0000176/kegg.reaction:R02649/bigg.reaction:ACGK;ACGK_1;ACGKm;AGK_h;R_ACGK;R_ACGK_1;R_ACGKm;R_AGK_h/metanetx.reaction:MNXR95256
R03249KEGGR03249		C01110 <-- C00001 + C03564		[]	-1000	0	Arginine and proline metabolism	sbo:SBO:0000176/kegg.reaction:R03249/bigg.reaction:1P2CBXLCYCL;R_1P2CBXLCYCL/metanetx.reaction:MNXR108046
r0672YCM606R04444	L-1-pyrroline-3-hydroxy-5-carboxylate:NAD+ oxidoreductase	2.0 C00001 + C00003 + C04281 --> C00004 + C05947	CAALFM_C504880CA	['1.2.1.88']	0	1000	Arginine and proline metabolism	sbo:SBO:0000176/kegg.reaction:R04444/bigg.reaction:PHCD;PHCDm;R_PHCD;R_PHCDm/metanetx.reaction:MNXR145234
r0199YCM606R03180	4-Guanidinobutanamide amidohydrolase	C00001 + C03078 --> C01035 + C01342	CAALFM_C602660CA or CAALFM_C701670WA or CAALFM_C702920WA	['3.5.1.4']	0	1000	Arginine and proline metabolism	sbo:SBO:0000176/kegg.reaction:R03180/bigg.reaction:AMID;AMID_2;R_AMID;R_AMID_2/metanetx.reaction:MNXR154640
r116iLC915R05724	nitric oxide, NAD(P)H2:oxygen oxidoreductase	C00004 + 2.0 C00007 + 2.0 CHEBI16480 --> C00003 + 2.0 C00244	CAALFM_CR07790CA	['1.14.12.17']	0	1000	Arginine and proline metabolism	sbo:SBO:0000176/kegg.reaction:R05724
r2050YCM606	spermidine acetyltransferase	C00024 + C00315 --> C00010 + C00612		[]	0	1000	Arginine and proline metabolism	sbo:SBO:0000176/bigg.reaction:R_SPMDAT1;SPMDAT1/metanetx.reaction:MNXR188856
R02894KEGGR02894	D-Proline:oxygen oxidoreductase	C00007 + C00763 --> C00027 + C03564	CAALFM_C103670CA	['1.4.3.3']	0	1000	Arginine and proline metabolism	sbo:SBO:0000176/kegg.reaction:R02894/bigg.reaction:DPROOp;R_DPROOp/metanetx.reaction:MNXR107807
R346ANIGERR01398	Carbamoyl-phosphate:L-ornithine carbamoyltransferase	C00077 + C00169 --> C00009 + C00327	CAALFM_C603230WA	['2.1.3.3']	0	1000	Arginine and proline metabolism	sbo:SBO:0000176/kegg.reaction:R01398/bigg.reaction:OCBT;OCBT2i;OCBT_1;OCBT_2;OCBTm;OCT;OCTh;OCTm;R_OCBT;R_OCBT2i;R_OCBT_1;R_OCBT_2;R_OCBTm;R_OCT;R_OCTh;R_OCTm/metanetx.reaction:MNXR102137
r0929YCM606	polyamine oxidase	C00001 + C00007 + C00612 --> C00027 + C02714 + C05665	CAALFM_C402040WA or CAALFM_CR09270CA	['1.5.3.17']	0	1000	Arginine and proline metabolism	sbo:SBO:0000176/metanetx.reaction:MNXR146090
r617AORYZAE	Proline dehydrogenase	C00016 + C00148 --> C01352 + C03912		['1.5.99.8']	0	1000	Arginine and proline metabolism	sbo:SBO:0000176/bigg.reaction:PROD2;PROD2m;R_PROD2;R_PROD2m/metanetx.reaction:MNXR192607
r856iLC915R00471	4-hydroxy-2-oxoglutarate glyoxylate-lyase (pyruvate-forming)	C05946 <=> C00022 + C00048		['4.1.3.16']	-1000	1000	Arginine and proline metabolism	sbo:SBO:0000176/kegg.reaction:R00471/metanetx.reaction:MNXR146939
r701ANIDULANS	gamma-Glutamyl phosphate reductase	C00004 + C03734 --> C00003 + C00009 + C01165	CAALFM_C307220CA	['1.2.1.41']	0	1000	Arginine and proline metabolism	sbo:SBO:0000176/metanetx.reaction:MNXR137332
r1075YCM606R00774	Urea:carbon-dioxide ligase (ADP-forming)	C00002 + C00086 + C00288 --> C00008 + C00009 + C01010	CAALFM_C104660WA	['6.3.4.6']	0	1000	Arginine and proline metabolism	sbo:SBO:0000176/kegg.reaction:R00774/bigg.reaction:R_URCB;R_URCBm;R_UREASE;URCB;URCBm;UREASE/metanetx.reaction:MNXR105149
R04217KEGGR04217	N2-succinyl-L-ornithine:2-oxoglutarate 5-aminotransferase	C00026 + C03415 <=> C00025 + C05932		['2.6.1.81']	-1000	1000	Arginine and proline metabolism	sbo:SBO:0000176/kegg.reaction:R04217/bigg.reaction:R_SOTA;SOTA/metanetx.reaction:MNXR104477
R02280KEGGR02280	1-Pyrroline-4-hydroxy-2-carboxylate aminohydrolase (decyclizing)	C00001 + C04282 --> C00433 + C01342		['3.5.4.22']	0	1000	Arginine and proline metabolism	sbo:SBO:0000176/kegg.reaction:R02280/metanetx.reaction:MNXR107426
r0468YCM606R00239	ATP:L-glutamate 5-phosphotransferase	C00002 + C00025 --> C00008 + C03287	CAALFM_CR10580WA	['2.7.2.11']	0	1000	Arginine and proline metabolism	sbo:SBO:0000176/kegg.reaction:R00239/bigg.reaction:GLU5K;GLU5Km;R_GLU5K;R_GLU5Km/metanetx.reaction:MNXR100277
R04445KEGGR04445	L-1-pyrroline-3-hydroxy-5-carboxylate:NADP+ oxidoreductase	2.0 C00001 + C00006 + C04281 --> C00005 + C05947	CAALFM_C504880CA	['1.2.1.88']	0	1000	Arginine and proline metabolism	sbo:SBO:0000176/kegg.reaction:R04445/bigg.reaction:PY5CDHE;R_PY5CDHE;R_r0686;r0686/metanetx.reaction:MNXR105368
PRDABSTRXNMetaCyc	D-proline reductase	C00004 + C00763 <=> C00003 + C00431		['1.4.1.12;1.21.4.1']	-1000	1000	Arginine and proline metabolism	sbo:SBO:0000176/metanetx.reaction:MNXR175658
R01992KEGGR01992	alpha-Aminobutyryl histidine hydrolase	C00001 + C00884 <=> C00135 + C00334		['3.4.13.18;3.4.13.20']	-1000	1000	Arginine and proline metabolism	sbo:SBO:0000176/kegg.reaction:R01992/bigg.reaction:AABHH;R_AABHH;R_r0466;R_r0466_1;r0466;r0466_1/metanetx.reaction:MNXR95133
r524ANIDULANS	Putrescine aminopropyltransferase	2.0 C00019 + 5.0 C00134 --> 4.0 C00001 + 2.0 C00170 + 4.0 C00315	CAALFM_C206960WA	['2.5.1.16']	0	1000	Arginine and proline metabolism	sbo:SBO:0000176
R05050KEGGR05050	N4-Acetylaminobutanal:NAD+ oxidoreductase	C00001 + C00003 + C05936 --> C00004 + C02946	CAALFM_C100410CA or CAALFM_C202970CA or CAALFM_C702010CA	['1.2.1.3']	0	1000	Arginine and proline metabolism	sbo:SBO:0000176/kegg.reaction:R05050/bigg.reaction:NABTNO;NABTNOm;R_NABTNO;R_NABTNOm/metanetx.reaction:MNXR101805
R05725KEGGR05725	nitric oxide, NADPH2:oxygen oxidoreductase	C00005 + 2.0 C00007 + 2.0 CHEBI16480 --> C00006 + 2.0 C00244	CAALFM_CR07790CA	['1.14.12.17']	0	1000	Arginine and proline metabolism	sbo:SBO:0000176/kegg.reaction:R05725
R04221KEGGR04221	cis-4-Hydroxy-D-proline:oxygen oxidoreductase (deaminating)	C00007 + C03440 --> C00027 + C04282	CAALFM_C103670CA	['1.4.3.3']	0	1000	Arginine and proline metabolism	sbo:SBO:0000176/kegg.reaction:R04221/metanetx.reaction:MNXR108742
R453ANIGERR01248	L-Proline:NAD+ 5-oxidoreductase	C00003 + C00148 <=> C00004 + C03912	CAALFM_C400240CA	['1.5.1.2']	-1000	1000	Arginine and proline metabolism	sbo:SBO:0000176/kegg.reaction:R01248/bigg.reaction:P5CR2;P5CRx;P5CRxm;PRO1x;PRO1xm;R_P5CR2;R_P5CRx;R_P5CRxm;R_PRO1x;R_PRO1xm/metanetx.reaction:MNXR102303
r519iLC915R05052	L-erythro-4-hydroxyglutamate:2-oxoglutarate aminotransferase	C00026 + C05947 <=> C00025 + C05946	CAALFM_C401200CA or CAALFM_CR07620WA	['2.6.1.1;2.6.1.23']	-1000	1000	Arginine and proline metabolism	sbo:SBO:0000176/kegg.reaction:R05052/metanetx.reaction:MNXR148083
R449ANIGERR00245	L-glutamate gamma-semialdehyde:NAD+ oxidoreductase	C00004 + C00025 <-- C00001 + C00003 + C01165	CAALFM_C504880CA	['1.2.1.88']	-1000	0	Arginine and proline metabolism	sbo:SBO:0000176/kegg.reaction:R00245/bigg.reaction:PUTA3;R_PUTA3;R_r0074;r0074/metanetx.reaction:MNXR103352
r0201YCM606R02549	4-aminobutanal:NAD+ 1-oxidoreductase; 4-aminobutyraldehyde:NAD+ oxidoreductase	C00001 + C00003 + C00555 --> C00004 + C00334	CAALFM_C100410CA or CAALFM_C202970CA or CAALFM_C702010CA	['1.2.1.3;1.2.1.19;1.2.1.-']	0	1000	Arginine and proline metabolism	sbo:SBO:0000176/kegg.reaction:R02549/bigg.reaction:ABUTD;ABUTDm;R_ABUTD;R_ABUTDm/metanetx.reaction:MNXR95191
R04025KEGGR04025	N-Acetylputrescine:oxygen oxidoreductase(deaminating)(flavin-containing)	C00001 + C00007 + C02714 --> C00027 + C01342 + C05936		['1.4.3.4']	0	1000	Arginine and proline metabolism	sbo:SBO:0000176/kegg.reaction:R04025/bigg.reaction:APRTO2;R_APRTO2/metanetx.reaction:MNXR95900
r639AORYZAER01255	proline racemase	C00148 <=> C00763		['5.1.1.4']	-1000	1000	Arginine and proline metabolism	sbo:SBO:0000176/kegg.reaction:R01255/bigg.reaction:PROR;R_PROR/metanetx.reaction:MNXR106886
R01343KEGGR01343	L-Ornithine:2-oxo-acid aminotransferase	C00077 + C00161 <=> C00151 + C01165	CAALFM_C400160CA	['2.6.1.13']	-1000	1000	Arginine and proline metabolism	sbo:SBO:0000176/kegg.reaction:R01343/metanetx.reaction:MNXR147255
R452ANIGER	Gamma-glutamyl kinase, glutamate kinase	C00002 + C00025 --> C00008 + C03734	CAALFM_CR10580WA	['2.7.2.11']	0	1000	Arginine and proline metabolism	sbo:SBO:0000176/metanetx.reaction:MNXR134208
R01919KEGGR01919	Spermidine:putrescine 4-aminobutyltransferase (propane-1,3-diamine-forming)	C00134 + C00315 <=> C00986 + C06366		['2.5.1.44;2.5.1.45']	-1000	1000	Arginine and proline metabolism	sbo:SBO:0000176/kegg.reaction:R01919/metanetx.reaction:MNXR107229
R00559KEGGR00559	L-Arginine:oxygen 2-oxidoreductase (decarboxylating)	C00007 + C00062 --> C00001 + C00011 + C03078		['1.13.12.1']	0	1000	Arginine and proline metabolism	sbo:SBO:0000176/kegg.reaction:R00559/bigg.reaction:ARGMO;R_ARGMO/metanetx.reaction:MNXR106583
r522ANIDULANSR00670	L-ornithine carboxy-lyase (putrescine-forming)	C00077 --> C00011 + C00134	CAALFM_C100740CA	['4.1.1.17']	0	1000	Arginine and proline metabolism	sbo:SBO:0000176/kegg.reaction:R00670/bigg.reaction:HMR_4422;ORDCh;ORNDC;R_HMR_4422;R_ORDCh;R_ORNDC/metanetx.reaction:MNXR102209
r0473YCM606R03313	L-glutamate-5-semialdehyde:NADP+ 5-oxidoreductase (phosphorylating)	C00005 + C03287 --> C00006 + C00009 + C01165	CAALFM_C307220CA	['1.2.1.41']	0	1000	Arginine and proline metabolism	sbo:SBO:0000176/kegg.reaction:R03313/bigg.reaction:G5DHx;G5SD;G5SDym;R_G5DHx;R_G5SD;R_G5SDym/metanetx.reaction:MNXR99896
r0687YCM606R03293	trans-4-Hydroxy-L-proline:NADP+ 5-oxidoreductase	2.0 C00005 + C04281 --> C00001 + 2.0 C00006 + C00148	CAALFM_C400240CA	['1.5.1.2']	0	1000	Arginine and proline metabolism	sbo:SBO:0000176/kegg.reaction:R03293
R03295KEGGR03295	trans-4-hydroxy-L-proline:quinone oxidoreductase	C00016 + C01157 <-- C01352 + C04281		['1.5.5.3']	-1000	0	Arginine and proline metabolism	sbo:SBO:0000176/kegg.reaction:R03295
R07408KEGGR07408	putrescine-2-oxoglutarate transaminase	C00555 --> C00001 + C15668		['2.6.1.82']	0	1000	Arginine and proline metabolism	sbo:SBO:0000176/bigg.reaction:RE0691C;R_RE0691C/metanetx.reaction:MNXR103470
r0759YCM606R03443	N-acetyl-L-glutamate-5-semialdehyde:NADP+ 5-oxidoreductase (phosphrylating)	C00005 + C04133 --> C00006 + C00009 + C01250	CAALFM_C109290CA	['1.2.1.38']	0	1000	Arginine and proline metabolism	sbo:SBO:0000176/kegg.reaction:R03443/bigg.reaction:AGPR;AGPR_h;AGPRim;R_AGPR;R_AGPR_h;R_AGPRim/metanetx.reaction:MNXR95530
r0674YCM606R00258	L-Alanine:2-oxoglutarate aminotransferase	C00026 + C00133 <=> C00022 + C00025	CAALFM_C303480CA	['2.6.1.2']	-1000	1000	Arginine and proline metabolism	sbo:SBO:0000176/kegg.reaction:R00258/metanetx.reaction:MNXR136532
r651AORYZAE	Arginyl-tRNA synthetase	7.0 C00002 + 6.0 C00062 + 4.0 C00066 --> 2.0 C00001 + 8.0 C00013 + C00020 + 6.0 C02163		['6.1.1.19']	0	1000	Arginine and proline metabolism	sbo:SBO:0000176
R09074KEGGR09074	N1-acetylspermidine:oxygen oxidoreductase (3-acetamidopropanal-forming)	C00001 + C00007 + C00612 <=> C00027 + C00134 + C18170	CAALFM_C402040WA or CAALFM_CR09270CA	['1.5.3.13;1.5.3.17']	-1000	1000	Arginine and proline metabolism	sbo:SBO:0000176/kegg.reaction:R09074/bigg.reaction:RE1537C;RE1537X;R_RE1537C;R_RE1537X/metanetx.reaction:MNXR103519
r650AORYZAE	Nitric-oxide synthase	2.0 C00005 + 2.0 C00007 + C00062 --> 2.0 C00001 + 2.0 C00006 + C00327 + CHEBI29121		['1.14.13.39']	0	1000	Arginine and proline metabolism	sbo:SBO:0000176
r0216YCM606R00355	L-Aspartate:2-oxoglutarate aminotransferase	C00026 + C00049 <=> C00025 + C00036	CAALFM_C401200CA or CAALFM_CR07620WA	['2.6.1.1']	-1000	1000	Arginine and proline metabolism	sbo:SBO:0000176/kegg.reaction:R00355/bigg.reaction:ASPATh;ASPTA;ASPTAm;ASPTAp;R_ASPATh;R_ASPTA;R_ASPTAm;R_ASPTAp/metanetx.reaction:MNXR192556
r706ANIDULANSR03293	trans-4-Hydroxy-L-proline:NADP+ 5-oxidoreductase	C00005 + C04281 --> C00006 + C01157	CAALFM_C400240CA	['1.5.1.2']	0	1000	Arginine and proline metabolism	sbo:SBO:0000176/kegg.reaction:R03293/bigg.reaction:HPROb;HPROym;PY5CCR2;R_HPROb;R_HPROym;R_PY5CCR2/metanetx.reaction:MNXR100699
R339ANIGERR00667	L-Ornithine:2-oxo-acid aminotransferase	C00026 + C00077 <=> C00025 + C01165	CAALFM_C400160CA	['2.6.1.13']	-1000	1000	Arginine and proline metabolism	sbo:SBO:0000176/kegg.reaction:R00667/bigg.reaction:GLP5H;ORNTA;ORNTA_1;ORNTArm;R_GLP5H;R_ORNTA;R_ORNTA_1;R_ORNTArm/metanetx.reaction:MNXR102220
R451ANIGERR01251	L-Proline:NADP+ 5-oxidoreductase	C00005 + C03912 --> C00006 + C00148	CAALFM_C400240CA	['1.5.1.2']	0	1000	Arginine and proline metabolism	sbo:SBO:0000176/kegg.reaction:R01251/bigg.reaction:ICN;P5CR;P5CR_1;P5CRm;PRO1y;R_ICN;R_P5CR;R_P5CR_1;R_P5CRm;R_PRO1y/metanetx.reaction:MNXR102302
r652AORYZAE	Prolyl-tRNA synthetase	C00002 + C00066 + C00148 --> C00013 + C00020 + C02702		['6.1.1.15']	0	1000	Arginine and proline metabolism	sbo:SBO:0000176
R07419KEGGR07419	4-(gamma-L-glutamylamino)butanoate amidohydrolase	C00001 + C15767 <=> C00025 + C00334		['3.5.1.94']	-1000	1000	Arginine and proline metabolism	sbo:SBO:0000176/kegg.reaction:R07419/bigg.reaction:GGGABAH;R_GGGABAH/metanetx.reaction:MNXR100114
R01155KEGGR01155	putrescine:2-oxoglutarate aminotransferase	C00026 + C00134 <-- C00025 + C00555		['2.6.1.29;2.6.1.82']	-1000	0	Arginine and proline metabolism	sbo:SBO:0000176/kegg.reaction:R01155/bigg.reaction:PTRCTA;R_PTRCTA/metanetx.reaction:MNXR103337
R00558KEGGR00558	L-arginine,NADPH:oxygen oxidoreductase (N-(omega)-hydroxyarginine-forming)	C00005 + C00007 + C00062 --> C00001 + C00006 + C05933		['1.14.13.39']	0	1000	Arginine and proline metabolism	sbo:SBO:0000176/kegg.reaction:R00558/metanetx.reaction:MNXR140333
r0761YCM606R00259	acetyl-CoA:L-glutamate N-acetyltransferase	C00024 + C00025 --> C00010 + C00624	CAALFM_C702150CA or CAALFM_C105020CA	['2.3.1.1']	0	1000	Arginine and proline metabolism	sbo:SBO:0000176/kegg.reaction:R00259/bigg.reaction:ACGS;ACGSm;AGAS_h;R_ACGS;R_ACGSm;R_AGAS_h/metanetx.reaction:MNXR190531
RXN7561MetaCyc	ornithine succinyltransferase	C00077 + C00091 <=> C00010 + C03415		['2.3.1.109']	-1000	1000	Arginine and proline metabolism	sbo:SBO:0000176/metanetx.reaction:MNXR121954
R00111KEGGR00111	N-(omega)-Hydroxyarginine,NADPH:oxygen oxidoreductase (nitric-oxide-forming)	C00005 + 2.0 C00007 + 2.0 C05933 --> 2.0 C00001 + C00006 + 2.0 C00327 + 2.0 CHEBI16480		['1.14.13.39']	0	1000	Arginine and proline metabolism	sbo:SBO:0000176/kegg.reaction:R00111
r0118YCM606R02283	N2-Acetyl-L-ornithine:2-oxoglutarate aminotransferase	C00025 + C01250 --> C00026 + C00437	CAALFM_C405070CA	['2.6.1.11']	0	1000	Arginine and proline metabolism	sbo:SBO:0000176/kegg.reaction:R02283/bigg.reaction:ACOAT_h;ACOTA;ACOTAim;R_ACOAT_h;R_ACOTA;R_ACOTAim/metanetx.reaction:MNXR95388
r612AORYZAER01157	Agmatine amidinohydrolase	C00001 + C00179 <=> C00086 + C00134	CAALFM_C304200WA or CAALFM_C601680CA	['3.5.3.11']	-1000	1000	Arginine and proline metabolism	sbo:SBO:0000176/kegg.reaction:R01157/bigg.reaction:AGMT;AGMTm;R_AGMT;R_AGMTm/metanetx.reaction:MNXR95554
r0937YCM606R09076	spermidine:oxygen oxidoreductase (spermidine-forming)	C00001 + C00007 + C00750 --> C00027 + C00315 + C05665	CAALFM_C402040WA or CAALFM_CR09270CA	['1.5.3.16;1.5.3.17']	0	1000	Arginine and proline metabolism	sbo:SBO:0000176/kegg.reaction:R09076/bigg.reaction:R_SMOX;SMOX/metanetx.reaction:MNXR146094
R01986KEGGR01986	4-Aminobutyraldehyde:NAD+ oxidoreductase	C00001 + C00006 + C00555 --> C00005 + C00334	CAALFM_C100410CA or CAALFM_C202970CA or CAALFM_C702010CA	['1.2.1.3']	0	1000	Arginine and proline metabolism	sbo:SBO:0000176/kegg.reaction:R01986/bigg.reaction:4ABUTD;ABOR;R_4ABUTD;R_ABOR/metanetx.reaction:MNXR94991
R342ANIGERR00551	L-Arginine amidinohydrolase	C00001 + C00062 --> C00077 + C00086	CAALFM_C504490CA	['3.5.3.1']	0	1000	Arginine and proline metabolism	sbo:SBO:0000176/kegg.reaction:R00551/bigg.reaction:ARGN;ARGN_1;ARGNg;ARGNm;R_ARGN;R_ARGN_1;R_ARGNg;R_ARGNm/metanetx.reaction:MNXR95945
R351ANIGERR02282	N2-Acetyl-L-ornithine:L-glutamate N-acetyltransferase	C00025 + C00437 <=> C00077 + C00624	CAALFM_C702150CA	['2.3.1.35']	-1000	1000	Arginine and proline metabolism	sbo:SBO:0000176/kegg.reaction:R02282/bigg.reaction:GACT_h;ORNTAC;ORNTAC_1;ORNTACim;R_GACT_h;R_ORNTAC;R_ORNTAC_1;R_ORNTACim/metanetx.reaction:MNXR102221
R09445KEGGR09445	nitrous-oxide:menaquinone oxidoreductase	C05819 + 2.0 CHEBI16480 <=> C00001 + C00828 + C00887		['1.7.5.2']	-1000	1000	Arginine and proline metabolism	sbo:SBO:0000176/kegg.reaction:R09445
R09077KEGGR09077	spermidine:oxygen oxidoreductase (3-aminopropanal-forming)	C00001 + C00007 + C00315 --> C00027 + C00134 + C05665	CAALFM_C402040WA or CAALFM_CR09270CA	['1.5.3.17']	0	1000	Arginine and proline metabolism	sbo:SBO:0000176/kegg.reaction:R09077/bigg.reaction:R_SDOOR_c;SDOOR_c/metanetx.reaction:MNXR112523
R00671KEGGR00671	L-ornithine ammonia-lyase (cyclizing; L-proline-forming)	C00077 --> C00148 + C01342		['4.3.1.12']	0	1000	Arginine and proline metabolism	sbo:SBO:0000176/kegg.reaction:R00671/bigg.reaction:ORNCD;ORNCD_1;ORNCD_2;R_ORNCD;R_ORNCD_1;R_ORNCD_2/metanetx.reaction:MNXR102218
r702ANIDULANS	gamma-Glutamyl phosphate reductase	C00005 + C03734 --> C00006 + C00009 + C01165	CAALFM_C307220CA	['1.2.1.41']	0	1000	Arginine and proline metabolism	sbo:SBO:0000176/metanetx.reaction:MNXR137333
r707ANIDULANSR03291	trans-4-Hydroxy-L-proline:NAD+ 5-oxidoreductase	C00004 + C04281 --> C00003 + C01157	CAALFM_C400240CA	['1.5.1.2']	0	1000	Arginine and proline metabolism	sbo:SBO:0000176/kegg.reaction:R03291/bigg.reaction:HPROa;HPROx;HPROxm;PY5CCR;R_HPROa;R_HPROx;R_HPROxm;R_PY5CCR/metanetx.reaction:MNXR100698
R00668KEGGR00668	L-ornithine:2-oxoglutarate aminotransferase	C00026 + C00077 <-- C00001 + C00025 + C04322	CAALFM_C400160CA	['2.6.1.13']	-1000	0	Arginine and proline metabolism	sbo:SBO:0000176/kegg.reaction:R00668/metanetx.reaction:MNXR147024
UREASERXNMetaCyc	Urea amidohydrolase	C00001 + C00086 <=> C00011 + 2.0 C01342		['3.5.1.5']	-1000	1000	Arginine and proline metabolism	sbo:SBO:0000176/bigg.reaction:R_UREA;R_UREASE_m;R_UREA_1;UREA;UREASE_m;UREA_1/metanetx.reaction:MNXR105153
ACETYLORNDEACETRXNMetaCyc	N2-Acetyl-L-ornithine amidohydrolase	C00001 + C00437 <=> C00033 + C00077		['3.5.1.14;3.5.1.16']	-1000	1000	Arginine and proline metabolism	sbo:SBO:0000176/kegg.reaction:R00669/bigg.reaction:ACODA;ACODA_1;R_ACODA;R_ACODA_1/metanetx.reaction:MNXR95377
ARGININEDEIMINASERXNMetaCyc	arginine deiminase	C00001 + C00062 --> C00327 + C01342		['3.5.3.6']	0	1000	Arginine and proline metabolism	sbo:SBO:0000176/kegg.reaction:R00552/bigg.reaction:ARGDI;ARGDI_1;ARGDr;R_ARGDI;R_ARGDI_1;R_ARGDr/metanetx.reaction:MNXR154721
GUANIDINOBUTYRASEMetaCyc	guanidinobutyrase	C00001 + C01035 --> C00086 + C00334	CAALFM_C304200WA or CAALFM_C601680CA	['3.5.3.7']	0	1000	Arginine and proline metabolism	sbo:SBO:0000176/bigg.reaction:GUDBUTNAH;R_GUDBUTNAH/metanetx.reaction:MNXR100467
R00646KEGGR00646		C00001 + C00007 + C00072 <=> C00209 + C01620		[]	-1000	1000	Ascorbate and aldarate metabolism	sbo:SBO:0000176/kegg.reaction:R00646/metanetx.reaction:MNXR138980
R07680KEGGR07680	galactonolactonase	C00001 + C01115 <=> C15930	CAALFM_C302880WA or CAALFM_C303010CA or CAALFM_C201920CA or CAALFM_CR04420CA	['3.1.1.-']	-1000	1000	Ascorbate and aldarate metabolism	sbo:SBO:0000176/kegg.reaction:R07680/metanetx.reaction:MNXR111274
R00647KEGGR00647	L-gulonolactone oxidase	C00072 <=> C03289		['1.1.3.8']	-1000	1000	Ascorbate and aldarate metabolism	sbo:SBO:0000176/kegg.reaction:R00647/metanetx.reaction:MNXR138981
R03184KEGGR03184	L-gulono-1,4-lactone:oxygen 2-oxidoreductase	C00007 + C01040 <=> C00027 + C03289		['1.1.3.8']	-1000	1000	Ascorbate and aldarate metabolism	sbo:SBO:0000176/kegg.reaction:R03184/metanetx.reaction:MNXR139179
R10053KEGGR10053	L-gulono-1,4-lactone:oxygen 3-oxidoreductase	C00007 + C01040 <=> C00027 + C00072		['1.1.3.8']	-1000	1000	Ascorbate and aldarate metabolism	sbo:SBO:0000176/kegg.reaction:R10053/bigg.reaction:GULOer;R03184_PLUS_R00647;R_GULOer;R_R03184_PLUS_R00647/metanetx.reaction:MNXR192581
R01108KEGGR01108	glutathione:dehydroascorbate oxidoreductase	2.0 C00051 + C05422 <=> C00072 + C00127	CAALFM_CR02130WA	['1.8.5.1']	-1000	1000	Ascorbate and aldarate metabolism	sbo:SBO:0000176/kegg.reaction:R01108/bigg.reaction:DHAOX_c;DHAOX_h;DHAOX_m;GTHDH;GTHDHu;R_DHAOX_c;R_DHAOX_h;R_DHAOX_m;R_GTHDH;R_GTHDHu/metanetx.reaction:MNXR191861
R07679KEGGR07679	L-galactonolactone dehydrogenase	C00072 + 2.0 C00125 --> 2.0 C00126 + C05422		['1.3.2.3']	0	1000	Ascorbate and aldarate metabolism	sbo:SBO:0000176/kegg.reaction:R07679/metanetx.reaction:MNXR152478
R03186KEGGR03186	L-ascorbate peroxidase	2.0 C01041 --> C00072 + C05422		['1.11.1.11']	0	1000	Ascorbate and aldarate metabolism	sbo:SBO:0000176/kegg.reaction:R03186
GLUCURONOLACTONEREDUCTASERXNMetaCyc	L-Gulono-1,4-lactone:NADP+ 1-oxidoreductase	C00006 + C01040 <=> C00005 + C06430		['1.1.1.20']	-1000	1000	Ascorbate and aldarate metabolism	sbo:SBO:0000176/kegg.reaction:R03183
R02957KEGGR02957	D-Glucuronolactone:NAD+ oxidoreductase	2.0 C00001 + C00003 + C02670 --> C00004 + C00818	CAALFM_C100410CA or CAALFM_C202970CA or CAALFM_C702010CA	['1.2.1.3']	0	1000	Ascorbate and aldarate metabolism	sbo:SBO:0000176/kegg.reaction:R02957/bigg.reaction:GLACO;GLACOm;R_GLACO;R_GLACOm/metanetx.reaction:MNXR145020
R08615KEGGR08615	UDP-glucuronate glucuronohydrolase	C00001 + C00167 <=> C00015 + C00191		['2.4.1.17']	-1000	1000	Ascorbate and aldarate metabolism	sbo:SBO:0000176/kegg.reaction:R08615/bigg.reaction:R_UDPGNP;UDPGNP/metanetx.reaction:MNXR188956
R08056KEGGR08056	D-glucarate hydro-lyase	C00818 <-- C00001 + C03921		['4.2.1.40']	-1000	0	Ascorbate and aldarate metabolism	sbo:SBO:0000176/kegg.reaction:R08056/metanetx.reaction:MNXR150129
R03183KEGGR03183	L-Gulono-1,4-lactone:NADP+ 1-oxidoreductase	C00006 + C01040 <=> C00005 + C02670		['1.1.1.20']	-1000	1000	Ascorbate and aldarate metabolism	sbo:SBO:0000176/kegg.reaction:R03183/bigg.reaction:GLRASE;R_GLRASE/metanetx.reaction:MNXR188135
RXN14225MetaCyc	D-Glucuronolactone:NAD+ oxidoreductase	2.0 C00001 + C00003 + C06430 --> C00004 + C00818	CAALFM_C100410CA or CAALFM_C202970CA or CAALFM_C702010CA	['1.2.1.3']	0	1000	Ascorbate and aldarate metabolism	sbo:SBO:0000176/kegg.reaction:R02957
R07675KEGGR07675	L-galactose:NAD+ 1-oxidoreductase	C00003 + C01825 <=> C00004 + C01115		['1.1.1.122;1.1.1.316']	-1000	1000	Ascorbate and aldarate metabolism	sbo:SBO:0000176/kegg.reaction:R07675/metanetx.reaction:MNXR150036
R02752KEGGR02752	D-Glucarate hydro-lyase	C00818 <-- C00001 + C00679		['4.2.1.40']	-1000	0	Ascorbate and aldarate metabolism	sbo:SBO:0000176/kegg.reaction:R02752/bigg.reaction:GLCRD;GLCRD_1;R_GLCRD;R_GLCRD_1/metanetx.reaction:MNXR145040
R09540KEGGR09540	L-ascorbate peroxidase	C00027 + C00072 <=> 2.0 C00001 + C01041		['1.11.1.11']	-1000	1000	Ascorbate and aldarate metabolism	sbo:SBO:0000176/kegg.reaction:R09540
R00917KEGGR00917	beta-aminopropionitrile aminohydrolase	C00099 + C01342 --> 2.0 C00001 + C05670		[]	0	1000	beta-Alanine metabolism	sbo:SBO:0000176/kegg.reaction:R00917/metanetx.reaction:MNXR106750
r969AORYZAE	NAD-dependent aldehyde dehydrogenase	C00001 + C00003 + C00937 <=> C00004 + C00186	CAALFM_C100410CA or CAALFM_C202970CA or CAALFM_C702010CA	['1.2.1.3']	-1000	1000	beta-Alanine metabolism	sbo:SBO:0000176/metanetx.reaction:MNXR181816
r242iLC915R03139	primary-amine oxidase	C00001 + C00007 + C00986 --> C00027 + C01342 + C05665	CAALFM_C203120WA or CAALFM_C206700WA	['1.4.3.21;1.4.3.22']	0	1000	beta-Alanine metabolism	sbo:SBO:0000176/kegg.reaction:R03139/bigg.reaction:13DAMPPOX;PAO;R_13DAMPPOX;R_PAO/metanetx.reaction:MNXR94687
R456ANIGERR00489	L-aspartate 1-carboxy-lyase (beta-alanine-forming)	C00049 --> C00011 + C00099	CAALFM_C111660WA	['4.1.1.11;4.1.1.15']	0	1000	beta-Alanine metabolism	sbo:SBO:0000176/kegg.reaction:R00489/bigg.reaction:ASP1DC;R_ASP1DC/metanetx.reaction:MNXR96077
R07479KEGGR07479	dehydrospermidine:[enzyme]-lysine N-4-aminobutylidenetransferase	C07281 + C15853 <=> C00986 + C15854		['2.5.1.46']	-1000	1000	beta-Alanine metabolism	sbo:SBO:0000176/kegg.reaction:R07479/metanetx.reaction:MNXR111108
r0843YCM606R02473	(R)-Pantoate:beta-alanine ligase (AMP-forming)	C00002 + C00099 + C00522 --> C00013 + C00020 + C00864	CAALFM_CR02580WA	['6.3.2.1']	0	1000	beta-Alanine metabolism	sbo:SBO:0000176/kegg.reaction:R02473/bigg.reaction:PANTS;PANTS_1;PANTS_m;PBAL;PBALm;R_PANTS;R_PANTS_1;R_PANTS_m;R_PBAL;R_PBALm/metanetx.reaction:MNXR102345
r0172YCM606R00904	3-aminopropanal:NAD+ oxidoreductase	C00001 + C00003 + C05665 --> C00004 + C00099	CAALFM_C100410CA or CAALFM_C202970CA or CAALFM_C702010CA or CAALFM_CR04870CA	['1.2.1.3;1.2.1.5;1.2.1.19']	0	1000	beta-Alanine metabolism	sbo:SBO:0000176/kegg.reaction:R00904/bigg.reaction:APOR;BAMPPALDOX;BAMPPALDOXm;R_APOR;R_BAMPPALDOX;R_BAMPPALDOXm/metanetx.reaction:MNXR152952
R05329KEGGR05329	Spermidine:eIF5A-lysine 4-aminobutyltransferase (propane-1,3-diamine-forming)	C00315 + C07281 <=> C00986 + C07282		['2.5.1.46']	-1000	1000	beta-Alanine metabolism	sbo:SBO:0000176/kegg.reaction:R05329/metanetx.reaction:MNXR149191
R08821KEGGR08821		C05604 + C08538 <-- C00001 + C08539		[]	-1000	0	Betalain biosynthesis	sbo:SBO:0000176/kegg.reaction:R08821/metanetx.reaction:MNXR112315
R08834KEGGR08834		C08538 + C17756 <-- C00001 + C17757		[]	-1000	0	Betalain biosynthesis	sbo:SBO:0000176/kegg.reaction:R08834/metanetx.reaction:MNXR112328
R08818KEGGR08818		C08538 + C17752 <-- C00001 + C08537		[]	-1000	0	Betalain biosynthesis	sbo:SBO:0000176/kegg.reaction:R08818/metanetx.reaction:MNXR112312
R08827KEGGR08827		C00355 + C08538 <=> C00001 + C08543		[]	-1000	1000	Betalain biosynthesis	sbo:SBO:0000176/kegg.reaction:R08827/metanetx.reaction:MNXR112321
R08836KEGGR08836	3,4-dihydroxy-L-phenylalanine:oxygen 4,5-oxidoreductase (decyclizing)	C00007 + C00355 <=> C17758		['1.13.11.-']	-1000	1000	Betalain biosynthesis	sbo:SBO:0000176/kegg.reaction:R08836/metanetx.reaction:MNXR107298
R08835KEGGR08835		C03758 + C08538 <-- C00001 + C08557		[]	-1000	0	Betalain biosynthesis	sbo:SBO:0000176/kegg.reaction:R08835/metanetx.reaction:MNXR112329
R08829KEGGR08829		C17753 <-- C08539		[]	-1000	0	Betalain biosynthesis	sbo:SBO:0000176/kegg.reaction:R08829/metanetx.reaction:MNXR112323
R08825KEGGR08825		C00082 + C08538 <=> C00001 + C08565		[]	-1000	1000	Betalain biosynthesis	sbo:SBO:0000176/kegg.reaction:R08825/metanetx.reaction:MNXR112319
RXN8635MetaCyc	betanidin peroxidase	C00027 + C08539 <=> 2.0 C00001 + Cluster3110		['1.11.1.7']	-1000	1000	Betalain biosynthesis	sbo:SBO:0000176
R08837KEGGR08837		C17758 <=> C00001 + C08538		[]	-1000	1000	Betalain biosynthesis	sbo:SBO:0000176/kegg.reaction:R08837/metanetx.reaction:MNXR112330
R08826KEGGR08826	portulacaxanthin-II,dopaxanthin:oxygen oxidoreductase	C00007 + 2.0 C08565 <=> C08543 + C17753		['1.14.18.-']	-1000	1000	Betalain biosynthesis	sbo:SBO:0000176/kegg.reaction:R08826
R08831KEGGR08831		C05587 + C08538 <-- C00001 + C17754		[]	-1000	0	Betalain biosynthesis	sbo:SBO:0000176/kegg.reaction:R08831/metanetx.reaction:MNXR112325
R08820KEGGR08820		C08538 + C17751 <-- C00001 + C08540		[]	-1000	0	Betalain biosynthesis	sbo:SBO:0000176/kegg.reaction:R08820/metanetx.reaction:MNXR112314
R08833KEGGR08833		C17755 --> C17756		[]	0	1000	Betalain biosynthesis	sbo:SBO:0000176/kegg.reaction:R08833/bigg.reaction:DOPACCL;R_DOPACCL/metanetx.reaction:MNXR112327
r1797AORYZAER05145	Biotinyl-5'-AMP:apo-[carboxylase] ligase (AMP-forming)	C05921 + C06249 --> C00020 + C06250	CAALFM_CR10620CA	['6.3.4.9;6.3.4.10;6.3.4.11;6.3.4.15']	0	1000	Biotin metabolism	sbo:SBO:0000176/kegg.reaction:R05145/metanetx.reaction:MNXR109352
R600ANIGERR04385	biotin-carboxyl-carrier-protein:carbon-dioxide ligase (ADP-forming)	C00001 + C00002 + C00011 + C06250 --> C00008 + C00009 + C04419		['6.3.4.14']	0	1000	Biotin metabolism	sbo:SBO:0000176/kegg.reaction:R04385
R10117KEGGR10117	3-hydroxyglutaryl-[acp]-methyl-ester hydro-lyase	C20373 <=> C00001 + C20374	CAALFM_C500190CA	['4.2.1.59']	-1000	1000	Biotin metabolism	sbo:SBO:0000176/kegg.reaction:R10117/metanetx.reaction:MNXR145836
R09543KEGGR09543	S-adenosyl-L-methionine:malonyl-[acyl-carrier protein] O-methyltransferase	C00019 + C01209 <=> C00021 + C19673		['2.1.1.197']	-1000	1000	Biotin metabolism	sbo:SBO:0000176/kegg.reaction:R09543/metanetx.reaction:MNXR150555
r1795AORYZAE	Biotin synthase	3.0 C00019 + 3.0 C01909 + CHEBI17909 --> 3.0 C00073 + 3.0 C00120 + 3.0 C00559	CAALFM_CR01930CA	['2.8.1.6']	0	1000	Biotin metabolism	sbo:SBO:0000176
r0094YCM606R03210	6-Carboxyhexanoyl-CoA:L-alanine C-carboxyhexanoyltransferase (decarboxylating)	C00133 + C01063 --> C00010 + C00011 + C01092		['2.3.1.47']	0	1000	Biotin metabolism	sbo:SBO:0000176/kegg.reaction:R03210
R00864KEGGR00864		3.0 C00094 + CHEBI17909 <=> 3.0 C00320		[]	-1000	1000	Biotin metabolism	sbo:SBO:0000176/kegg.reaction:R00864
R10121KEGGR10121	3-hydroxypimeloyl-[acp]-methyl-ester hydro-lyase	C20377 <=> C00001 + C20378	CAALFM_C500190CA	['4.2.1.59']	-1000	1000	Biotin metabolism	sbo:SBO:0000176/kegg.reaction:R10121/metanetx.reaction:MNXR145843
R10124KEGGR10124	pimeloyl-[acyl-carrier protein]:L-alanine C-pimeloyltransferase (decarboxylating)	C00133 + C19845 <=> C00011 + C00229 + C01092		['2.3.1.47']	-1000	1000	Biotin metabolism	sbo:SBO:0000176/kegg.reaction:R10124
R10115KEGGR10115	malonyl-[acyl-carrier protein]-methyl-ester:malonyl-[acyl-carrier protein] C-acyltransferase	C01209 + C19673 <=> C00011 + C00229 + C20372	CAALFM_C304830CA	['2.3.1.41;2.3.1.179']	-1000	1000	Biotin metabolism	sbo:SBO:0000176/kegg.reaction:R10115/metanetx.reaction:MNXR150749
R10120KEGGR10120	3-hydroxypimeloyl-[acp]-methyl-ester:NADP+ oxidoreductase	C00005 + C20376 <=> C00006 + C20377	CAALFM_CR00710CA	['1.1.1.100']	-1000	1000	Biotin metabolism	sbo:SBO:0000176/kegg.reaction:R10120/metanetx.reaction:MNXR150755
R10116KEGGR10116	3-hydroxyglutaryl-[acp]-methyl-ester:NADP+ oxidoreductase	C00005 + C20372 <=> C00006 + C20373	CAALFM_CR00710CA	['1.1.1.100']	-1000	1000	Biotin metabolism	sbo:SBO:0000176/kegg.reaction:R10116/metanetx.reaction:MNXR150751
R10118KEGGR10118	glutaryl-[acp]-methyl-ester:NADP+ oxidoreductase	C00005 + C20374 <=> C00006 + C20375		['1.3.1.10']	-1000	1000	Biotin metabolism	sbo:SBO:0000176/kegg.reaction:R10118/metanetx.reaction:MNXR153446
r0230YCM606R01074	biotin:CoA ligase (AMP-forming); biotin:apo-[carboxylase] ligase (AMP-forming); ATP:biotin adenylyltransferase	C00002 + C00120 --> C00013 + C05921	CAALFM_CR10620CA	['6.2.1.11;6.3.4.9;6.3.4.10;6.3.4.11;6.3.4.15']	0	1000	Biotin metabolism	sbo:SBO:0000176/kegg.reaction:R01074/bigg.reaction:BACCL;BACCLm;R_BACCL;R_BACCLm/metanetx.reaction:MNXR190726
r0335YCM606R03182	7,8-Diaminononanoate:carbon-dioxide cyclo-ligase	C00002 + C00011 + C01037 <=> C00008 + C00009 + C01909	CAALFM_CR01910CA	['6.3.3.3']	-1000	1000	Biotin metabolism	sbo:SBO:0000176/kegg.reaction:R03182/bigg.reaction:DBTS;DBTS_m;R_DBTS;R_DBTS_m/metanetx.reaction:MNXR97180
r0146YCM606R03231	S-Adenosyl-L-methionine:8-amino-7-oxononanoate aminotransferase	C00019 + C01092 <=> C01037 + C04425	CAALFM_CR01920WA	['2.6.1.62']	-1000	1000	Biotin metabolism	sbo:SBO:0000176/kegg.reaction:R03231/metanetx.reaction:MNXR152975
R114ANIGER	B-ketoacyl-ACP synthase (c10,0), fatty acyl CoA synthase	4.0 C00005 + 3.0 C00083 --> 2.0 C00001 + 4.0 C00006 + 2.0 C00010 + 2.0 C00011 + C01063	CAALFM_CR00640WA	['6.4.1.2;6.3.4.1;2.3.1.85']	0	1000	Biotin metabolism	sbo:SBO:0000176
R09725KEGGR09725	pimeloyl-[acyl-carrier protein]-methyl-ester hydrolase	C00001 + C19846 <=> C00132 + C19845		['3.1.1.85']	-1000	1000	Biotin metabolism	sbo:SBO:0000176/kegg.reaction:R09725/metanetx.reaction:MNXR146085
r0229YCM606	biotin synthase	3.0 C01909 + CHEBI17909 <=> 3.0 C00120	CAALFM_CR01930CA	['2.8.1.6']	-1000	1000	Biotin metabolism	sbo:SBO:0000176
r669iLC915R01078	dethiobiotin:sulfur sulfurtransferase	3.0 C00019 + 3.0 C01909 + CHEBI17909 --> 3.0 C00073 + 3.0 C00120 + 3.0 C05198	CAALFM_CR01930CA	['2.8.1.6']	0	1000	Biotin metabolism	sbo:SBO:0000176/kegg.reaction:R01078
R10122KEGGR10122	pimelyl-[acyl-carrier protein]-methyl-ester:NADP+ oxidoreductase	C00005 + C20378 <=> C00006 + C19846		['1.3.1.10']	-1000	1000	Biotin metabolism	sbo:SBO:0000176/kegg.reaction:R10122/metanetx.reaction:MNXR153459
R10119KEGGR10119	glutaryl-[acp]-methyl-ester:malonyl-[acyl-carrier protein] C-acyltransferase (decarboxylating)	C01209 + C20375 <=> C00011 + C00229 + C20376	CAALFM_C304830CA	['2.3.1.41;2.3.1.179']	-1000	1000	Biotin metabolism	sbo:SBO:0000176/kegg.reaction:R10119/metanetx.reaction:MNXR150753
R01689KEGGR01689	butanoate:NAD+ delta2-oxidoreductase	C00003 + C00246 <-- C00004 + C01771		['1.3.1.31']	-1000	0	Butanoate metabolism	sbo:SBO:0000176/kegg.reaction:R01689/metanetx.reaction:MNXR107123
R741ANIGERR01176	Butanoate:CoA ligase (AMP-forming)	C00002 + C00010 + C00246 --> C00013 + C00020 + C00136		['6.2.1.2']	0	1000	Butanoate metabolism	sbo:SBO:0000176/kegg.reaction:R01176/bigg.reaction:FACOAL40im;HMR_0156;R_FACOAL40im;R_HMR_0156/metanetx.reaction:MNXR147173
RXN12086MetaCyc	triacylglycerol lipase	C00001 + Cluster1410 <=> C00246 + Cluster1411	CAALFM_C109590CA or CAALFM_CR09220CA or CAALFM_C702830CA or CAALFM_C703300CA or CAALFM_C702880CA or CAALFM_C604490WA or CAALFM_C109600CA or CAALFM_C601740CA	['3.1.1.3']	-1000	1000	Butanoate metabolism	sbo:SBO:0000176
R10179KEGGR10179	4-aminobutanoate:glyoxylate aminotransferase	C00048 + C00334 <=> C00037 + C00232		['2.6.1.96']	-1000	1000	Butanoate metabolism	sbo:SBO:0000176/kegg.reaction:R10179/bigg.reaction:A4GA;ABGTA_m;R_A4GA;R_ABGTA_m/metanetx.reaction:MNXR113545
ry133YCM606	3-hydroxyacyl-CoA dehydrogenase (3-oxobutanoyl-CoA)	C00003 + C03561 --> C00004 + C00332		['1.1.1.n12;4.2.1.119']	0	1000	Butanoate metabolism	sbo:SBO:0000176/metanetx.reaction:MNXR178118
R01173KEGGR01173	butanal:NADP+ oxidoreductase (CoA-acylating)	C00006 + C00010 + C01412 <=> C00005 + C00136		['1.2.1.57']	-1000	1000	Butanoate metabolism	sbo:SBO:0000176/kegg.reaction:R01173/bigg.reaction:BNOCA;R_BNOCA/metanetx.reaction:MNXR147171
R10178KEGGR10178	4-aminobutanoate:pyruvate aminotransferase	C00022 + C00334 <=> C00133 + C00232	CAALFM_C205360CA	['2.6.1.96']	-1000	1000	Butanoate metabolism	sbo:SBO:0000176/kegg.reaction:R10178
r0068YCM606R01648	4-aminobutanoate:2-oxoglutarate aminotransferase	C00026 + C00334 --> C00025 + C00232	CAALFM_C203640WA or CAALFM_C204190CA	['2.6.1.19']	0	1000	Butanoate metabolism	sbo:SBO:0000176/kegg.reaction:R01648/bigg.reaction:ABTA;ABTArm;R_ABTA;R_ABTArm/metanetx.reaction:MNXR95186
R03534KEGGR03534	2-Hydroxyglutarate:(acceptor) 2-oxidoreductase	C00016 + C02630 <=> C00026 + C01352	CAALFM_C106720CA	['1.1.99.2']	-1000	1000	Butanoate metabolism	sbo:SBO:0000176/kegg.reaction:R03534/bigg.reaction:HGDH_m;HGDm;R_HGDH_m;R_HGDm/metanetx.reaction:MNXR192596
R02855KEGGR02855	(R)-Acetoin:NAD+ oxidoreductase	C00003 + C00810 <-- C00004 + C00741	CAALFM_C104750WA or CAALFM_CR05340CA	['1.1.1.303']	-1000	0	Butanoate metabolism	sbo:SBO:0000176/kegg.reaction:R02855/bigg.reaction:ACTD;ACTD_1;R_ACTD;R_ACTD_1/metanetx.reaction:MNXR95419
R84ANIGERR00713	succinate-semialdehyde:NAD+ oxidoreductase	C00001 + C00003 + C00232 --> C00004 + C00042	CAALFM_C101810CA or CAALFM_C303470WA	['1.2.1.16;1.2.1.24']	0	1000	Butanoate metabolism	sbo:SBO:0000176/kegg.reaction:R00713/bigg.reaction:R_SSALx;R_SSALxm;R_SSNOh;SSALx;SSALxm;SSNOh/metanetx.reaction:MNXR104540
r0095YCM606	acetaldehyde condensation	2.0 C00084 --> C00810	CAALFM_C406570CA or CAALFM_CR06860CA	['4.1.1.-;4.1.1.1;4.1.1.43;4.1.1.74']	0	1000	Butanoate metabolism	sbo:SBO:0000176/bigg.reaction:ACALDCD;R_ACALDCD/metanetx.reaction:MNXR95211
r0003YCM606R02946	(R,R)-Butane-2,3-diol:NAD+ oxidoreductase	C00003 <=> C00004 + C00810	CAALFM_C104750WA or CAALFM_CR05340CA	['1.1.1.4']	-1000	1000	Butanoate metabolism	sbo:SBO:0000176/kegg.reaction:R02946
R00226KEGGR00226	pyruvate:pyruvate acetaldehydetransferase (decarboxylating); (S)-2-acetolactate pyruvate-lyase (carboxylating)	C00011 + C06010 <-- 2.0 C00022	CAALFM_C302320WA	['2.2.1.6']	-1000	0	Butanoate metabolism	sbo:SBO:0000176/kegg.reaction:R00226/bigg.reaction:ACLS;ACLSm;PPATDh;R_ACLS;R_ACLSm;R_PPATDh/metanetx.reaction:MNXR146819
R854ANIGERR01175	butanoyl-CoA:electron-transfer flavoprotein 2,3-oxidoreductase	C00016 + C00136 <-- C00877 + C01352	CAALFM_C301930WA or CAALFM_C301960CA or CAALFM_C603560WA or CAALFM_CR08920WA	['1.3.3.6;1.3.8.1;1.3.8.7;1.3.99.-']	-1000	0	Butanoate metabolism	sbo:SBO:0000176/kegg.reaction:R01175/bigg.reaction:ACOA40OR;ACOAD1f;ACOAD1fm;ACOAD1fr;R_ACOA40OR;R_ACOAD1f;R_ACOAD1fm;R_ACOAD1fr/metanetx.reaction:MNXR192394
R03276KEGGR03276	(S)-3-Hydroxybutanoyl-CoA 3-epimerase	C01144 <=> C03561		['5.1.2.3']	-1000	1000	Butanoate metabolism	sbo:SBO:0000176/kegg.reaction:R03276/bigg.reaction:HBCE;R_HBCE/metanetx.reaction:MNXR108069
r59iLC915R01975	(S)-3-Hydroxybutanoyl-CoA:NAD+ oxidoreductase	C00003 + C01144 <-- C00004 + C00332		['1.1.1.35']	-1000	0	Butanoate metabolism	sbo:SBO:0000176/kegg.reaction:R01975/bigg.reaction:HACD1;HACD1i;HACD1m;HACD1x;R_HACD1;R_HACD1i;R_HACD1m;R_HACD1x/metanetx.reaction:MNXR189650
r904iLC915R03026	(S)-3-hydroxybutanoyl-CoA hydro-lyase	C00001 + C00877 <=> C01144		['4.2.1.17']	-1000	1000	Butanoate metabolism	sbo:SBO:0000176/kegg.reaction:R03026/bigg.reaction:ECOAH1;ECOAH1m;ECOAH1x;R_ECOAH1;R_ECOAH1m;R_ECOAH1x/metanetx.reaction:MNXR192124
r0469YCM606R00261	L-glutamate 1-carboxy-lyase (4-aminobutanoate-forming)	C00025 --> C00011 + C00334	CAALFM_C111660WA	['4.1.1.15']	0	1000	Butanoate metabolism	sbo:SBO:0000176/kegg.reaction:R00261/bigg.reaction:ARGDh;GLUDC;GLUDC_m;R_ARGDh;R_GLUDC;R_GLUDC_m/metanetx.reaction:MNXR95942
R08198KEGGR08198	phosphoglycerate dehydrogenase	C00003 + C02630 <-- C00004 + C00026	CAALFM_C112030WA	['1.1.1.95']	-1000	0	Butanoate metabolism	sbo:SBO:0000176/kegg.reaction:R08198/bigg.reaction:AKGR_m;R_AKGR_m/metanetx.reaction:MNXR111769
r0559YCM606R01978	acetyl-CoA:acetoacetyl-CoA C-acetyltransferase (thioester-hydrolysing, carboxymethyl-forming)	C00001 + C00024 + C00332 --> C00010 + C00356	CAALFM_CR09160CA	['2.3.3.10']	0	1000	Butanoate metabolism	sbo:SBO:0000176/kegg.reaction:R01978/bigg.reaction:HMGCOAS;HMGCOASm;MHGS;R_HMGCOAS;R_HMGCOASm;R_MHGS;R_r0463;r0463/metanetx.reaction:MNXR145223
ry116YCM606	2-enoyl-CoA hydratase (3-hydroxybutanoyl-CoA)	C00001 + C00877 --> C03561		['1.1.1.n12;4.2.1.119']	0	1000	Butanoate metabolism	sbo:SBO:0000176/bigg.reaction:3HBCDm;HBCHLR;R_3HBCDm;R_HBCHLR/metanetx.reaction:MNXR147976
R00272KEGGR00272	2-Oxoglutarate carboxy-lyase	C00026 --> C00011 + C00232		['4.1.1.71']	0	1000	Butanoate metabolism	sbo:SBO:0000176/kegg.reaction:R00272/bigg.reaction:OXGDC;R_OXGDC/metanetx.reaction:MNXR102243
R03545KEGGR03545		C00005 + C01412 <=> C00006 + C06142	CAALFM_C104750WA or CAALFM_CR05340CA or CAALFM_C300810CA or CAALFM_C401510WA	['1.1.1.-']	-1000	1000	Butanoate metabolism	sbo:SBO:0000176/kegg.reaction:R03545/bigg.reaction:ALCD4y;BTS_nadph;R_ALCD4y;R_BTS_nadph/metanetx.reaction:MNXR95729
r1023YCM606R00714	succinate-semialdehyde:NADP+ oxidoreductase	C00001 + C00006 + C00232 <-- C00005 + C00042	CAALFM_C101810CA or CAALFM_C303470WA	['1.2.1.16;1.2.1.79']	-1000	0	Butanoate metabolism	sbo:SBO:0000176/kegg.reaction:R00714/bigg.reaction:R_SSALy;R_r0179;SSALy;r0179/metanetx.reaction:MNXR104541
R00995KEGGR00995	methyloxaloacetate carboxy-lyase (2-oxobutanoate-forming)	C00011 + C00109 <-- C06030		['4.1.1.112']	-1000	0	C5-Branched dibasic acid metabolism	sbo:SBO:0000176/kegg.reaction:R00995/metanetx.reaction:MNXR192572
RXN14121MetaCyc		C00003 + C06029 <=> C00004 + C06030		['1.1.1']	-1000	1000	C5-Branched dibasic acid metabolism	sbo:SBO:0000176
R03154KEGGR03154	succinyl-CoA:(S)-citramalate CoA-transferase	C00091 + C02614 <=> C00042 + C01011		['2.8.3.22']	-1000	1000	C5-Branched dibasic acid metabolism	sbo:SBO:0000176/kegg.reaction:R03154/metanetx.reaction:MNXR107988
r1008YCM606R02244	trans-aconitate delta2-delta3-isomerase	C00417 <=> C02341		['5.3.3.7']	-1000	1000	C5-Branched dibasic acid metabolism	sbo:SBO:0000176/kegg.reaction:R02244/bigg.reaction:ACONIs;R_ACONIs/metanetx.reaction:MNXR95382
R03695KEGGR03695		C00010 + C01732 <=> C00001 + C06028		[]	-1000	1000	C5-Branched dibasic acid metabolism	sbo:SBO:0000176/kegg.reaction:R03695/metanetx.reaction:MNXR108348
r77iLC915R00994	(2R,3S)-3-methylmalate:NAD+ oxidoreductase	C00003 + C06032 --> C00004 + C00011 + C00109	CAALFM_C700400WA	['1.1.1.85']	0	1000	C5-Branched dibasic acid metabolism	sbo:SBO:0000176/kegg.reaction:R00994/metanetx.reaction:MNXR106779
R00325KEGGR00325	(2S)-2-hydroxy-2-methylbutanedioate pyruvate-lyase (acetate-forming);; (3S)-citramalate pyruvate-lyase	C02614 <=> C00022 + C00033		['4.1.3.22']	-1000	1000	C5-Branched dibasic acid metabolism	sbo:SBO:0000176/kegg.reaction:R00325/metanetx.reaction:MNXR106474
R03693KEGGR03693	(S)-2-methylmalate hydro-lyase	C02614 <=> C00001 + C01732		['4.2.1.34']	-1000	1000	C5-Branched dibasic acid metabolism	sbo:SBO:0000176/kegg.reaction:R03693/metanetx.reaction:MNXR108346
R07972KEGGR07972		C00005 + C00007 + C07481 <=> C00001 + C00006 + C00067 + C07130		['1.13.12.-']	-1000	1000	Caffeine metabolism	sbo:SBO:0000176/kegg.reaction:R07972/metanetx.reaction:MNXR111555
R08410KEGGR08410		2.0 C00019 + C00385 <=> 2.0 C00021 + C07130		[]	-1000	1000	Caffeine metabolism	sbo:SBO:0000176/kegg.reaction:R08410/metanetx.reaction:MNXR111955
R07945KEGGR07945		C00001 + C13747 --> C16356	(CAALFM_C103550CA and CAALFM_C501290CA) or (CAALFM_CR04630CA and CAALFM_CR04640WA)	['1.14.13.-;1.14.14.1']	0	1000	Caffeine metabolism	sbo:SBO:0000176/kegg.reaction:R07945/metanetx.reaction:MNXR180141
R07939KEGGR07939	caffeine:oxygen oxidoreductase (N3-demethylating)	C00005 + C00007 + C07481 --> C00001 + C00006 + C00067 + C13747	CAALFM_CR04630CA	['1.14.13.179;1.14.14.1']	0	1000	Caffeine metabolism	sbo:SBO:0000176/kegg.reaction:R07939/metanetx.reaction:MNXR111522
RXN11548MetaCyc		C00001 + C07481 <=> C16361		[]	-1000	1000	Caffeine metabolism	sbo:SBO:0000176
R07981KEGGR07981	1,3,7-trimethylurate oxidase	2.0 C00001 + C00007 + C16361 --> C00011 + C00027 + C16362	CAALFM_C200180CA	['1.7.3.3']	0	1000	Caffeine metabolism	sbo:SBO:0000176/kegg.reaction:R07981/metanetx.reaction:MNXR111564
R02609KEGGR02609	5beta-Cholestan-3-one:NADP+ 4,5-oxidoreductase	C00006 + C03091 <=> C00005 + C00599		['1.3.1.3']	-1000	1000	Cholesterol metabolism	sbo:SBO:0000176/kegg.reaction:R02609/metanetx.reaction:MNXR107613
RXN12710MetaCyc	3-oxoacyl CoA thiolase	C00010 + Cluster2671 <=> C00024 + Cluster6547	CAALFM_C200780WA or CAALFM_C301460CA or CAALFM_CR00150CA	['2.3.1.16']	-1000	1000	Cholesterol metabolism	sbo:SBO:0000176
RXN12694MetaCyc	steroid delta-isomerase	Cluster5698 <=> C00599		['5.3.3.1']	-1000	1000	Cholesterol metabolism	sbo:SBO:0000176
RXN12709MetaCyc		C00003 + Cluster4955 <=> C00004 + Cluster2671		['1.1.1']	-1000	1000	Cholesterol metabolism	sbo:SBO:0000176
RXN6624MetaCyc	5alpha-cholesta-8-en-3-one reductase	C00005 + Cluster5990 <=> C00006 + C03845	CAALFM_CR01140CA	['1.1.1.270']	-1000	1000	Cholesterol metabolism	sbo:SBO:0000176
RXN12705MetaCyc	3-hydroxyacyl-CoA dehydrogenase	C00003 + Cluster5393 <=> C00004 + Cluster4677		['1.1.1.35']	-1000	1000	Cholesterol metabolism	sbo:SBO:0000176
R02610KEGGR02610	5alpha-cholestan-3-one:NADP+ delta4-oxidoreductase	C00006 + C03238 <=> C00005 + C00599		['1.3.1.22']	-1000	1000	Cholesterol metabolism	sbo:SBO:0000176/kegg.reaction:R02610/metanetx.reaction:MNXR107614
RXN12706MetaCyc	3,24-dioxocholest-4-en-27-oyl-CoA:coenzyme A propanoyl-transferase	C00010 + Cluster4677 <=> C00100 + Cluster6318		['2.3.1.176']	-1000	1000	Cholesterol metabolism	sbo:SBO:0000176
RXN12702MetaCyc	3-oxocholest-4-en-26-oate鈥擟oA ligase	C00002 + C00010 + Cluster2667 <=> C00013 + C00020 + Cluster2092		['6.2.1.42']	-1000	1000	Cholesterol metabolism	sbo:SBO:0000176/kegg.reaction:R10770
r69iLC915R01899	Isocitrate:NADP+ oxidoreductase	C00006 + C00311 <=> C00005 + C05379	CAALFM_CR02360WA or CAALFM_C205890CA	['1.1.1.42']	-1000	1000	Citrate cycle (TCA cycle)	sbo:SBO:0000176/kegg.reaction:R01899/bigg.reaction:ICITRED;R_ICITRED;R_r0422;R_r0423;R_r0424;r0422;r0423;r0424/metanetx.reaction:MNXR191204
r0658YCM606R00709	isocitrate:NAD+ oxidoreductase (decarboxylating)	C00003 + C00311 --> C00004 + C00011 + C00026	CAALFM_C109630WA and CAALFM_C203080WA	['1.1.1.41;1.1.1.286']	0	1000	Citrate cycle (TCA cycle)	sbo:SBO:0000176/kegg.reaction:R00709/bigg.reaction:ICDHx;ICDHxm;R_ICDHx;R_ICDHxm/metanetx.reaction:MNXR100782
r0091iAL1006R01700	2-oxoglutarate:[dihydrolipoyllysine-residue succinyltransferase]-lipoyllysine 2-oxidoreductase (decarboxylating, acceptor-succinylating)	C00026 + C16237 <-- C00011 + C16254	CAALFM_C300880WA	['1.2.4.2']	-1000	0	Citrate cycle (TCA cycle)	sbo:SBO:0000176/kegg.reaction:R01700
r172iLC915R00621	oxoglutarate dehydrogenase (succinyl-transferring)	C00026 + C00068 --> C00011 + CHEBI1463	CAALFM_C300880WA	['1.2.4.2']	0	1000	Citrate cycle (TCA cycle)	sbo:SBO:0000176/kegg.reaction:R00621
r0280YCM606R01900	isocitrate hydro-lyase (cis-aconitate-forming)	C00001 + C00417 <=> C00311	CAALFM_CR08210CA	['4.2.1.3']	-1000	1000	Citrate cycle (TCA cycle)	sbo:SBO:0000176/kegg.reaction:R01900/bigg.reaction:ACN_b_m;ACONTb;ACONTb_1;R_ACN_b_m;R_ACONTb;R_ACONTb_1;R_r0426;r0426/metanetx.reaction:MNXR191427
r67iLC915R00268	oxalosuccinate carboxy-lyase (2-oxoglutarate-forming)	C05379 --> C00011 + C00026	CAALFM_CR02360WA or CAALFM_C205890CA	['1.1.1.42']	0	1000	Citrate cycle (TCA cycle)	sbo:SBO:0000176/kegg.reaction:R00268/bigg.reaction:OSUCCL;R_OSUCCL;R_r0082;R_r0083;R_r0084;r0082;r0083;r0084/metanetx.reaction:MNXR105305
r0300YCM606R00351	acetyl-CoA:oxaloacetate C-acetyltransferase (thioester-hydrolysing)	C00001 + C00024 + C00036 --> C00010 + C00158	CAALFM_CR03500WA	['2.3.3.1;2.3.3.3;2.3.3.16']	0	1000	Citrate cycle (TCA cycle)	sbo:SBO:0000176/kegg.reaction:R00351/bigg.reaction:CS;CSm;CSp;R_CS;R_CSm;R_CSp/metanetx.reaction:MNXR190844
r403iLC915R02570	succinyl-CoA:enzyme N6-(dihydrolipoyl)lysine S-succinyltransferase	C00010 + C16254 --> C00091 + C15973	CAALFM_CR07420WA	['2.3.1.61']	0	1000	Citrate cycle (TCA cycle)	sbo:SBO:0000176/kegg.reaction:R02570/metanetx.reaction:MNXR107585
ISOCITRATEDEHYDROGENASENADRXNMetaCyc	isocitrate:NAD+ oxidoreductase (decarboxylating)	C00003 + C00451 --> C00004 + C00011 + C00026	CAALFM_C109630WA and CAALFM_C203080WA	['1.1.1.41;1.1.1.286']	0	1000	Citrate cycle (TCA cycle)	sbo:SBO:0000176/kegg.reaction:R00709/metanetx.reaction:MNXR115984
r0302YCM606R01325	citrate hydro-lyase (cis-aconitate-forming)	C00158 --> C00001 + C00417	CAALFM_CR08210CA	['4.2.1.3']	0	1000	Citrate cycle (TCA cycle)	sbo:SBO:0000176/kegg.reaction:R01325/bigg.reaction:ACN_a_m;ACONTa;ACONTa_1;R_ACN_a_m;R_ACONTa;R_ACONTa_1;R_r0317;r0317/metanetx.reaction:MNXR154367
RXN14047MetaCyc	citrate hydroxymutase	C00158 <=> C00451	CAALFM_CR08210CA	['4.2.1.3']	-1000	1000	Citrate cycle (TCA cycle)	sbo:SBO:0000176/kegg.reaction:R01324/metanetx.reaction:MNXR191572
r0713YCM606R00342	(S)-malate:NAD+ oxidoreductase	C00003 + C00149 <-- C00004 + C00036	CAALFM_C210480WA or CAALFM_C401900CA or CAALFM_CR00540CA	['1.1.1.37;1.1.1.299']	-1000	0	Citrate cycle (TCA cycle)	sbo:SBO:0000176/kegg.reaction:R00342/bigg.reaction:MDH;MDHf;MDHh;MDHi2;MDHm;MDHp;R_MDH;R_MDHf;R_MDHh;R_MDHi2;R_MDHm;R_MDHp/metanetx.reaction:MNXR101439
r70iLC915R01899	Isocitrate:NADP+ oxidoreductase	C00003 + C00311 --> C00004 + C05379	CAALFM_CR02360WA or CAALFM_C205890CA	['1.1.1.42']	0	1000	Citrate cycle (TCA cycle)	sbo:SBO:0000176/kegg.reaction:R01899/bigg.reaction:R_r0425;r0425/metanetx.reaction:MNXR105341
r173iLC915R03316	2-oxoglutarate dehydrogenase E1 component	C16237 + CHEBI1463 --> C00068 + C16254	CAALFM_C300880WA	['1.2.4.2']	0	1000	Citrate cycle (TCA cycle)	sbo:SBO:0000176/kegg.reaction:R03316
r0451YCM606R01082	(S)-malate hydro-lyase (fumarate-forming)	C00001 + C00122 <=> C00149	CAALFM_C307640CA or CAALFM_CR04530WA	['4.2.1.2']	-1000	1000	Citrate cycle (TCA cycle)	sbo:SBO:0000176/kegg.reaction:R01082/bigg.reaction:FUM;FUMg;FUMm;R_FUM;R_FUMg;R_FUMm/metanetx.reaction:MNXR99705
r0958YCM606R00344	Pyruvate:carbon-dioxide ligase (ADP-forming)	C00002 + C00022 + C00288 --> C00008 + C00009 + C00036	CAALFM_C403940CA	['6.4.1.1']	0	1000	Citrate cycle (TCA cycle)	sbo:SBO:0000176/kegg.reaction:R00344/bigg.reaction:PC;PCm;PYC_h;R_PC;R_PCm;R_PYC_h/metanetx.reaction:MNXR102391
r0661YCM606R00267	Isocitrate:NADP+ oxidoreductase (decarboxylating)	C00006 + C00311 --> C00005 + C00011 + C00026	CAALFM_CR02360WA or CAALFM_C205890CA	['1.1.1.42']	0	1000	Citrate cycle (TCA cycle)	sbo:SBO:0000176/kegg.reaction:R00267/bigg.reaction:ICDHhr;ICDHym;ICDHyp;ICDHyr;R_ICDHhr;R_ICDHym;R_ICDHyp;R_ICDHyr/metanetx.reaction:MNXR191121
R08201KEGGR08201	2-oxoglutarate carboxylase	C00002 + C00026 + C00288 --> C00008 + C00009 + C05379		['6.4.1.7']	0	1000	Citrate cycle (TCA cycle)	sbo:SBO:0000176/kegg.reaction:R08201/metanetx.reaction:MNXR111772
R08614KEGGR08614	1,4-beta-D-Mannooligosaccharide mannohydrolase	C17207 <=> C00159	CAALFM_CR02800CA	['3.2.1.25']	-1000	1000	Conversion	sbo:SBO:0000176/kegg.reaction:R08614
R07135KEGGR07135	mannitol:NAD+ 1-oxidoreductase	C00003 + C00392 <-- C00004 + C00159		['1.1.1.255']	-1000	0	Conversion	sbo:SBO:0000176/kegg.reaction:R07135/bigg.reaction:MNLDHr;R_MNLDHr/metanetx.reaction:MNXR191993
R05112KEGGR05112	Gal-beta1->3GalNAc-beta1->4Gal-beta1->4Glc-beta1->1'Cer galactohydrolase	C00001 + C06136 <=> C00124 + C06135		['3.2.1.23']	-1000	1000	Conversion	sbo:SBO:0000176/kegg.reaction:R05112/metanetx.reaction:MNXR149128
N146146146255RXNMetaCyc	mannitol dehydrogenase	C00003 + C00392 <=> C00004 + C00936		['1.1.1.255']	-1000	1000	Conversion	sbo:SBO:0000176/kegg.reaction:R07135/metanetx.reaction:MNXR191994
R04633KEGGR04633	D-Galactosyl-N-acetyl-D-galactosaminyl-(N-acetylneuraminyl)-D- galactosyl-D-glucosylceramide galactohydrolase	C00001 + C04911 <=> C00124 + C04884		['3.2.1.23']	-1000	1000	Conversion	sbo:SBO:0000176/kegg.reaction:R04633/metanetx.reaction:MNXR189981
R08613KEGGR08613	beta-D-mannoside mannohydrolase	C00001 + C02478 <=> C00159 + C01335	CAALFM_CR02800CA	['3.2.1.25']	-1000	1000	Conversion	sbo:SBO:0000176/kegg.reaction:R08613/metanetx.reaction:MNXR150349
R4ANIGER	aldose-1-epimerase	C00124 <=> C00962	CAALFM_C102150WA	['5.1.3.3']	-1000	1000	Conversion	sbo:SBO:0000176/metanetx.reaction:MNXR153746
R6ANIGER	aldose-1-epimerase	C02336 <=> C00095	CAALFM_C102150WA	['5.1.3.3']	-1000	1000	Conversion	sbo:SBO:0000176
RXN14500MetaCyc		C00936 <=> C00159		[]	-1000	1000	Conversion	sbo:SBO:0000176
R02985KEGGR02985	amygdalin beta-glucosidase	C00031 + C00844 <=> C00001 + C08325	CAALFM_C301820WA or CAALFM_CR09420CA	['3.2.1.21;3.2.1.117']	-1000	1000	Cyanoamino acid metabolism	sbo:SBO:0000176/kegg.reaction:R02985/metanetx.reaction:MNXR192116
R01408KEGGR01408	formamide hydro-lyase (cyanide-forming)	C00488 <-- C00001 + C00177		['4.2.1.66']	-1000	0	Cyanoamino acid metabolism	sbo:SBO:0000176/kegg.reaction:R01408
ACETONECYANHYDRINLYASERXNMetaCyc	acetone-cyanohydrin acetone-lyase (cyanide-forming)	C02659 <=> C00207 + C01326		['4.1.2.46']	-1000	1000	Cyanoamino acid metabolism	sbo:SBO:0000176/kegg.reaction:R01553/metanetx.reaction:MNXR107051
R03971KEGGR03971	gamma-glutamyl-beta-aminopropiononitrile amidohydrolase	C00025 + C05670 <-- C00001 + C06114	CAALFM_C100550WA or CAALFM_C403540CA	['2.3.2.2']	-1000	0	Cyanoamino acid metabolism	sbo:SBO:0000176/kegg.reaction:R03971/metanetx.reaction:MNXR108560
R04783KEGGR04783	3-Ketolactose galactohydrolase	C00001 + C05403 --> C00221 + C05394		['3.2.1.23']	0	1000	Cyanoamino acid metabolism	sbo:SBO:0000176/kegg.reaction:R04783/metanetx.reaction:MNXR148976
RXN9674MetaCyc	beta-glucosidase	C00001 + C08334 <=> C00221 + Cluster5522	CAALFM_C301820WA or CAALFM_CR09420CA	['3.2.1.21']	-1000	1000	Cyanoamino acid metabolism	sbo:SBO:0000176
R457ANIGER	alpha-Aminopropiononitrile aminohydrolase	2.0 C00001 + C05714 --> C00133 + C01342		['3.5.5.1']	0	1000	Cyanoamino acid metabolism	sbo:SBO:0000176/metanetx.reaction:MNXR173339
R10035KEGGR10035	beta-D-glucoside glucohydrolase	C00001 + C05143 <=> C00221 + C03742	CAALFM_C301820WA or CAALFM_CR09420CA	['3.2.1.21']	-1000	1000	Cyanoamino acid metabolism	sbo:SBO:0000176/kegg.reaction:R10035/metanetx.reaction:MNXR113420
R10040KEGGR10040	beta-D-glucoside glucohydrolase	C00001 + C01594 <=> C00221 + C02659	CAALFM_C301820WA or CAALFM_CR09420CA	['3.2.1.21']	-1000	1000	Cyanoamino acid metabolism	sbo:SBO:0000176/kegg.reaction:R10040/metanetx.reaction:MNXR113425
R01410KEGGR01410		C00084 + C00177 + C01342 <=> C00001 + C05714		[]	-1000	1000	Cyanoamino acid metabolism	sbo:SBO:0000176/kegg.reaction:R01410
R03970KEGGR03970	(5-glutamyl)-peptide:amino-acid 5-glutamyltransferase	C00025 + C02512 <-- C00001 + C05711	CAALFM_C100550WA or CAALFM_C403540CA	['2.3.2.2']	-1000	0	Cyanoamino acid metabolism	sbo:SBO:0000176/kegg.reaction:R03970/bigg.reaction:R_r0648;r0648/metanetx.reaction:MNXR105361
R10030KEGGR10030	(E)-2-methylbutanal oxime monooxygenase	C19491 <=> C20312		['1.14.14.41']	-1000	1000	Cyanoamino acid metabolism	sbo:SBO:0000176/kegg.reaction:R10030/metanetx.reaction:MNXR113415
R10036KEGGR10036		C00005 + C00007 + C20312 <=> 2.0 C00001 + C00006 + C18796		[]	-1000	1000	Cyanoamino acid metabolism	sbo:SBO:0000176/kegg.reaction:R10036/metanetx.reaction:MNXR113421
R10039KEGGR10039	beta-D-glucoside glucohydrolase	C00001 + C08334 <=> C00221 + C18796	CAALFM_C301820WA or CAALFM_CR09420CA	['3.2.1.21']	-1000	1000	Cyanoamino acid metabolism	sbo:SBO:0000176/kegg.reaction:R10039/metanetx.reaction:MNXR113424
R10034KEGGR10034	(E)-2-methylbutanal oxime monooxygenase	C03219 <=> C20315		['1.14.14.41']	-1000	1000	Cyanoamino acid metabolism	sbo:SBO:0000176/kegg.reaction:R10034/metanetx.reaction:MNXR113419
R06614KEGGR06614	3-cyano-L-alanine carboxy-lyase (3-aminopropiononitrile-forming)	C02512 <=> C00011 + C05670	CAALFM_CR06860CA	['4.1.1.-']	-1000	1000	Cyanoamino acid metabolism	sbo:SBO:0000176/kegg.reaction:R06614/metanetx.reaction:MNXR110393
HYDROXYMANDELONITRILELYASERXNMetaCyc	4-hydroxymandelonitrile hydroxybenzaldehyde-lyase	C03742 <=> C00633 + C01326	CAALFM_C501450WA	['4.1.2.11']	-1000	1000	Cyanoamino acid metabolism	sbo:SBO:0000176/kegg.reaction:R02676/metanetx.reaction:MNXR107660
R03542KEGGR03542	alpha-Aminopropiononitrile aminohydrolase	2.0 C00001 + C05714 <-- C01342 + C01401		['3.5.5.1']	-1000	0	Cyanoamino acid metabolism	sbo:SBO:0000176/kegg.reaction:R03542/metanetx.reaction:MNXR145813
R01767KEGGR01767	mandelonitrile benzaldehyde-lyase (cyanide-forming)	C00561 <=> C00177 + C00261		['4.1.2.10']	-1000	1000	Cyanoamino acid metabolism	sbo:SBO:0000176/kegg.reaction:R01767/metanetx.reaction:MNXR194804
RXN10769MetaCyc	4-methyleumbelliferone glucoside glucosidase	C00001 + Cluster4315 <=> C00221 + C03081	CAALFM_C301820WA or CAALFM_CR09420CA	['3.2.1.21']	-1000	1000	Cyanoamino acid metabolism	sbo:SBO:0000176
R458ANIGER	Nitrilase	2.0 C00001 + C05715 <=> C00025 + C01342		['3.5.5.1']	-1000	1000	Cyanoamino acid metabolism	sbo:SBO:0000176/bigg.reaction:NTRLASE3;R_NTRLASE3/metanetx.reaction:MNXR145816
R10041KEGGR10041	phenylacetaldehyde oxime monooxygenase	C19714 <=> C16075		['1.14.14.44']	-1000	1000	Cyanoamino acid metabolism	sbo:SBO:0000176/kegg.reaction:R10041/metanetx.reaction:MNXR113426
RXN13600MetaCyc	Aldehyde-lyase	C00001 + C01855 <=> C00221 + C00633 + C01326		['4.1.2']	-1000	1000	Cyanoamino acid metabolism	sbo:SBO:0000176/metanetx.reaction:MNXR182449
R07477KEGGR07477	spermidine:NAD+ oxidoreductase	C00003 + C00315 <-- C00004 + C15853		['2.5.1.46']	-1000	0	Cysteine and methionine metabolism	sbo:SBO:0000176/kegg.reaction:R07477/bigg.reaction:RE1897C;R_RE1897C/metanetx.reaction:MNXR103562
R02830KEGGR02830	orcinol,NADH:oxygen oxidoreductase (2-hydroxylating)	C00004 + C00007 + C00727 <=> C00001 + C00003 + C03338		['1.14.13.6']	-1000	1000	Cysteine and methionine metabolism	sbo:SBO:0000176/kegg.reaction:R02830/metanetx.reaction:MNXR107759
r0544YCM606R00650	S-Adenosyl-L-methionine:L-homocysteine S-methyltransferase	C00019 + C00155 --> C00021 + C00073	CAALFM_C108410CA	['2.1.1.10']	0	1000	Cysteine and methionine metabolism	sbo:SBO:0000176/kegg.reaction:R00650/bigg.reaction:HCYSMT;R_HCYSMT/metanetx.reaction:MNXR188219
RXN06948MetaCyc	L-amino acid N-acyltransferase	C00024 + C00073 <=> C00010 + Cluster582	CAALFM_C702150CA or CAALFM_C105020CA	['2.3.1.1']	-1000	1000	Cysteine and methionine metabolism	sbo:SBO:0000176
R07363KEGGR07363	1,2-dihydroxy-5-(methylthio)pent-1-en-3-one:oxygen oxidoreductase (formate- and CO-forming)	C00007 + C15606 --> C00058 + C00237 + C08276	CAALFM_C111100WA	['1.13.11.53']	0	1000	Cysteine and methionine metabolism	sbo:SBO:0000176/kegg.reaction:R07363/metanetx.reaction:MNXR152744
r663AORYZAER00893	L-Cysteine:oxygen oxidoreductase	C00007 + C00097 --> C00606	CAALFM_CR09180WA	['1.13.11.20']	0	1000	Cysteine and methionine metabolism	sbo:SBO:0000176/kegg.reaction:R00893/bigg.reaction:CYSDO;CYSO;R_CYSDO;R_CYSO/metanetx.reaction:MNXR96993
RXN7704MetaCyc	2-oxo-4-methylthiobutanoate carboxy-lyase	C01180 <=> C00011 + Cluster1415	CAALFM_C406570CA	['4.1.1.1']	-1000	1000	Cysteine and methionine metabolism	sbo:SBO:0000176
R00895KEGGR00895	L-Cysteine:2-oxoglutarate aminotransferase	C00026 + C00097 <=> C00025 + C00957	CAALFM_C401200CA or CAALFM_CR07620WA	['2.6.1.1;2.6.1.3']	-1000	1000	Cysteine and methionine metabolism	sbo:SBO:0000176/kegg.reaction:R00895/bigg.reaction:ASPTA4;CYSAT;CYSATm;CYSTA;CYSTAm;R_ASPTA4;R_CYSAT;R_CYSATm;R_CYSTA;R_CYSTAm/metanetx.reaction:MNXR153293
R00321KEGGR00321	Acetamide amidohydrolase	C00001 + C06244 --> C00033 + C01342	CAALFM_C602660CA or CAALFM_C701670WA or CAALFM_C702920WA	['3.5.1.4']	0	1000	Cysteine and methionine metabolism	sbo:SBO:0000176/kegg.reaction:R00321/bigg.reaction:AMID4;AMID_1;R_AMID4;R_AMID_1/metanetx.reaction:MNXR95815
r0145YCM606R00178	S-adenosyl-L-methionine carboxy-lyase [S-adenosyl 3-(methylsulfanyl)propylamine-forming]	C00019 --> C00011 + C01137	CAALFM_C500700CA	['4.1.1.50']	0	1000	Cysteine and methionine metabolism	sbo:SBO:0000176/kegg.reaction:R00178/bigg.reaction:ADMDC;R_ADMDC/metanetx.reaction:MNXR190583
R03104KEGGR03104	3-Mercaptolactate:NAD+ oxidoreductase	C00003 + C05823 <-- C00004 + C00957		['1.1.1.27']	-1000	0	Cysteine and methionine metabolism	sbo:SBO:0000176/kegg.reaction:R03104/bigg.reaction:MCLORi;R_MCLORi/metanetx.reaction:MNXR101419
r104iLC915R07364	1,2-dihydroxy-5-(methylthio)pent-1-en-3-one:oxygen oxidoreductase (formate-forming)	C00007 + C15606 --> C00058 + C01180	CAALFM_C111100WA	['1.13.11.54']	0	1000	Cysteine and methionine metabolism	sbo:SBO:0000176/kegg.reaction:R07364/bigg.reaction:ACDO;ARD;ARD_1;DKMD2K;HMR_5389;R_ACDO;R_ARD;R_ARD_1;R_DKMD2K;R_HMR_5389/metanetx.reaction:MNXR95227
r0075YCM606R01402	S-methyl-5'-thioadenosine:phosphate S-methyl-5-thio-alpha-D-ribosyl-transferase	C00009 + C00170 --> C00147 + C04188	CAALFM_C303790WA	['2.4.2.28']	0	1000	Cysteine and methionine metabolism	sbo:SBO:0000176/kegg.reaction:R01402/bigg.reaction:MTAP;R_MTAP/metanetx.reaction:MNXR188451
R03899KEGGR03899	N1-acetylspermine:oxygen oxidoreductase (3-acetamidopropanal-forming)	C00001 + C00007 + C02567 <=> C00027 + C00315 + C18170	CAALFM_C402040WA or CAALFM_CR09270CA	['1.5.3.13;1.5.3.17']	-1000	1000	Cysteine and methionine metabolism	sbo:SBO:0000176/kegg.reaction:R03899/bigg.reaction:RE1539C;RE1539X;R_RE1539C;R_RE1539X/metanetx.reaction:MNXR103521
R08698KEGGR08698	2-Aminoacrylate aminohydrolase	C00001 + C02218 --> C00022 + C01342		[]	0	1000	Cysteine and methionine metabolism	sbo:SBO:0000176/kegg.reaction:R08698/bigg.reaction:2AMACHYD;R_2AMACHYD/metanetx.reaction:MNXR94778
r0815YCM606R03260	O-Succinyl-L-homoserine succinate-lyase (adding cysteine)	C00097 + C01118 <=> C00042 + C02291	CAALFM_C103760CA or CAALFM_CR09010CA	['2.5.1.48']	-1000	1000	Cysteine and methionine metabolism	sbo:SBO:0000176/kegg.reaction:R03260/bigg.reaction:R_SHSL1;R_SHSL1h;SHSL1;SHSL1h/metanetx.reaction:MNXR104380
r666AORYZAE	Sulfhydryl oxidase	C00007 + 4.0 C00097 --> 2.0 C00001 + 2.0 C00491	CAALFM_C701720WA or CAALFM_CR03010CA	['1.8.3.2']	0	1000	Cysteine and methionine metabolism	sbo:SBO:0000176
r0813YCM606R01287	O-acetyl-L-homoserine:hydrogen sulfide S-(3-amino-3-carboxypropyl)transferase; O-acetyl-L-homoserine acetate-lyase (adding hydrogen sulfide)	C00283 + C01077 --> C00033 + C00155	CAALFM_C400200CA	['2.5.1.49']	0	1000	Cysteine and methionine metabolism	sbo:SBO:0000176/kegg.reaction:R01287/metanetx.reaction:MNXR152924
R04859KEGGR04859	O3-acetyl-L-serine:thiosulfate 2-amino-2-carboxyethyltransferase (reducing, L-cysteine-forming);; O3-acetyl-L-serine acetate-lyase (thiosulfate-reducing, L-cysteine-forming)	C00320 + C00342 + C00979 <=> C00033 + C00094 + C00097 + C00343	CAALFM_C400200CA or CAALFM_C602960WA or CAALFM_C704210CA	['2.5.1.47;2.5.1.49']	-1000	1000	Cysteine and methionine metabolism	sbo:SBO:0000176/kegg.reaction:R04859/metanetx.reaction:MNXR152928
r0308YCM606R01286	L-cystathionine L-homocysteine-lyase (deaminating; pyruvate-forming)	C00001 + C02291 --> C00022 + C00155 + C01342	CAALFM_C200390CA	['4.4.1.13']	0	1000	Cysteine and methionine metabolism	sbo:SBO:0000176/kegg.reaction:R01286/bigg.reaction:CBL;CBL_m;CYSTL;CYSTLp;R_CBL;R_CBL_m;R_CYSTL;R_CYSTLp/metanetx.reaction:MNXR96469
RXN14164MetaCyc	S-methyl-L-methionine:L-selenocysteine Se-methyltransferase	C03172 + C05688 <=> C00073 + C05689		['2.1.1.280']	-1000	1000	Cysteine and methionine metabolism	sbo:SBO:0000176/kegg.reaction:R10430/metanetx.reaction:MNXR113772
r0085YCM606R04405	5-Methyltetrahydropteroyltri-L-glutamate:L-homocysteine S-methyltransferase	C00155 + C04489 --> C00073 + C04144	CAALFM_CR01620CA	['2.1.1.14']	0	1000	Cysteine and methionine metabolism	sbo:SBO:0000176/kegg.reaction:R04405/bigg.reaction:MHPGLUT;MS;MS_1;R_MHPGLUT;R_MS;R_MS_1/metanetx.reaction:MNXR145603
r668iLC915R03105	3-mercaptopyruvate:sulfide sulfurtransferase	C00094 + C00957 <=> C00022 + C00320	CAALFM_C209960WA	['2.8.1.2']	-1000	1000	Cysteine and methionine metabolism	sbo:SBO:0000176/kegg.reaction:R03105/bigg.reaction:HMR_6515;R_HMR_6515;R_r0595;r0595/metanetx.reaction:MNXR146789
r520iLC915R02619	3-sulfino-L-alanine:2-oxoglutarate aminotransferase	C00026 + C00606 <=> C00025 + C05527	CAALFM_C401200CA or CAALFM_CR07620WA	['2.6.1.1']	-1000	1000	Cysteine and methionine metabolism	sbo:SBO:0000176/kegg.reaction:R02619/bigg.reaction:3SALATAi;3SALATAim;AATG;AATGm;ASPA2;R_3SALATAi;R_3SALATAim;R_AATG;R_AATGm;R_ASPA2/metanetx.reaction:MNXR147724
r1002YCM606R02869	S-adenosylmethioninamine:spermidine 3-aminopropyltransferase	C00315 + C01137 --> C00170 + C00750	CAALFM_C206960WA	['2.5.1.16;2.5.1.22']	0	1000	Cysteine and methionine metabolism	sbo:SBO:0000176/kegg.reaction:R02869/bigg.reaction:ASAPT;R_ASAPT;R_SPRMS;SPRMS/metanetx.reaction:MNXR190714
MMUMRXNMetaCyc	homocysteine聽S-methyltransferase	C00155 + C03172 <=> 2.0 C00073	CAALFM_C108410CA	['2.1.1.10']	-1000	1000	Cysteine and methionine metabolism	sbo:SBO:0000176/kegg.reaction:R11063/metanetx.reaction:MNXR145178
RXN9758MetaCyc	aldehyde dehydrogenase (NAD+)	C00001 + C00003 + Cluster6464 <=> C00004 + C04022	CAALFM_C100410CA or CAALFM_C202970CA or CAALFM_C702010CA	['1.2.1.3']	-1000	1000	Cysteine and methionine metabolism	sbo:SBO:0000176
R07251KEGGR07251	acyl-CoA:malonyl-CoA C-acyltransferase (decarboxylating, oxoacyl- and enoyl-reducing, thioester-hydrolysing)	11.0 C00005 + C00019 + C00024 + 8.0 C00083 <-- 6.0 C00001 + 11.0 C00006 + 9.0 C00010 + 8.0 C00011 + C00021 + C15536		['2.3.1.161']	-1000	0	Cysteine and methionine metabolism	sbo:SBO:0000176/kegg.reaction:R07251/metanetx.reaction:MNXR135538
R03106KEGGR03106		C00957 + C01326 --> C00022 + C01755		[]	0	1000	Cysteine and methionine metabolism	sbo:SBO:0000176/bigg.reaction:MCPST;MCPST_c;MCPST_m;R_MCPST;R_MCPST_c;R_MCPST_m/metanetx.reaction:MNXR151714
R00782KEGGR00782	L-cysteine hydrogen-sulfide-lyase (deaminating; pyruvate-forming)	C00001 + C00097 --> C00022 + C00283 + C01342	CAALFM_C200390CA or CAALFM_CR08340WA	['4.4.1.1;4.4.1.13;4.4.1.28']	0	1000	Cysteine and methionine metabolism	sbo:SBO:0000176/kegg.reaction:R00782/bigg.reaction:CYSDS;CYSTBL;R_CYSDS;R_CYSTBL;R_TRPAS1;R_r0193;TRPAS1;r0193/metanetx.reaction:MNXR96994
R07608KEGGR07608	L-methionine:thioredoxin-disulfide S-oxidoreductase [L-methionine (R)-S-oxide-forming]	C00001 + C00073 + C00343 <=> C00342 + C15998	CAALFM_C602800WA	['1.8.4.14']	-1000	1000	Cysteine and methionine metabolism	sbo:SBO:0000176/kegg.reaction:R07608/metanetx.reaction:MNXR151716
R08632KEGGR08632	L-cystathionine cysteine-lyase	C02291 <=> C00097 + C17234	CAALFM_CR08340WA	['4.4.1.1']	-1000	1000	Cysteine and methionine metabolism	sbo:SBO:0000176/kegg.reaction:R08632/metanetx.reaction:MNXR112152
r735iLC915R07395	5-(methylthio)-2,3-dioxopentyl-phosphate phosphohydrolase (isomerizing)	C00001 + C15650 --> C00009 + C15606	CAALFM_C201860CA	['3.1.3.77']	0	1000	Cysteine and methionine metabolism	sbo:SBO:0000176/kegg.reaction:R07395/bigg.reaction:DKMPPD3_1;ENOPH;HMR_5387;R_DKMPPD3_1;R_ENOPH;R_HMR_5387/metanetx.reaction:MNXR126089
r0144YCM606R00192	S-Adenosyl-L-homocysteine hydrolase	C00001 + C00021 --> C00155 + C00212	CAALFM_C504270CA	['3.3.1.1']	0	1000	Cysteine and methionine metabolism	sbo:SBO:0000176/kegg.reaction:R00192/bigg.reaction:ADSHm;AHCi;R_ADSHm;R_AHCi/metanetx.reaction:MNXR190611
RXN9017MetaCyc	orcinol O-methyltransferase	C00019 + C00727 <=> C00021 + Cluster1015	CAALFM_C704280CA	['2.1.1.6']	-1000	1000	Cysteine and methionine metabolism	sbo:SBO:0000176
R07606KEGGR07606	L-methionine:thioredoxin-disulfide S-oxidoreductase	C00001 + C00073 + C00343 <=> C00342 + C15999	CAALFM_C200960CA	['1.8.4.11;1.8.4.13']	-1000	1000	Cysteine and methionine metabolism	sbo:SBO:0000176/kegg.reaction:R07606/metanetx.reaction:MNXR151915
R03132KEGGR03132	O-acetyl-L-serine:thiosulfate 2-amino-2-carboxyethyltransferase	C00320 + C00979 <=> C00033 + C05824		['2.5.1.144']	-1000	1000	Cysteine and methionine metabolism	sbo:SBO:0000176/kegg.reaction:R03132/metanetx.reaction:MNXR152865
R07393KEGGR07393	2,3-diketo-5-methylthiopentyl-1-phosphate keto---enol-isomerase	C15650 <=> C15651	CAALFM_C201860CA	['3.1.3.77;5.3.2.5']	-1000	1000	Cysteine and methionine metabolism	sbo:SBO:0000176/kegg.reaction:R07393/bigg.reaction:DM1PE;R_DM1PE/metanetx.reaction:MNXR151429
r0608iAL1006R07392	S-methyl-5-thio-D-ribulose-1-phosphate hydro-lyase	C04188 --> C00001 + C15650	CAALFM_C502820CA	['4.2.1.109']	0	1000	Cysteine and methionine metabolism	sbo:SBO:0000176/kegg.reaction:R07392
r643ANIDULANSR00999	O-Succinyl-L-homoserine succinate-lyase (deaminating; 2-oxobutanoate-forming)	C00001 + C01118 <=> C00042 + C00109 + C01342	CAALFM_C103760CA or CAALFM_CR09010CA	['2.5.1.48']	-1000	1000	Cysteine and methionine metabolism	sbo:SBO:0000176/kegg.reaction:R00999/bigg.reaction:R_SHSL4h;R_SHSL4r;SHSL4h;SHSL4r/metanetx.reaction:MNXR104384
R02408KEGGR02408	L-cystine thiocysteine-lyase (deaminating; pyruvate-forming)	C00001 + C00491 <=> C00022 + C01342 + C01962	CAALFM_C200390CA or CAALFM_CR08340WA	['4.4.1.1;4.4.1.13;4.4.1.35']	-1000	1000	Cysteine and methionine metabolism	sbo:SBO:0000176/kegg.reaction:R02408/bigg.reaction:CTINBL;CYSLYSL;R_CTINBL;R_CYSLYSL/metanetx.reaction:MNXR96943
r0087YCM606R04420	5-methylthio-5-deoxy-D-ribose-1-phosphate ketol-isomerase	C04188 <=> C04582	CAALFM_C201160WA	['5.3.1.23']	-1000	1000	Cysteine and methionine metabolism	sbo:SBO:0000176/kegg.reaction:R04420/bigg.reaction:MTRI;R_MTRI/metanetx.reaction:MNXR188460
r0812YCM606R00651	O-acetyl-L-homoserine:methanethiol 3-amino-3-carboxypropyltransferase; O-Acetyl-L-homoserine acetate-lyase (adding methanethiol)	C00409 + C01077 --> C00033 + C00073	CAALFM_C400200CA	['2.5.1.49']	0	1000	Cysteine and methionine metabolism	sbo:SBO:0000176/kegg.reaction:R00651/metanetx.reaction:MNXR152926
R09660KEGGR09660	S-methyl-5'-thioadenosine amidohydrolase	C00001 + C00170 <=> C01342 + C19787		['3.5.4.31']	-1000	1000	Cysteine and methionine metabolism	sbo:SBO:0000176/kegg.reaction:R09660/metanetx.reaction:MNXR113074
R02433KEGGR02433	L-cysteate:2-oxoglutarate aminotransferase	C00026 + C00506 <=> C00025 + C05528	CAALFM_C401200CA or CAALFM_CR07620WA	['2.6.1.1']	-1000	1000	Cysteine and methionine metabolism	sbo:SBO:0000176/kegg.reaction:R02433/bigg.reaction:AATC;LCYSTAT;LCYSTATm;R_AATC;R_LCYSTAT;R_LCYSTATm/metanetx.reaction:MNXR95161
r872AORYZAE	Methionyl-tRNA synthetase	7.0 C00002 + 4.0 C00066 + 6.0 C00073 --> 2.0 C00001 + 8.0 C00013 + C00020 + 6.0 C02430	CAALFM_C504650CA or CAALFM_C504700CA	['6.1.1.10']	0	1000	Cysteine and methionine metabolism	sbo:SBO:0000176
r671AORYZAE	Cysteinyl-tRNA synthetase	7.0 C00002 + 4.0 C00066 + 6.0 C00097 --> 2.0 C00001 + 8.0 C00013 + C00020 + 6.0 C03125		['3.1.1.16']	0	1000	Cysteine and methionine metabolism	sbo:SBO:0000176
R00900KEGGR00900	L-cysteine,glutathione:NADP+ oxidoreductase (disulfide-forming);; NADPH:CoA-glutathione oxidoreductase	C00006 + C00051 + C00097 <=> C00005 + C05526	CAALFM_C502710WA	['1.8.1.9;1.8.1.10']	-1000	1000	Cysteine and methionine metabolism	sbo:SBO:0000176/kegg.reaction:R00900/metanetx.reaction:MNXR106738
R07394KEGGR07394	2-hydroxy-5-(methylthio)-3-oxopent-1-enyl phosphate phosphohydrolase	C00001 + C15651 --> C00009 + C15606	CAALFM_C201860CA	['3.1.3.77;3.1.3.87']	0	1000	Cysteine and methionine metabolism	sbo:SBO:0000176/kegg.reaction:R07394/bigg.reaction:HKM1PP;R_HKM1PP/metanetx.reaction:MNXR100653
r0086YCM606R07392	S-methyl-5-thio-D-ribulose-1-phosphate hydro-lyase	C04582 --> C00001 + C15650	CAALFM_C502820CA	['4.2.1.109']	0	1000	Cysteine and methionine metabolism	sbo:SBO:0000176/kegg.reaction:R07392/bigg.reaction:MDRPD;R_MDRPD/metanetx.reaction:MNXR125830
r1001YCM606R01920	S-adenosylmethioninamine:putrescine 3-aminopropyltransferase	C00134 + C01137 --> C00170 + C00315	CAALFM_C206960WA	['2.5.1.16']	0	1000	Cysteine and methionine metabolism	sbo:SBO:0000176/kegg.reaction:R01920/bigg.reaction:APAPTm;R_APAPTm;R_SPMS;SPMS/metanetx.reaction:MNXR190686
r0311YCM606R03217	O-Acetyl-L-homoserine succinate-lyase (adding cysteine)	C00097 + C01077 --> C00033 + C02291	CAALFM_C103760CA or CAALFM_CR09010CA	['2.5.1.48']	0	1000	Cysteine and methionine metabolism	sbo:SBO:0000176/kegg.reaction:R03217/metanetx.reaction:MNXR152931
R00590KEGGR00590	L-serine hydro-lyase	C00065 <-- C00001 + C02218	CAALFM_C201270WA or CAALFM_C306280WA	['4.3.1.17']	-1000	0	Cysteine and methionine metabolism	sbo:SBO:0000176/kegg.reaction:R00590/bigg.reaction:R_SERHL;SERHL/metanetx.reaction:MNXR104344
r0026YCM606R07396	aminotransferase	C00025 + C01180 --> C00026 + C00073	CAALFM_C200340CA	['2.6.1.5;2.6.1.57']	0	1000	Cysteine and methionine metabolism	sbo:SBO:0000176/kegg.reaction:R07396/bigg.reaction:ARAT;R_ARAT;R_UNK3;UNK3/metanetx.reaction:MNXR95923
R02025KEGGR02025	L-methionine:oxidized-thioredoxin S-oxidoreductase	C00001 + C00073 + C00343 <=> C00342 + C02989	CAALFM_C602800WA	['1.8.4.13;1.8.4.14']	-1000	1000	Cysteine and methionine metabolism	sbo:SBO:0000176/kegg.reaction:R02025/metanetx.reaction:MNXR145592
r0549YCM606R01776	Acetyl-CoA:L-homoserine O-acetyltransferase	C00024 + C00263 --> C00010 + C01077	CAALFM_CR02170WA	['2.3.1.31']	0	1000	Cysteine and methionine metabolism	sbo:SBO:0000176/kegg.reaction:R01776/metanetx.reaction:MNXR145261
r2071YCM606	thiazole phosphate synthesis (xylulose 5-phosphate)	3.0 C00037 + C00097 + C00231 + C01077 --> 2.0 C00001 + 2.0 C00011 + 2.0 C00022 + C00033 + C00334 + 3.0 C01342 + C04327		[]	0	1000	Cysteine and methionine metabolism	sbo:SBO:0000176
RXN7706MetaCyc	alcohol dehydrogenase	C00004 + Cluster1415 <=> C00003 + Cluster566	CAALFM_C108330CA	['1.1.1.1']	-1000	1000	Cysteine and methionine metabolism	sbo:SBO:0000176/kegg.reaction:R00623
r0726YCM606R00177	ATP:L-methionine S-adenosyltransferase	C00001 + C00002 + C00073 --> C00009 + C00013 + C00019	CAALFM_C111450CA	['2.5.1.6']	0	1000	Cysteine and methionine metabolism	sbo:SBO:0000176/kegg.reaction:R00177/bigg.reaction:MATm;METAT;R_MATm;R_METAT/metanetx.reaction:MNXR188373
RXN7708MetaCyc	tryptophan鈥攑henylpyruvate transaminase	C00073 + C00166 <=> C00079 + C01180		['2.6.1.28']	-1000	1000	Cysteine and methionine metabolism	sbo:SBO:0000176/bigg.reaction:R_UNK5_1;UNK5_1/metanetx.reaction:MNXR140792
3SULFINYLPYRUVATESPONRXNMetaCyc	Acting on carbon-sulfur bonds	C00001 + C05527 --> C00022 + C00094		['3.13.1.-']	0	1000	Cysteine and methionine metabolism	sbo:SBO:0000176/kegg.reaction:R04861/bigg.reaction:3SPYRSP;3SPYRSPh;3SPYRSPm;3SPYRSPm_1;R_3SPYRSP;R_3SPYRSPh;R_3SPYRSPm;R_3SPYRSPm_1/metanetx.reaction:MNXR94981
R01344KEGGR01344	D-alanine:2-oxo acid aminotransferase	C00022 + C00405 <=> C00133 + C00161		['2.6.1.21']	-1000	1000	D-Alanine metabolism	sbo:SBO:0000176/kegg.reaction:R01344/metanetx.reaction:MNXR147257
N34644617468RXNMetaCyc	UDP-N-acetylmuramoyl-L-alanyl-D-glutamyl-6-carboxy-L-lysyl-D-alanyl-D-alanine carboxypeptidase	C00001 + C04882 <=> C00133 + Cluster2368		['3.4.17.8;3.4.16.4']	-1000	1000	D-Alanine metabolism	sbo:SBO:0000176/kegg.reaction:R08850
R03001KEGGR03001	D-Methionine:pyruvate aminotransferase	C00022 + C00855 <=> C00133 + C01180		['2.6.1.41']	-1000	1000	D-Alanine metabolism	sbo:SBO:0000176/kegg.reaction:R03001
RXN02061MetaCyc	L,D-carboxypeptidase	C00001 + Cluster2368 <=> C00133 + C04877		[]	-1000	1000	D-Alanine metabolism	sbo:SBO:0000176
R02718KEGGR02718	D-Alanine:poly(ribitol phosphate) ligase (AMP-forming)	C00002 + C00133 + C00653 <=> C00013 + C00020 + C04260		['6.1.1.13']	-1000	1000	D-Alanine metabolism	sbo:SBO:0000176/kegg.reaction:R02718/metanetx.reaction:MNXR147772
RXN06985MetaCyc	cytosol nonspecific dipeptidase	C00001 + Cluster1977 <=> C00073 + C00133		['3.4.13.18']	-1000	1000	D-Alanine metabolism	sbo:SBO:0000176
R01341KEGGR01341	(S)-2-Hydroxy-acid:oxygen 2-oxidoreductase	C00007 + C15565 <=> C00027 + C00161		['1.1.3.15']	-1000	1000	D-Alanine metabolism	sbo:SBO:0000176/kegg.reaction:R01341/metanetx.reaction:MNXR147253
R01150KEGGR01150	D-alanine:D-alanine ligase (ADP-forming)	C00002 + 2.0 C00133 <=> C00008 + C00009 + C00993		['6.3.2.4']	-1000	1000	D-Alanine metabolism	sbo:SBO:0000176/kegg.reaction:R01150/bigg.reaction:ALAALAr;R_ALAALAr/metanetx.reaction:MNXR190644
R02923KEGGR02923	D-Arginine:oxygen oxidoreductase (deaminating)	C00001 + C00007 + C00792 --> C00027 + C01342 + C03771	CAALFM_C103670CA	['1.4.3.3']	0	1000	D-Arginine and D-ornithine metabolism	sbo:SBO:0000176/kegg.reaction:R02923/bigg.reaction:DARGOp;R_DARGOp/metanetx.reaction:MNXR97150
R00672KEGGR00672	ornithine racemase	C00077 <=> C00515		['5.1.1.9;5.1.1.10;5.1.1.12']	-1000	1000	D-Arginine and D-ornithine metabolism	sbo:SBO:0000176/kegg.reaction:R00672/bigg.reaction:ORNR;R_ORNR/metanetx.reaction:MNXR106636
R02457KEGGR02457	D-Ornithine:oxygen oxidoreductase (deaminating)	C00001 + C00007 + C00515 --> C00027 + C01110 + C01342	CAALFM_C103670CA	['1.4.3.3']	0	1000	D-Arginine and D-ornithine metabolism	sbo:SBO:0000176/kegg.reaction:R02457/bigg.reaction:DORNOp;R_DORNOp/metanetx.reaction:MNXR97759
R02458KEGGR02458	D-Arginine amidinohydrolase	C00001 + C00792 <=> C00086 + C00515		['3.5.3.10']	-1000	1000	D-Arginine and D-ornithine metabolism	sbo:SBO:0000176/kegg.reaction:R02458/metanetx.reaction:MNXR107520
R03250KEGGR03250		C00086 + C01110 <=> C00001 + C03771		[]	-1000	1000	D-Arginine and D-ornithine metabolism	sbo:SBO:0000176/kegg.reaction:R03250/metanetx.reaction:MNXR108047
R04321KEGGR04321	CDP-choline:1-alkyl-2-acetylglycerol cholinephosphotransferase	C00307 + C03820 <=> C00055 + C04598		['2.7.8.2']	-1000	1000	Ether lipid metabolism	sbo:SBO:0000176/kegg.reaction:R04321/metanetx.reaction:MNXR192156
R03455KEGGR03455	Acetyl-CoA:1-alkyl-sn-glycero-3-phosphate 2-O-acetyltransferase	C00024 + C03968 <=> C00010 + C01264		['2.3.1.105']	-1000	1000	Ether lipid metabolism	sbo:SBO:0000176/kegg.reaction:R03455/metanetx.reaction:MNXR148171
R07379KEGGR07379	plasmenylethanolamine 2-acylhydrolase	C00001 + C04756 <=> C00060 + C04635	CAALFM_C300400CA	['3.1.1.4']	-1000	1000	Ether lipid metabolism	sbo:SBO:0000176/kegg.reaction:R07379/metanetx.reaction:MNXR149898
r516iLC915R07386		C00114 + C04756 <=> C00189 + CHEBI17810		['2.6.-.-']	-1000	1000	Ether lipid metabolism	sbo:SBO:0000176/kegg.reaction:R07386
R03438KEGGR03438	Acyl-CoA:1-alkyl-sn-glycero-3-phosphocholine O-acyltransferase	C00040 + C04317 <=> C00010 + C05212		['2.3.1.23;2.3.1.63']	-1000	1000	Ether lipid metabolism	sbo:SBO:0000176/kegg.reaction:R03438/metanetx.reaction:MNXR151819
R07385KEGGR07385	phospholipase D	C00001 + C04756 <=> C00189 + C15647	CAALFM_C111590WA	['3.1.4.4']	-1000	1000	Ether lipid metabolism	sbo:SBO:0000176/kegg.reaction:R07385/metanetx.reaction:MNXR111042
R03415KEGGR03415	1-(1-alkenyl)-sn-glycero-3-phosphoethanolamine aldehydohydrolase	B00002 + 2.0 C00001 + C04635 <=> 2.0 C00071 + C01233		['3.3.2.2']	-1000	1000	Ether lipid metabolism	sbo:SBO:0000176/kegg.reaction:R03415
R04311KEGGR04311	1-Acyl-glycerone-3-phosphate:long-chain-alcohol O-3-phospho-2-oxopropanyltransferase	4.0 C00339 + C03372 <=> 3.0 B00002 + 3.0 C00001 + C03129 + C03715		['2.5.1.26']	-1000	1000	Ether lipid metabolism	sbo:SBO:0000176/kegg.reaction:R04311
R03454KEGGR03454	1-Alkyl-2-acetyl-sn-glycero-3-phosphate phosphohydrolase	C00001 + C01264 <=> C00009 + C03820		['3.1.3.59']	-1000	1000	Ether lipid metabolism	sbo:SBO:0000176/kegg.reaction:R03454/metanetx.reaction:MNXR148169
R07389KEGGR07389	diacylglycerol cholinephosphotransferase	C00307 + C03201 <=> C00055 + C05212		['2.7.8.2']	-1000	1000	Ether lipid metabolism	sbo:SBO:0000176/kegg.reaction:R07389/metanetx.reaction:MNXR192356
R04162KEGGR04162	1-Alkyl-2-acyl-sn-glycero-3-phosphate phosphohydrolase	C00001 + C05977 <=> C00009 + C03201	CAALFM_C111470CA or CAALFM_C111640CA or CAALFM_C201550WA or CAALFM_C702500CA	['3.1.3.4']	-1000	1000	Ether lipid metabolism	sbo:SBO:0000176/kegg.reaction:R04162/metanetx.reaction:MNXR108700
R07384KEGGR07384	ethanolaminephosphotransferase	C00055 + C04756 <=> C00570 + C03454	CAALFM_C702690CA	['2.7.8.1']	-1000	1000	Ether lipid metabolism	sbo:SBO:0000176/kegg.reaction:R07384/metanetx.reaction:MNXR111041
R06364KEGGR06364	CDPethanolamine:1-alkyl-2-acylglycerol ethanolaminephosphotransferase	C00570 + C03201 <=> C00055 + C04475	CAALFM_C702690CA	['2.7.8.1']	-1000	1000	Ether lipid metabolism	sbo:SBO:0000176/kegg.reaction:R06364/metanetx.reaction:MNXR149543
R04360KEGGR04360	1-acylglycerone phosphate reductase	C00006 + C03968 <=> C00005 + C03715	CAALFM_C300900CA or CAALFM_C603270CA	['1.1.1.101']	-1000	1000	Ether lipid metabolism	sbo:SBO:0000176/kegg.reaction:R04360/metanetx.reaction:MNXR148676
R04361KEGGR04361	Acyl-CoA:1-alkyl-sn-glycero-3-phosphate 2-O-acyltransferase	C00040 + C03968 <=> C00010 + C05977	CAALFM_CR04240CA	['2.3.1.-']	-1000	1000	Ether lipid metabolism	sbo:SBO:0000176/kegg.reaction:R04361/metanetx.reaction:MNXR148679
R07387KEGGR07387	plasmanylcholine 2-acylhydrolase	C00001 + C05212 <=> C00060 + C04317	CAALFM_C300400CA	['3.1.1.4']	-1000	1000	Ether lipid metabolism	sbo:SBO:0000176/kegg.reaction:R07387/metanetx.reaction:MNXR151909
Ex_C00031	D-glucose exchange	C00031 <=>		[]	-1000	1000	Exchange reaction	sbo:SBO:0000627/bigg.reaction:EX_glc__D_e;GLCMter;GLCt1;GLCt_x;GLCter;GLCtex;GLCtg;GLCtly;GLCtv;R_EX_glc__D_e;R_GLCMter;R_GLCt1;R_GLCt_x;R_GLCter;R_GLCtex;R_GLCtg;R_GLCtly;R_GLCtv/metanetx.reaction:MNXR195422
Ex_C00001	H2O exchange	C00001 <=>		[]	-1000	1000	Exchange reaction	sbo:SBO:0000627/bigg.reaction:EX_h2o_e;H2Ot;H2Otcx;H2Oter;H2Otex;H2Otf;H2Otg;H2Oth;H2Othu;H2Otly;H2Otm;H2Otn;H2Otp;H2Otpp;H2Ots;H2Otu_syn;H2Otv;R_EX_h2o_e;R_H2Ot;R_H2Otcx;R_H2Oter;R_H2Otex;R_H2Otf;R_H2Otg;R_H2Oth;R_H2Othu;R_H2Otly;R_H2Otm;R_H2Otn;R_H2Otp;R_H2Otpp;R_H2Ots;R_H2Otu_syn;R_H2Otv/metanetx.reaction:MNXR98641
Ex_C00007	oxygen exchange	C00007 <=>		[]	-1000	1000	Exchange reaction	sbo:SBO:0000627/bigg.reaction:EX_o2_e;O2t;O2tcx;O2ter;O2tex;O2thr;O2tl;O2tm;O2tn;O2tp;O2tpp;O2trhu;O2tu;R_EX_o2_e;R_O2t;R_O2tcx;R_O2ter;R_O2tex;R_O2thr;R_O2tl;R_O2tm;R_O2tn;R_O2tp;R_O2tpp;R_O2trhu;R_O2tu/metanetx.reaction:MNXR102090
Ex_C00009	phosphate exchange	C00009 <=>		[]	-1000	1000	Exchange reaction	sbo:SBO:0000627/bigg.reaction:EX_pi_e;PIcm;PIt;PIter;PItex;PItg;PItn;PItpp;PItx;R_EX_pi_e;R_PIcm;R_PIt;R_PIter;R_PItex;R_PItg;R_PItn;R_PItpp;R_PItx;R_r1150;r1150/metanetx.reaction:MNXR146072
Ex_C14818	Fe2+ exchange	C14818 <=>		[]	-1000	1000	Exchange reaction	sbo:SBO:0000627
Ex_C00059	sulfate exchange	C00059 <=>		[]	-1000	1000	Exchange reaction	sbo:SBO:0000627/bigg.reaction:EX_so4_e;HMR_9626;R_EX_so4_e;R_HMR_9626;R_SO4tex;R_SO4ti;R_SO4tl;R_SO4tn;SO4tex;SO4ti;SO4tl;SO4tn/metanetx.reaction:MNXR104469
Ex_C01342	NH3 exchange	C01342 <=>		[]	-1000	1000	Exchange reaction	sbo:SBO:0000627/bigg.reaction:EX_nh3_e;EX_nh4_e;NH3te;NH4t;NH4tex;NH4ti;NH4tm;NH4tn;NH4tp;NH4tpp;NH4tr;R_EX_nh3_e;R_EX_nh4_e;R_NH3te;R_NH4t;R_NH4tex;R_NH4ti;R_NH4tm;R_NH4tn;R_NH4tp;R_NH4tpp;R_NH4tr/metanetx.reaction:MNXR101950
Ex_C00084	acetaldehyde exchange	C00084 -->		[]	0	1000	Exchange reaction	sbo:SBO:0000627/bigg.reaction:ACALDt;ACALDtex;ACALDtm;ACALDtpp;ACALDtr;ACALDtx;EX_acald_e;R_ACALDt;R_ACALDtex;R_ACALDtm;R_ACALDtpp;R_ACALDtr;R_ACALDtx;R_EX_acald_e/metanetx.reaction:MNXR95212
Ex_C00033	acetate exchange	C00033 -->		[]	0	1000	Exchange reaction	sbo:SBO:0000627/bigg.reaction:ACtex;ACtg;ACth;ACtm;ACtp;ACtr;ACts;DM_ac_c;EX_ac_e;R_ACtex;R_ACtg;R_ACth;R_ACtm;R_ACtp;R_ACtr;R_ACts;R_DM_ac_c;R_EX_ac_e/metanetx.reaction:MNXR152867
Ex_C00288	bicarbonate exchange	C00288 -->		[]	0	1000	Exchange reaction	sbo:SBO:0000627/bigg.reaction:EX_h2co3_e;EX_hco3_e;H2CO3TP;HCO3t;HCO3t2cax;HCO3tc;HCO3tcx;HCO3tex;HCO3tn;R_EX_h2co3_e;R_EX_hco3_e;R_H2CO3TP;R_HCO3t;R_HCO3t2cax;R_HCO3tc;R_HCO3tcx;R_HCO3tex;R_HCO3tn;R_r0941;r0941/metanetx.reaction:MNXR100484
Ex_C00469	ethanol exchange	C00469 -->		[]	0	1000	Exchange reaction	sbo:SBO:0000627/bigg.reaction:ETOHt;ETOHtex;ETOHth;ETOHtm;ETOHtrpp;ETOHtx;EX_etoh_e;R_ETOHt;R_ETOHtex;R_ETOHth;R_ETOHtm;R_ETOHtrpp;R_ETOHtx;R_EX_etoh_e/metanetx.reaction:MNXR97980
Ex_C00011	CO2 exchange	C00011 -->		[]	0	1000	Exchange reaction	sbo:SBO:0000627/bigg.reaction:CO2t;CO2ter;CO2tex;CO2tg;CO2th;CO2tm;CO2tn;CO2tp;CO2tpp;CO2tv;EX_co2_e;R_CO2t;R_CO2ter;R_CO2tex;R_CO2tg;R_CO2th;R_CO2tm;R_CO2tn;R_CO2tp;R_CO2tpp;R_CO2tv;R_EX_co2_e/metanetx.reaction:MNXR96810
Ex_C00116	glycerol exchange	C00116 -->		[]	0	1000	Exchange reaction	sbo:SBO:0000627/bigg.reaction:EX_glyc_e;GLYCt;GLYCtc;GLYCtex;GLYCtg;GLYCtm;GLYCtpp;R_EX_glyc_e;R_GLYCt;R_GLYCtc;R_GLYCtex;R_GLYCtg;R_GLYCtm;R_GLYCtpp/metanetx.reaction:MNXR100343
Ex_C00965	1,3-beta-D-Glucan exchange	C00965 -->		[]	0	1000	Exchange reaction	sbo:SBO:0000627
Ex_C00318	(R)-carnitine exchange	C00318 -->		[]	0	1000	Exchange reaction	sbo:SBO:0000627/bigg.reaction:CRNt;CRNtex;CRNtim;CRNtp;EX_crn_e;R_CRNt;R_CRNtex;R_CRNtim;R_CRNtp;R_EX_crn_e;R_r0002;r0002/metanetx.reaction:MNXR96906
Ex_C00256	(R)-lactate exchange	C00256 -->		[]	0	1000	Exchange reaction	sbo:SBO:0000627/bigg.reaction:DM_lac__D_c;D_LACtc;D_LACtex;EX_lac__D_e;LACDt_c;LACDt_m;R_DM_lac__D_c;R_D_LACtc;R_D_LACtex;R_EX_lac__D_e;R_LACDt_c;R_LACDt_m/metanetx.reaction:MNXR97840
Ex_C00418	(R)-mevalonate exchange	C00418 -->		[]	0	1000	Exchange reaction	sbo:SBO:0000627/bigg.reaction:EX_mevR_e;EX_mev__R_e;MEVRt;MEV_Rt;R_EX_mevR_e;R_EX_mev__R_e;R_MEVRt;R_MEV_Rt;R_r0954;r0954/metanetx.reaction:MNXR105406
Ex_C00671	(S)-3-methyl-2-oxopentanoate exchange	C00671 -->		[]	0	1000	Exchange reaction	sbo:SBO:0000627/bigg.reaction:3MOPt;3MOPt_h;3MOPtm;EX_3mop_e;R_3MOPt;R_3MOPt_h;R_3MOPtm;R_EX_3mop_e/metanetx.reaction:MNXR190446
Ex_C00497	(R)-malate exchange	C00497 -->		[]	0	1000	Exchange reaction	sbo:SBO:0000627/bigg.reaction:EX_mal__D_e;MALDtex;MAL_D_Et;R_EX_mal__D_e;R_MALDtex;R_MAL_D_Et/metanetx.reaction:MNXR101341
Ex_C04230	1-acylglycerophosphocholine exchange	C04230 -->		[]	0	1000	Exchange reaction	sbo:SBO:0000627
Ex_C00559	2'-deoxyadenosine exchange	C00559 -->		[]	0	1000	Exchange reaction	sbo:SBO:0000627/bigg.reaction:DADNt4;DADNtex;EX_dad_2_e;R_DADNt4;R_DADNtex;R_EX_dad_2_e/metanetx.reaction:MNXR97081
Ex_C00330	2'-deoxyguanosine exchange	C00330 -->		[]	0	1000	Exchange reaction	sbo:SBO:0000627/bigg.reaction:DGSNt;DGSNtex;DGSNtm;EX_dgsn_e;R_DGSNt;R_DGSNtex;R_DGSNtm;R_EX_dgsn_e/metanetx.reaction:MNXR97324
Ex_C05512	2'-deoxyinosine exchange	C05512 -->		[]	0	1000	Exchange reaction	sbo:SBO:0000627/bigg.reaction:DINStex;DINt;EX_din_e;R_DINStex;R_DINt;R_EX_din_e/metanetx.reaction:MNXR97466
Ex_C00526	2'-deoxyuridine exchange	C00526 -->		[]	0	1000	Exchange reaction	sbo:SBO:0000627/bigg.reaction:DURIt;DURItex;DURItn;EX_duri_e;R_DURIt;R_DURItex;R_DURItn;R_EX_duri_e/metanetx.reaction:MNXR97819
Ex_C02504	2-isopropylmalate exchange	C02504 -->		[]	0	1000	Exchange reaction	sbo:SBO:0000627/bigg.reaction:3C3HMPt;3C3HMPth;3C3HMPtm;EX_3c3hmp_e;R_3C3HMPt;R_3C3HMPth;R_3C3HMPtm;R_EX_3c3hmp_e/metanetx.reaction:MNXR94858
Ex_CHEBI48945	2-methylbutanol exchange	CHEBI48945 -->		[]	0	1000	Exchange reaction	sbo:SBO:0000627
Ex_C00026	2-oxoglutarate exchange	C00026 -->		[]	0	1000	Exchange reaction	sbo:SBO:0000627/bigg.reaction:AKGt;AKGtc;AKGtex;AKGtm;AKGtp;EX_akg_e;R_AKGt;R_AKGtc;R_AKGtex;R_AKGtm;R_AKGtp;R_EX_akg_e;R_SK_akg_c;SK_akg_c/metanetx.reaction:MNXR95663
Ex_C05853	2-phenylethanol exchange	C05853 -->		[]	0	1000	Exchange reaction	sbo:SBO:0000627/bigg.reaction:2PHETOHt;2PHETOHtm;EX_2phetoh_e;R_2PHETOHt;R_2PHETOHtm;R_EX_2phetoh_e/metanetx.reaction:MNXR94828
Ex_C02223	2-methylbutanal exchange	C02223 -->		[]	0	1000	Exchange reaction	sbo:SBO:0000627/bigg.reaction:2MBALDt;2MBALDtm;EX_2mbald_e;R_2MBALDt;R_2MBALDtm;R_EX_2mbald_e/metanetx.reaction:MNXR94809
Ex_C00430	5-aminolevulinate exchange	C00430 -->		[]	0	1000	Exchange reaction	sbo:SBO:0000627/bigg.reaction:5AOPtc;5AOPtm;EX_5aop_e;R_5AOPtc;R_5AOPtm;R_EX_5aop_e/metanetx.reaction:MNXR95062
Ex_C01092	8-amino-7-oxononanoate exchange	C01092 -->		[]	0	1000	Exchange reaction	sbo:SBO:0000627/bigg.reaction:EX_8aonn_e;R_EX_8aonn_e/metanetx.reaction:MNXR142851
Ex_C00385	xanthine exchange	C00385 -->		[]	0	1000	Exchange reaction	sbo:SBO:0000627/bigg.reaction:EX_xan_e;R_EX_xan_e;R_SK_xan_c;R_XANt;R_XANtex;R_XANtpp;R_XANtx;SK_xan_c;XANt;XANtex;XANtpp;XANtx/metanetx.reaction:MNXR105226
Ex_C00147	adenine exchange	C00147 -->		[]	0	1000	Exchange reaction	sbo:SBO:0000627/bigg.reaction:ADEt;ADEtex;ADEtl;ADEtm;EX_ade_e;R_ADEt;R_ADEtex;R_ADEtl;R_ADEtm;R_EX_ade_e/metanetx.reaction:MNXR95445
Ex_C00054	adenosine 3',5'-bisphosphate exchange	C00054 -->		[]	0	1000	Exchange reaction	sbo:SBO:0000627/bigg.reaction:EX_pap_e;PAPitr;PAPt;PAPtg;PAPtm;R_EX_pap_e;R_PAPitr;R_PAPt;R_PAPtg;R_PAPtm;R_SK_pap_c;SK_pap_c/metanetx.reaction:MNXR188619
Ex_C00212	adenosine exchange	C00212 -->		[]	0	1000	Exchange reaction	sbo:SBO:0000627/bigg.reaction:ADNt;ADNtex;ADNtl;ADNtm;EX_adn_e;R_ADNt;R_ADNtex;R_ADNtl;R_ADNtm;R_EX_adn_e/metanetx.reaction:MNXR190593
Ex_C00499	allantoate exchange	C00499 -->		[]	0	1000	Exchange reaction	sbo:SBO:0000627/bigg.reaction:ALLTTti;ALLTTtm;EX_alltt_e;R_ALLTTti;R_ALLTTtm;R_EX_alltt_e/metanetx.reaction:MNXR95773
Ex_C01551	allantoin exchange	C01551 -->		[]	0	1000	Exchange reaction	sbo:SBO:0000627/bigg.reaction:ALLTNtex;ALLTNti;EX_alltn_e;R_ALLTNtex;R_ALLTNti;R_EX_alltn_e/metanetx.reaction:MNXR95771
Ex_C01083	alpha,alpha-Trehalose exchange	C01083 -->		[]	0	1000	Exchange reaction	sbo:SBO:0000627/bigg.reaction:DM_tre_c;EX_tre_e;R_DM_tre_c;R_EX_tre_e;R_TREt;R_TREtex;TREt;TREtex/metanetx.reaction:MNXR188934
Ex_C00352	D-glucosamine 6-phosphate exchange	C00352 -->		[]	0	1000	Exchange reaction	sbo:SBO:0000627/bigg.reaction:EX_gam6p_e;GAM6Pt;GAMAN6Ptex;R_EX_gam6p_e;R_GAM6Pt;R_GAMAN6Ptex/metanetx.reaction:MNXR188089
Ex_C00158	citrate exchange	C00158 -->		[]	0	1000	Exchange reaction	sbo:SBO:0000627/bigg.reaction:CITtex;CITtupp;CITx;EX_cit_e;HMR_4957;R_CITtex;R_CITtupp;R_CITx;R_EX_cit_e;R_HMR_4957/metanetx.reaction:MNXR96756
Ex_C00475	cytidine exchange	C00475 -->		[]	0	1000	Exchange reaction	sbo:SBO:0000627/bigg.reaction:CYTDt;CYTDtex;CYTDtl;CYTDtm;CYTDtn;EX_cytd_e;R_CYTDt;R_CYTDtex;R_CYTDtl;R_CYTDtm;R_CYTDtn;R_EX_cytd_e/metanetx.reaction:MNXR190864
Ex_C00380	cytosine exchange	C00380 -->		[]	0	1000	Exchange reaction	sbo:SBO:0000627/bigg.reaction:CSNt;CSNtex;EX_csn_e;R_CSNt;R_CSNtex;R_EX_csn_e/metanetx.reaction:MNXR96928
Ex_C00216	D-arabinose exchange	C00216 -->		[]	0	1000	Exchange reaction	sbo:SBO:0000627/bigg.reaction:ARAB_Dt;DARBtex;EX_arab__D_e;R_ARAB_Dt;R_DARBtex;R_EX_arab__D_e/metanetx.reaction:MNXR95912
Ex_C00095	D-fructose exchange	C00095 -->		[]	0	1000	Exchange reaction	sbo:SBO:0000627/metanetx.reaction:MNXR153613
Ex_C00124	D-galactose exchange	C00124 -->		[]	0	1000	Exchange reaction	sbo:SBO:0000627/metanetx.reaction:MNXR191941
Ex_C00333	D-galacturonate exchange	C00333 -->		[]	0	1000	Exchange reaction	sbo:SBO:0000627/metanetx.reaction:MNXR144940
Ex_C00794	D-Sorbitol exchange	C00794 -->		[]	0	1000	Exchange reaction	sbo:SBO:0000627/bigg.reaction:EX_sbt__D_e;R_EX_sbt__D_e;R_SBT_Dt;R_SBTtex;SBT_Dt;SBTtex/metanetx.reaction:MNXR104288
Ex_C00159	D-Mannose exchange	C00159 -->		[]	0	1000	Exchange reaction	sbo:SBO:0000627/bigg.reaction:EX_man_e;MANt1r;MANter;MANtex;MANtg;MANth;MANtly;R_EX_man_e;R_MANt1r;R_MANter;R_MANtex;R_MANtg;R_MANth;R_MANtly/metanetx.reaction:MNXR145540
Ex_C00121	D-ribose exchange	C00121 -->		[]	0	1000	Exchange reaction	sbo:SBO:0000627/bigg.reaction:EX_rib__D_e;RIBt;RIBtex;R_EX_rib__D_e;R_RIBt;R_RIBtex/metanetx.reaction:MNXR104036
Ex_C00181	D-xylose exchange	C00181 -->		[]	0	1000	Exchange reaction	sbo:SBO:0000627/bigg.reaction:EX_xyl__D_e;R_EX_xyl__D_e;R_XYLt;R_XYLtex;R_XYLtly;XYLt;XYLtex;XYLtly/metanetx.reaction:MNXR105270
Ex_C00881	deoxycytidine exchange	C00881 -->		[]	0	1000	Exchange reaction	sbo:SBO:0000627/bigg.reaction:DCYTt;DCYTtex;DCYTtm;EX_dcyt_e;HMR_8476;R_DCYTt;R_DCYTtex;R_DCYTtm;R_EX_dcyt_e;R_HMR_8476/metanetx.reaction:MNXR97208
Ex_C00459	dTTP exchange	C00459 -->		[]	0	1000	Exchange reaction	sbo:SBO:0000627/bigg.reaction:DM_dttp_m;DM_dttp_n;DTTPt;DTTPtm_cho;DTTPtn;EX_dttp_e;R_DM_dttp_m;R_DM_dttp_n;R_DTTPt;R_DTTPtm_cho;R_DTTPtn;R_EX_dttp_e/metanetx.reaction:MNXR97810
Ex_C15777	episterol exchange	C15777 -->		[]	0	1000	Exchange reaction	sbo:SBO:0000627/bigg.reaction:EPISTt;EX_epist_e;R_EPISTt;R_EX_epist_e/metanetx.reaction:MNXR97944
Ex_C01694	ergosterol exchange	C01694 -->		[]	0	1000	Exchange reaction	sbo:SBO:0000627/bigg.reaction:ERGSTt;ERGSTter;EX_ergst_e;R_ERGSTt;R_ERGSTter;R_EX_ergst_e/metanetx.reaction:MNXR97950
Ex_C00189	ethanolamine exchange	C00189 -->		[]	0	1000	Exchange reaction	sbo:SBO:0000627/bigg.reaction:ETHAt;ETHAt_c;ETHAtex;EX_etha_e;R_ETHAt;R_ETHAt_c;R_ETHAtex;R_EX_etha_e;R_SK_etha_c;SK_etha_c/metanetx.reaction:MNXR97974
Ex_C00849	ethyl acetate exchange	C00849 -->		[]	0	1000	Exchange reaction	sbo:SBO:0000627
Ex_C04525	fecosterol exchange	C04525 -->		[]	0	1000	Exchange reaction	sbo:SBO:0000627/bigg.reaction:EX_fecost_e;FECOSTt;R_EX_fecost_e;R_FECOSTt/metanetx.reaction:MNXR99529
Ex_C00061	FMN exchange	C00061 -->		[]	0	1000	Exchange reaction	sbo:SBO:0000627/bigg.reaction:EX_fmn_e;FMNt;FMNt_h;FMNtex;R_EX_fmn_e;R_FMNt;R_FMNt_h;R_FMNtex/metanetx.reaction:MNXR192336
Ex_C00504	folic acid exchange	C00504 -->		[]	0	1000	Exchange reaction	sbo:SBO:0000627/bigg.reaction:DM_fol_c;EX_fol_e;R_DM_fol_c;R_EX_fol_e;R_r0962;R_r0963;r0962;r0963/metanetx.reaction:MNXR146809
Ex_C00058	formate exchange	C00058 -->		[]	0	1000	Exchange reaction	sbo:SBO:0000627/bigg.reaction:EX_for_e;FORt;FORt_c;FORtex;FORtm;FORtppi;FORtr;FORtrn;R_EX_for_e;R_FORt;R_FORt_c;R_FORtex;R_FORtm;R_FORtppi;R_FORtr;R_FORtrn;R_SK_for_c;SK_for_c/metanetx.reaction:MNXR99620
Ex_C00122	fumarate exchange	C00122 -->		[]	0	1000	Exchange reaction	sbo:SBO:0000627/bigg.reaction:EX_fum_e;FUMt1pp;FUMtex;FUMtr;R_EX_fum_e;R_FUMt1pp;R_FUMtex;R_FUMtr;R_SK_fum_c;SK_fum_c/metanetx.reaction:MNXR153631
Ex_C00334	gamma-aminobutyrate exchange	C00334 -->		[]	0	1000	Exchange reaction	sbo:SBO:0000627/bigg.reaction:4ABUTtcn;4ABUTth;4ABUTtm;ABUTtex;DM_4abut_c;DM_4abut_n;EX_4abut_e;R_4ABUTtcn;R_4ABUTth;R_4ABUTtm;R_ABUTtex;R_DM_4abut_c;R_DM_4abut_n;R_EX_4abut_e;R_SK_4abut_l;SK_4abut_l/metanetx.reaction:MNXR94993
Ex_C00127	glutathione disulfide exchange	C00127 -->		[]	0	1000	Exchange reaction	sbo:SBO:0000627/bigg.reaction:EX_gthox_e;GTHOXtex;GTHOXtg;GTHOXti;GTHOXtm;GTHOXtu;HMR_9628;R_EX_gthox_e;R_GTHOXtex;R_GTHOXtg;R_GTHOXti;R_GTHOXtm;R_GTHOXtu;R_HMR_9628/metanetx.reaction:MNXR100443
Ex_C00051	glutathione exchange	C00051 -->		[]	0	1000	Exchange reaction	sbo:SBO:0000627/bigg.reaction:EX_gthrd_e;GTHRDt2;GTHRDtex;GTHRDtm;GTHRDtr;GTHRDtu;Gthrdtg;R_EX_gthrd_e;R_GTHRDt2;R_GTHRDtex;R_GTHRDtm;R_GTHRDtr;R_GTHRDtu;R_Gthrdtg/metanetx.reaction:MNXR100449
Ex_C00037	glycine exchange	C00037 -->		[]	0	1000	Exchange reaction	sbo:SBO:0000627/bigg.reaction:EX_gly_e;GLYitr;GLYt;GLYtc;GLYtex;GLYtm;GLYtp;GLYtpp;R_EX_gly_e;R_GLYitr;R_GLYt;R_GLYtc;R_GLYtex;R_GLYtm;R_GLYtp;R_GLYtpp;R_SK_gly_c;SK_gly_c/metanetx.reaction:MNXR100371
Ex_C00266	glycolaldehyde exchange	C00266 -->		[]	0	1000	Exchange reaction	sbo:SBO:0000627/bigg.reaction:EX_gcald_e;GCALDt;GCALDtm;R_EX_gcald_e;R_GCALDt;R_GCALDtm;R_SK_gcald_c;SK_gcald_c/metanetx.reaction:MNXR100061
Ex_C00048	glyoxylate exchange	C00048 -->		[]	0	1000	Exchange reaction	sbo:SBO:0000627/bigg.reaction:EX_glx_e;GLXt;GLXt_h;GLXtm;GLXtp;R_EX_glx_e;R_GLXt;R_GLXt_h;R_GLXtm;R_GLXtp/metanetx.reaction:MNXR100306
Ex_C00242	guanine exchange	C00242 -->		[]	0	1000	Exchange reaction	sbo:SBO:0000627/bigg.reaction:EX_gua_e;GUAt;GUAtex;GUAtm;GUAtpp;R_EX_gua_e;R_GUAt;R_GUAtex;R_GUAtm;R_GUAtpp/metanetx.reaction:MNXR191959
Ex_C00387	guanosine exchange	C00387 -->		[]	0	1000	Exchange reaction	sbo:SBO:0000627/bigg.reaction:EX_gsn_e;GSNt;GSNtex;GSNtl;GSNtm;R_EX_gsn_e;R_GSNt;R_GSNtex;R_GSNtl;R_GSNtm/metanetx.reaction:MNXR188161
Ex_C00262	hypoxanthine exchange	C00262 -->		[]	0	1000	Exchange reaction	sbo:SBO:0000627/bigg.reaction:EX_hxan_e;HXANtl;HXANtx;HYXNt;HYXNtex;HYXNtpp;R_EX_hxan_e;R_HXANtl;R_HXANtx;R_HYXNt;R_HYXNtex;R_HYXNtpp/metanetx.reaction:MNXR191963
Ex_C00637	indol-3-ylacetaldehyde exchange	C00637 -->		[]	0	1000	Exchange reaction	sbo:SBO:0000627/bigg.reaction:EX_id3acald_e;ID3ACALDt;ID3ACALDtm;R_EX_id3acald_e;R_ID3ACALDt;R_ID3ACALDtm/metanetx.reaction:MNXR100791
Ex_C00294	inosine exchange	C00294 -->		[]	0	1000	Exchange reaction	sbo:SBO:0000627/bigg.reaction:EX_ins_e;INSt;INStex;INStl;INStm;R_EX_ins_e;R_INSt;R_INStex;R_INStl;R_INStm/metanetx.reaction:MNXR188271
Ex_C07328	isoamylol exchange	C07328 -->		[]	0	1000	Exchange reaction	sbo:SBO:0000627/bigg.reaction:EX_iamoh_e;IAMOHt;IAMOHtm;R_EX_iamoh_e;R_IAMOHt;R_IAMOHtm/metanetx.reaction:MNXR100775
Ex_C14710	isobutanol exchange	C14710 -->		[]	0	1000	Exchange reaction	sbo:SBO:0000627/bigg.reaction:EX_ibutoh_e;IBUTOHt;IBUTOHtm;R_EX_ibutoh_e;R_IBUTOHt;R_IBUTOHtm/metanetx.reaction:MNXR100780
Ex_CHEBI48943	isobutyraldehyde exchange	CHEBI48943 -->		[]	0	1000	Exchange reaction	sbo:SBO:0000627
Ex_C00133	L-alanine exchange	C00133 -->		[]	0	1000	Exchange reaction	sbo:SBO:0000627/bigg.reaction:ALA_DTDe;DALAtex;DALAxt;EX_ala__D_e;R_ALA_DTDe;R_DALAtex;R_DALAxt;R_EX_ala__D_e/metanetx.reaction:MNXR95702
Ex_C00532	L-arabinitol exchange	C00532 -->		[]	0	1000	Exchange reaction	sbo:SBO:0000627/bigg.reaction:ABTt;EX_abt_e;R_ABTt;R_EX_abt_e/metanetx.reaction:MNXR152735
Ex_C00259	L-arabinose exchange	C00259 -->		[]	0	1000	Exchange reaction	sbo:SBO:0000627/metanetx.reaction:MNXR135734
Ex_C00062	L-arginine exchange	C00062 -->		[]	0	1000	Exchange reaction	sbo:SBO:0000627/bigg.reaction:ARG_Ltm;ARGt5r;ARGtex;ARGtg;EX_arg__L_e;R_ARG_Ltm;R_ARGt5r;R_ARGtex;R_ARGtg;R_EX_arg__L_e;R_SK_arg__L_c;SK_arg__L_c/metanetx.reaction:MNXR95951
Ex_C00152	L-asparagine exchange	C00152 -->		[]	0	1000	Exchange reaction	sbo:SBO:0000627/bigg.reaction:ASNtex;ASNtg;ASNtm;EX_asn__L_e;R_ASNtex;R_ASNtg;R_ASNtm;R_EX_asn__L_e;R_SK_asn__L_c;R_r2532;SK_asn__L_c;r2532/metanetx.reaction:MNXR96069
Ex_C00049	L-aspartate exchange	C00049 -->		[]	0	1000	Exchange reaction	sbo:SBO:0000627/bigg.reaction:ASPt3m;ASPt5n;ASPte;ASPtex;ASPtpp;EX_asp__L_e;R_ASPt3m;R_ASPt5n;R_ASPte;R_ASPtex;R_ASPtpp;R_EX_asp__L_e;R_SK_asp__L_c;SK_asp__L_c/metanetx.reaction:MNXR96107
Ex_C00097	L-cysteine exchange	C00097 -->		[]	0	1000	Exchange reaction	sbo:SBO:0000627/bigg.reaction:CYStec;CYStex;CYSth;CYStpp;EX_cys__L_e;R_CYStec;R_CYStex;R_CYSth;R_CYStpp;R_EX_cys__L_e;R_SK_cys__L_c;R_r1437;SK_cys__L_c;r1437/metanetx.reaction:MNXR97029
Ex_C00025	L-glutamate exchange	C00025 -->		[]	0	1000	Exchange reaction	sbo:SBO:0000627/bigg.reaction:EX_glu__L_e;GLUt3;GLUt7l;GLUt7m;GLUtc;GLUtex;GLUtr;R_EX_glu__L_e;R_GLUt3;R_GLUt7l;R_GLUt7m;R_GLUtc;R_GLUtex;R_GLUtr;R_SK_glu__L_c;SK_glu__L_c/metanetx.reaction:MNXR145089
Ex_C00064	L-glutamine exchange	C00064 -->		[]	0	1000	Exchange reaction	sbo:SBO:0000627/bigg.reaction:EX_gln__L_e;GLNt;GLNtex;GLNtm;R_EX_gln__L_e;R_GLNt;R_GLNtex;R_GLNtm;R_SK_gln__L_c;SK_gln__L_c/metanetx.reaction:MNXR100259
Ex_C00135	L-histidine exchange	C00135 -->		[]	0	1000	Exchange reaction	sbo:SBO:0000627/bigg.reaction:EX_his__L_e;HIStex;HIStiDF;R_EX_his__L_e;R_HIStex;R_HIStiDF;R_SK_his__L_c;R_r1067;SK_his__L_c;r1067/metanetx.reaction:MNXR100649
Ex_C00407	L-isoleucine exchange	C00407 -->		[]	0	1000	Exchange reaction	sbo:SBO:0000627/bigg.reaction:EX_ile__L_e;ILEtec;ILEtex;ILEtmi;R_EX_ile__L_e;R_ILEtec;R_ILEtex;R_ILEtmi;R_SK_ile__L_c;SK_ile__L_c/metanetx.reaction:MNXR100824
Ex_C00123	L-leucine exchange	C00123 -->		[]	0	1000	Exchange reaction	sbo:SBO:0000627/metanetx.reaction:MNXR191140
Ex_C00047	L-lysine exchange	C00047 -->		[]	0	1000	Exchange reaction	sbo:SBO:0000627/bigg.reaction:EX_lys__L_e;LYSt5r;LYStex;LYStip;LYStn;R_EX_lys__L_e;R_LYSt5r;R_LYStex;R_LYStip;R_LYStn;R_SK_lys__L_c;SK_lys__L_c/metanetx.reaction:MNXR188333
Ex_C00073	L-methionine exchange	C00073 -->		[]	0	1000	Exchange reaction	sbo:SBO:0000627/bigg.reaction:EX_met__L_e;METt_h;METtec;METtex;METtm;R_EX_met__L_e;R_METt_h;R_METtec;R_METtex;R_METtm;R_SK_met__L_c;SK_met__L_c/metanetx.reaction:MNXR101493
Ex_C00079	L-phenylalanine exchange	C00079 -->		[]	0	1000	Exchange reaction	sbo:SBO:0000627/bigg.reaction:EX_phe__L_e;PHEtec;PHEtex;PHEth;PHEtipp;R_EX_phe__L_e;R_PHEtec;R_PHEtex;R_PHEth;R_PHEtipp;R_SK_phe__L_c;SK_phe__L_c/metanetx.reaction:MNXR102637
Ex_C00148	L-proline exchange	C00148 -->		[]	0	1000	Exchange reaction	sbo:SBO:0000627/bigg.reaction:EX_pro__L_e;PROPAT4te;PROtex;PROtm;R_EX_pro__L_e;R_PROPAT4te;R_PROtex;R_PROtm;R_SK_pro__L_c;SK_pro__L_c/metanetx.reaction:MNXR146139
Ex_C00065	L-serine exchange	C00065 -->		[]	0	1000	Exchange reaction	sbo:SBO:0000627/bigg.reaction:EX_ser__L_e;R_EX_ser__L_e;R_SERtc;R_SERtex;R_SERtp;R_SERtpp;R_SK_ser__L_c;R_r1435;R_r2526;SERtc;SERtex;SERtp;SERtpp;SK_ser__L_c;r1435;r2526/metanetx.reaction:MNXR104354
Ex_C00247	L-sorbose exchange	C00247 -->		[]	0	1000	Exchange reaction	sbo:SBO:0000627/metanetx.reaction:MNXR146463
Ex_C00188	L-threonine exchange	C00188 -->		[]	0	1000	Exchange reaction	sbo:SBO:0000627/bigg.reaction:EX_thr__L_e;R_EX_thr__L_e;R_SK_thr__L_c;R_THRtex;R_r2534;R_thr_mt;SK_thr__L_c;THRtex;r2534;thr_mt/metanetx.reaction:MNXR104852
Ex_C00078	L-tryptophan exchange	C00078 -->		[]	0	1000	Exchange reaction	sbo:SBO:0000627/bigg.reaction:EX_trp__L_e;R_EX_trp__L_e;R_SK_trp__L_c;R_TRPt;R_TRPtex;R_TRPtipp;SK_trp__L_c;TRPt;TRPtex;TRPtipp/metanetx.reaction:MNXR146605
Ex_C00082	L-tyrosine exchange	C00082 -->		[]	0	1000	Exchange reaction	sbo:SBO:0000627/bigg.reaction:EX_tyr__L_e;R_EX_tyr__L_e;R_SK_tyr__L_c;R_TYRt;R_TYRtex;R_TYRtipp;R_r1078;SK_tyr__L_c;TYRt;TYRtex;TYRtipp;r1078/metanetx.reaction:MNXR105002
Ex_C00183	L-valine exchange	C00183 -->		[]	0	1000	Exchange reaction	sbo:SBO:0000627/bigg.reaction:EX_val__L_e;R_EX_val__L_e;R_SK_val__L_c;R_VALt5m;R_VALtec;R_VALtex;SK_val__L_c;VALt5m;VALtec;VALtex/metanetx.reaction:MNXR105190
Ex_C01724	lanosterol exchange	C01724 -->		[]	0	1000	Exchange reaction	sbo:SBO:0000627/bigg.reaction:EX_lanost_e;LANOSTt;LANOSTtr;R_EX_lanost_e;R_LANOSTt;R_LANOSTtr;R_r0988;r0988/metanetx.reaction:MNXR101014
Ex_C02679	laurate exchange	C02679 -->		[]	0	1000	Exchange reaction	sbo:SBO:0000627/bigg.reaction:DDCAtexi;EX_ddca_e;FA120tp;R_DDCAtexi;R_EX_ddca_e;R_FA120tp;R_r2444;r2444/metanetx.reaction:MNXR97211
Ex_C00208	maltose exchange	C00208 -->		[]	0	1000	Exchange reaction	sbo:SBO:0000627/bigg.reaction:EX_malt_e;HMR_8588;MALTt1r;MALTtexi;R_EX_malt_e;R_HMR_8588;R_MALTt1r;R_MALTtexi/metanetx.reaction:MNXR191973
Ex_C00253	nicotinate exchange	C00253 -->		[]	0	1000	Exchange reaction	sbo:SBO:0000627/bigg.reaction:EX_nac_e;NACt;NACtex;NACtpp;R_EX_nac_e;R_NACt;R_NACtex;R_NACtpp/metanetx.reaction:MNXR101808
Ex_C00455	NMN exchange	C00455 -->		[]	0	1000	Exchange reaction	sbo:SBO:0000627/bigg.reaction:EX_nmn_e;HMR_4266;NMNP;NMNPtpp;NMNtex;NMNtn;R_EX_nmn_e;R_HMR_4266;R_NMNP;R_NMNPtpp;R_NMNtex;R_NMNtn/metanetx.reaction:MNXR101972
Ex_C06423	octanoate exchange	C06423 -->		[]	0	1000	Exchange reaction	sbo:SBO:0000627/bigg.reaction:EX_octa_e;FA80tp;OCTAt;OCTAtex;R_EX_octa_e;R_FA80tp;R_OCTAt;R_OCTAtex/metanetx.reaction:MNXR99126
Ex_C00515	D-ornithine exchange	C00515 -->		[]	0	1000	Exchange reaction	sbo:SBO:0000627/bigg.reaction:DORNtex;EX_orn__D_e;HMR_9179;HMR_9180;R_DORNtex;R_EX_orn__D_e;R_HMR_9179;R_HMR_9180/metanetx.reaction:MNXR156005
Ex_C00077	L-ornithine exchange	C00077 -->		[]	0	1000	Exchange reaction	sbo:SBO:0000627/bigg.reaction:EX_orn__L_e;EX_orn_e;ORNt;ORNt_h;ORNt_m;ORNtex;ORNtg;R_EX_orn__L_e;R_EX_orn_e;R_ORNt;R_ORNt_h;R_ORNt_m;R_ORNtex;R_ORNtg/metanetx.reaction:MNXR102223
Ex_C00036	oxaloacetate exchange	C00036 -->		[]	0	1000	Exchange reaction	sbo:SBO:0000627/bigg.reaction:EX_oaa_e;HMR_9680;OAAt;OAAtex;OAAtf;OAtm1;R_EX_oaa_e;R_HMR_9680;R_OAAt;R_OAAtex;R_OAAtf;R_OAtm1/metanetx.reaction:MNXR102100
Ex_C00249	palmitate exchange	C00249 -->		[]	0	1000	Exchange reaction	sbo:SBO:0000627/bigg.reaction:EX_hdca_e;FA160h;FA160tp;HDCAt;HDCAter;HDCAtexi;HDCAts;R_EX_hdca_e;R_FA160h;R_FA160tp;R_HDCAt;R_HDCAter;R_HDCAtexi;R_HDCAts;R_SK_hdca_c;R_r0936;R_r0937;SK_hdca_c;r0936;r0937/metanetx.reaction:MNXR99101
Ex_C08362	palmitoleate exchange	C08362 -->		[]	0	1000	Exchange reaction	sbo:SBO:0000627/bigg.reaction:EX_hdcea_e;FA1619Zh;FA161tp;HDCEAt;HDCEAtexi;R_EX_hdcea_e;R_FA1619Zh;R_FA161tp;R_HDCEAt;R_HDCEAtexi;R_r1303;R_r1304;r1303;r1304/metanetx.reaction:MNXR99102
Ex_C00714	pectin exchange	C00714 -->		[]	0	1000	Exchange reaction	sbo:SBO:0000627
Ex_C12303	phenethyl acetate exchange	C12303 -->		[]	0	1000	Exchange reaction	sbo:SBO:0000627/bigg.reaction:EX_pheac_e;PHEACt;R_EX_pheac_e;R_PHEACt/metanetx.reaction:MNXR102622
Ex_C00601	phenylacetaldehyde exchange	C00601 -->		[]	0	1000	Exchange reaction	sbo:SBO:0000627/bigg.reaction:EX_pacald_e;PACALDt;PACALDtex;PACALDtm;R_EX_pacald_e;R_PACALDt;R_PACALDtex;R_PACALDtm/metanetx.reaction:MNXR102312
Ex_C00134	putrescine exchange	C00134 -->		[]	0	1000	Exchange reaction	sbo:SBO:0000627/bigg.reaction:EX_ptrc_e;PTRCtex;PTRCtex2;R_EX_ptrc_e;R_PTRCtex;R_PTRCtex2;R_r0907;r0907/metanetx.reaction:MNXR103339
Ex_C00314	pyridoxine exchange	C00314 -->		[]	0	1000	Exchange reaction	sbo:SBO:0000627/bigg.reaction:EX_pydxn_e;PYDXNtex;PYDXNtpp;PYDXNtr;R_EX_pydxn_e;R_PYDXNtex;R_PYDXNtpp;R_PYDXNtr;R_SK_pydxn_c;SK_pydxn_c/metanetx.reaction:MNXR103364
Ex_C00022	pyruvate exchange	C00022 -->		[]	0	1000	Exchange reaction	sbo:SBO:0000627/bigg.reaction:EX_pyr_e;PYRt;PYRt_x;PYRtex;PYRtf;PYRth;PYRtm;R_EX_pyr_e;R_PYRt;R_PYRt_x;R_PYRtex;R_PYRtf;R_PYRth;R_PYRtm/metanetx.reaction:MNXR103384
Ex_C00255	riboflavin exchange	C00255 -->		[]	0	1000	Exchange reaction	sbo:SBO:0000627/bigg.reaction:EX_ribflv_e;RIBFLVth;RIBFLVtm;R_EX_ribflv_e;R_RIBFLVth;R_RIBFLVtm;R_r1106;r1106/metanetx.reaction:MNXR104033
Ex_C00019	S-adenosyl-L-methionine exchange	C00019 -->		[]	0	1000	Exchange reaction	sbo:SBO:0000627/bigg.reaction:AMETr;AMETt;AMETt_h;AMETtg;AMETtm;AMETtn;EX_amet_e;R_AMETr;R_AMETt;R_AMETt_h;R_AMETtg;R_AMETtm;R_AMETtn;R_EX_amet_e/metanetx.reaction:MNXR190660
Ex_C03172	S-methyl-L-methionine exchange	C03172 -->		[]	0	1000	Exchange reaction	sbo:SBO:0000627/metanetx.reaction:MNXR145649
Ex_C00670	sn-glycero-3-phosphocholine exchange	C00670 -->		[]	0	1000	Exchange reaction	sbo:SBO:0000627/bigg.reaction:EX_g3pc_e;G3PCt;G3PCtex;R_EX_g3pc_e;R_G3PCt;R_G3PCtex/metanetx.reaction:MNXR99874
Ex_C00315	spermidine exchange	C00315 -->		[]	0	1000	Exchange reaction	sbo:SBO:0000627/bigg.reaction:EX_spmd_e;R_EX_spmd_e;R_SPMDtex;R_SPMDtex2;SPMDtex;SPMDtex2/metanetx.reaction:MNXR104495
Ex_C00750	spermine exchange	C00750 -->		[]	0	1000	Exchange reaction	sbo:SBO:0000627/bigg.reaction:DM_sprm_c;EX_sprm_e;R_DM_sprm_c;R_EX_sprm_e;R_SPRMti;SPRMti/metanetx.reaction:MNXR104502
Ex_C01530	stearate exchange	C01530 -->		[]	0	1000	Exchange reaction	sbo:SBO:0000627/bigg.reaction:EX_ocdca_e;FA180h;OCDCAt;OCDCAtexi;R_EX_ocdca_e;R_FA180h;R_OCDCAt;R_OCDCAtexi/metanetx.reaction:MNXR99109
Ex_C00042	succinate exchange	C00042 -->		[]	0	1000	Exchange reaction	sbo:SBO:0000627/bigg.reaction:DM_succ_c;EX_succ_e;R_DM_succ_c;R_EX_succ_e;R_SUCCt;R_SUCCt1pp;R_SUCCtex;R_SUCCtmt;R_SUCCtp;SUCCt;SUCCt1pp;SUCCtex;SUCCtmt;SUCCtp/metanetx.reaction:MNXR104619
Ex_C00089	sucrose exchange	C00089 -->		[]	0	1000	Exchange reaction	sbo:SBO:0000627/bigg.reaction:EX_sucr_e;R_EX_sucr_e;R_SUCRtex;R_SUCtpp;SUCRtex;SUCtpp/metanetx.reaction:MNXR146495
Ex_C00068	thiamin diphosphate exchange	C00068 -->		[]	0	1000	Exchange reaction	sbo:SBO:0000627/bigg.reaction:DM_thmpp_c;EX_thmpp_e;R_DM_thmpp_c;R_EX_thmpp_e;R_THMPPt2m;R_THMPPt_h;THMPPt2m;THMPPt_h/metanetx.reaction:MNXR146544
Ex_C00378	thiamin exchange	C00378 -->		[]	0	1000	Exchange reaction	sbo:SBO:0000627/bigg.reaction:DM_thm_m;EX_thm_e;R_DM_thm_m;R_EX_thm_e;R_THMt_h;R_THMtex;R_THMtrbc;THMt_h;THMtex;THMtrbc/metanetx.reaction:MNXR151498
Ex_C01081	TMP exchange	C01081 -->		[]	0	1000	Exchange reaction	sbo:SBO:0000627/bigg.reaction:EX_thmmp_e;R_EX_thmmp_e;R_THMMPtrbc;THMMPtrbc/metanetx.reaction:MNXR152145
Ex_C00214	thymidine exchange	C00214 -->		[]	0	1000	Exchange reaction	sbo:SBO:0000627/bigg.reaction:EX_thymd_e;R_EX_thymd_e;R_THMDtex;R_THYMDt1;R_THYMDtl;R_THYMDtm;THMDtex;THYMDt1;THYMDtl;THYMDtm/metanetx.reaction:MNXR104821
Ex_C00955	tryptophol exchange	C00955 -->		[]	0	1000	Exchange reaction	sbo:SBO:0000627/bigg.reaction:EX_ind3eth_e;IND3ETHt;IND3ETHtm;R_EX_ind3eth_e;R_IND3ETHt;R_IND3ETHtm/metanetx.reaction:MNXR100834
Ex_C00106	uracil exchange	C00106 -->		[]	0	1000	Exchange reaction	sbo:SBO:0000627/bigg.reaction:EX_ura_e;R_EX_ura_e;R_URAt;R_URAtex;R_URAtpp;URAt;URAtex;URAtpp/metanetx.reaction:MNXR105147
Ex_C00086	urea exchange	C00086 -->		[]	0	1000	Exchange reaction	sbo:SBO:0000627/bigg.reaction:EX_urea_e;R_EX_urea_e;R_UREAt;R_UREAtex;R_UREAtm;R_UREAtpp;UREAt;UREAtex;UREAtm;UREAtpp/metanetx.reaction:MNXR146728
Ex_C00299	uridine exchange	C00299 -->		[]	0	1000	Exchange reaction	sbo:SBO:0000627/bigg.reaction:EX_uri_e;R_EX_uri_e;R_URIt;R_URItex;R_Uritl;R_Uritm;R_Uritn;URIt;URItex;Uritl;Uritm;Uritn/metanetx.reaction:MNXR188990
Ex_C01762	xanthosine exchange	C01762 -->		[]	0	1000	Exchange reaction	sbo:SBO:0000627/bigg.reaction:EX_xtsn_e;R_EX_xtsn_e;R_XTSNtex;R_XTSNtr;XTSNtex;XTSNtr/metanetx.reaction:MNXR189028
Ex_C00379	xylitol exchange	C00379 -->		[]	0	1000	Exchange reaction	sbo:SBO:0000627/bigg.reaction:EX_xylt_e;R_EX_xylt_e;R_XYLTt;XYLTt/metanetx.reaction:MNXR105264
Ex_C05437	zymosterol exchange	C05437 -->		[]	0	1000	Exchange reaction	sbo:SBO:0000627/bigg.reaction:EX_zymst_e;R_EX_zymst_e;R_ZYMSTt;ZYMSTt/metanetx.reaction:MNXR105285
Ex_C11455	14-demethyllanosterol exchange	C11455 -->		[]	0	1000	Exchange reaction	sbo:SBO:0000627
Ex_C05440	ergosta-5,7,22,24(28)-tetraen-3beta-ol exchange	C05440 -->		[]	0	1000	Exchange reaction	sbo:SBO:0000627/bigg.reaction:ERGTETROLter;R_ERGTETROLter/metanetx.reaction:MNXR97951
Ex_C00246	butyrate exchange	C00246 -->		[]	0	1000	Exchange reaction	sbo:SBO:0000627/bigg.reaction:BUTt;BUTtex;EX_but_e;R_BUTt;R_BUTtex;R_EX_but_e/metanetx.reaction:MNXR96352
Ex_C00492	raffinose exchange	C00492 -->		[]	0	1000	Exchange reaction	sbo:SBO:0000627/bigg.reaction:EX_raffin_e;RAFFtex;R_EX_raffin_e;R_RAFFtex/metanetx.reaction:MNXR103418
Ex_C05402	melibiose exchange	C05402 -->		[]	0	1000	Exchange reaction	sbo:SBO:0000627/metanetx.reaction:MNXR188388
Ex_C00864	(R)-pantothenate exchange	C00864 -->		[]	0	1000	Exchange reaction	sbo:SBO:0000627/bigg.reaction:DM_pnto__R_c;EX_pnto__R_e;PNTORtm;PNTOte;PNTOtex;R_DM_pnto__R_c;R_EX_pnto__R_e;R_PNTORtm;R_PNTOte;R_PNTOtex/metanetx.reaction:MNXR103051
Ex_C06369	2-deoxy-D-glucose 6-phosphate exchange	C06369 -->		[]	0	1000	Exchange reaction	sbo:SBO:0000627
Ex_C00575	3',5'-cyclic AMP exchange	C00575 -->		[]	0	1000	Exchange reaction	sbo:SBO:0000627/bigg.reaction:EX_camp_e;HMR_8086;R_EX_camp_e;R_HMR_8086/metanetx.reaction:MNXR124056
Ex_C01005	O-phospho-L-serine exchange	C01005 -->		[]	0	1000	Exchange reaction	sbo:SBO:0000627/bigg.reaction:EX_pser__L_e;PSERtex;PSERtr;R_EX_pser__L_e;R_PSERtex;R_PSERtr/metanetx.reaction:MNXR191171
Ex_C00329	D-glucosamine exchange	C00329 -->		[]	0	1000	Exchange reaction	sbo:SBO:0000627/bigg.reaction:EX_gam_e;GAMt1r;GAMtex;R_EX_gam_e;R_GAMt1r;R_GAMtex/metanetx.reaction:MNXR192568
Ex_C00320	thiosulfate exchange	C00320 -->		[]	0	1000	Exchange reaction	sbo:SBO:0000627/bigg.reaction:EX_tsul_e;R_EX_tsul_e;R_TSULt;R_TSULtex;TSULt;TSULtex/metanetx.reaction:MNXR104966
Ex_C00327	L-citrulline exchange	C00327 -->		[]	0	1000	Exchange reaction	sbo:SBO:0000627/bigg.reaction:CITRtm;EX_citr__L_e;R_CITRtm;R_EX_citr__L_e;R_SK_citr__L_c;R_r0817;SK_citr__L_c;r0817/metanetx.reaction:MNXR96735
Ex_C00218	methylamine exchange	C00218 -->		[]	0	1000	Exchange reaction	sbo:SBO:0000627/bigg.reaction:EX_mma_e;MMAt2e;R_EX_mma_e;R_MMAt2e/metanetx.reaction:MNXR131494
Ex_C05332	2-phenylethylamine exchange	C05332 -->		[]	0	1000	Exchange reaction	sbo:SBO:0000627/bigg.reaction:EX_peamn_e;PEAMNtex;R_EX_peamn_e;R_PEAMNtex/metanetx.reaction:MNXR102462
Ex_C00179	agmatine exchange	C00179 -->		[]	0	1000	Exchange reaction	sbo:SBO:0000627/bigg.reaction:AGMt_m;AGMtex;AGRMte;EX_agm_e;R_AGMt_m;R_AGMtex;R_AGRMte;R_EX_agm_e/metanetx.reaction:MNXR95556
Ex_C00946	adenosine 2'-monophosphate exchange	C00946 -->		[]	0	1000	Exchange reaction	sbo:SBO:0000627
Ex_C00020	AMP exchange	C00020 -->		[]	0	1000	Exchange reaction	sbo:SBO:0000627/bigg.reaction:AMPt;AMPt_m;AMPtex;AMPth;AMPtn;AMPtp;AMPtr;EX_amp_e;HMR_7711;HMR_9665;R_AMPt;R_AMPt_m;R_AMPtex;R_AMPth;R_AMPtn;R_AMPtp;R_AMPtr;R_EX_amp_e;R_HMR_7711;R_HMR_9665/metanetx.reaction:MNXR95830
Ex_CHEBI74363	ala-asp exchange	CHEBI74363 -->		[]	0	1000	Exchange reaction	sbo:SBO:0000627
Ex_C00013	diphosphate exchange	C00013 -->		[]	0	1000	Exchange reaction	sbo:SBO:0000627/bigg.reaction:EX_ppi_e;PPItex_1;PPIth;PPItm;PPItr;PPItu;PPItx;R_EX_ppi_e;R_PPItex_1;R_PPIth;R_PPItm;R_PPItr;R_PPItu;R_PPItx;R_r1459;r1459/metanetx.reaction:MNXR103112
Ex_CHEBI74393	gly-met exchange	CHEBI74393 -->		[]	0	1000	Exchange reaction	sbo:SBO:0000627
Ex_C01879	5-oxo-L-proline exchange	C01879 -->		[]	0	1000	Exchange reaction	sbo:SBO:0000627/bigg.reaction:5OXPROtex;EX_5oxpro_e;R_5OXPROtex;R_EX_5oxpro_e;R_SK_5oxpro_c;SK_5oxpro_c/metanetx.reaction:MNXR142849
Ex_C01835	maltotriose exchange	C01835 -->		[]	0	1000	Exchange reaction	sbo:SBO:0000627
Ex_C06555	biuret exchange	C06555 -->		[]	0	1000	Exchange reaction	sbo:SBO:0000627
Ex_C00263	L-homoserine exchange	C00263 -->		[]	0	1000	Exchange reaction	sbo:SBO:0000627/bigg.reaction:EX_hom__L_e;HOMtex;R_EX_hom__L_e;R_HOMtex;R_r2535;R_r2535m;r2535;r2535m/metanetx.reaction:MNXR100678
Ex_C00645	2-Acetamido-2-deoxy-D-mannose exchange	C00645 -->		[]	0	1000	Exchange reaction	sbo:SBO:0000627/bigg.reaction:ACMANAtex;EX_acmana_e;R_ACMANAtex;R_EX_acmana_e;R_r0968;r0968/metanetx.reaction:MNXR190539
Ex_C00642	4-hydroxyphenylacetate exchange	C00642 -->		[]	0	1000	Exchange reaction	sbo:SBO:0000627/bigg.reaction:EX_4hphac_e;HPACtr;HPAtex;R_EX_4hphac_e;R_HPACtr;R_HPAtex/metanetx.reaction:MNXR95054
Ex_C00606	3-sulfino-L-alanine exchange	C00606 -->		[]	0	1000	Exchange reaction	sbo:SBO:0000627/metanetx.reaction:MNXR180250
Ex_C00074	phosphoenolpyruvate exchange	C00074 -->		[]	0	1000	Exchange reaction	sbo:SBO:0000627/bigg.reaction:EX_pep_e;PEPt;PEPtex;R_EX_pep_e;R_PEPt;R_PEPtex/metanetx.reaction:MNXR102494
Ex_C00105	UMP exchange	C00105 -->		[]	0	1000	Exchange reaction	sbo:SBO:0000627/bigg.reaction:EX_ump_e;HMR_7715;R_EX_ump_e;R_HMR_7715;R_UMPtex;R_UMPth;R_UMPtn;R_UMPtr;UMPtex;UMPth;UMPtn;UMPtr/metanetx.reaction:MNXR188978
Ex_C00103	alpha-D-glucose 1-phosphate exchange	C00103 -->		[]	0	1000	Exchange reaction	sbo:SBO:0000627/metanetx.reaction:MNXR192662
Ex_C00109	2-oxobutanoate exchange	C00109 -->		[]	0	1000	Exchange reaction	sbo:SBO:0000627/bigg.reaction:2OBUT_Et;2OBUTt_h;2OBUTtex;2OBUTtm;EX_2obut_e;R_2OBUT_Et;R_2OBUTt_h;R_2OBUTtex;R_2OBUTtm;R_EX_2obut_e/metanetx.reaction:MNXR94814
Ex_CHEBI73770	ala-leu exchange	CHEBI73770 -->		[]	0	1000	Exchange reaction	sbo:SBO:0000627
Ex_CHEBI74604	guanosine 2'-monophosphate exchange	CHEBI74604 -->		[]	0	1000	Exchange reaction	sbo:SBO:0000627
Ex_CHEBI73788	L-alanyl-L-glutamine exchange	CHEBI73788 -->		[]	0	1000	Exchange reaction	sbo:SBO:0000627
Ex_C12147	L-threonine O-3-phosphate exchange	C12147 -->		[]	0	1000	Exchange reaction	sbo:SBO:0000627/bigg.reaction:EX_thrp_e;R_EX_thrp_e;R_THRPtex;THRPtex/metanetx.reaction:MNXR104845
Ex_C00483	tyramine exchange	C00483 -->		[]	0	1000	Exchange reaction	sbo:SBO:0000627/bigg.reaction:DM_tym_c;EX_tym_e;R_DM_tym_c;R_EX_tym_e;R_TYMte;R_TYMtex;TYMte;TYMtex/metanetx.reaction:MNXR104985
Ex_C00488	formamide exchange	C00488 -->		[]	0	1000	Exchange reaction	sbo:SBO:0000627/bigg.reaction:EX_frmd_e;FOAMtex;FOAMtrpp;R_EX_frmd_e;R_FOAMtex;R_FOAMtrpp/metanetx.reaction:MNXR99611
Ex_C00588	choline phosphate exchange	C00588 -->		[]	0	1000	Exchange reaction	sbo:SBO:0000627/bigg.reaction:CHOLPtg;CHOLPtl;CHOLPtn;CHOLPtr;EX_cholp_e;PCHOLt_m;R_CHOLPtg;R_CHOLPtl;R_CHOLPtn;R_CHOLPtr;R_EX_cholp_e;R_PCHOLt_m;R_SK_cholp_c;SK_cholp_c/metanetx.reaction:MNXR96703
Ex_C00583	1,2-Propanediol exchange	C00583 -->		[]	0	1000	Exchange reaction	sbo:SBO:0000627/metanetx.reaction:MNXR135684
Ex_C00586	2-deoxy-D-glucose exchange	C00586 -->		[]	0	1000	Exchange reaction	sbo:SBO:0000627/bigg.reaction:2DGLCtex;EX_2dglc_e;R_2DGLCtex;R_EX_2dglc_e/metanetx.reaction:MNXR191935
Ex_C00275	D-mannose 6-phosphate exchange	C00275 -->		[]	0	1000	Exchange reaction	sbo:SBO:0000627/bigg.reaction:EX_man6p_e;MAN6Ptex;R_EX_man6p_e;R_MAN6Ptex/metanetx.reaction:MNXR191983
Ex_C03104	cytidine 2'-monophosphate exchange	C03104 -->		[]	0	1000	Exchange reaction	sbo:SBO:0000627
Ex_C00988	2-phosphoglycolate exchange	C00988 -->		[]	0	1000	Exchange reaction	sbo:SBO:0000627/bigg.reaction:2PGLYCtcx;2PGLYCth;2PGLYCtx;EX_2pglyc_e;R_2PGLYCtcx;R_2PGLYCth;R_2PGLYCtx;R_EX_2pglyc_e/metanetx.reaction:MNXR94823
Ex_C20958	L-Ala-L-Glu exchange	C20958 -->		[]	0	1000	Exchange reaction	sbo:SBO:0000627
Ex_C00055	CMP exchange	C00055 -->		[]	0	1000	Exchange reaction	sbo:SBO:0000627/bigg.reaction:CMPtex;CMPth;CMPtm;CMPtn;EX_cmp_e;HMR_7720;R_CMPtex;R_CMPth;R_CMPtm;R_CMPtn;R_EX_cmp_e;R_HMR_7720;R_r0886;r0886/metanetx.reaction:MNXR190820
Ex_C06194	2',3'-Cyclic GMP exchange	C06194 -->		[]	0	1000	Exchange reaction	sbo:SBO:0000627/bigg.reaction:23CGMPtex;EX_23cgmp_e;R_23CGMPtex;R_EX_23cgmp_e/metanetx.reaction:MNXR152591
Ex_C02989	L-methionine S-oxide exchange	C02989 -->		[]	0	1000	Exchange reaction	sbo:SBO:0000627/bigg.reaction:EX_metox_e;R_EX_metox_e/metanetx.reaction:MNXR145587
Ex_CHEBI73898	gly-gln exchange	CHEBI73898 -->		[]	0	1000	Exchange reaction	sbo:SBO:0000627
Ex_C02353	2',3'-cyclic AMP exchange	C02353 -->		[]	0	1000	Exchange reaction	sbo:SBO:0000627/bigg.reaction:23CAMPtex;EX_23camp_e;R_23CAMPtex;R_EX_23camp_e/metanetx.reaction:MNXR94718
Ex_C02355	2',3'-Cyclic UMP exchange	C02355 -->		[]	0	1000	Exchange reaction	sbo:SBO:0000627/bigg.reaction:23CUMPtex;EX_23cump_e;R_23CUMPtex;R_EX_23cump_e/metanetx.reaction:MNXR94726
Ex_C02354	cytidine 2',3'-cyclic monophosphate exchange	C02354 -->		[]	0	1000	Exchange reaction	sbo:SBO:0000627/bigg.reaction:23CCMPtex;EX_23ccmp_e;R_23CCMPtex;R_EX_23ccmp_e/metanetx.reaction:MNXR94720
Ex_C00855	D-methionine exchange	C00855 -->		[]	0	1000	Exchange reaction	sbo:SBO:0000627/bigg.reaction:EX_met__D_e;METDtex;R_EX_met__D_e;R_METDtex/metanetx.reaction:MNXR101473
Ex_C00636	D-mannose 1-phosphate exchange	C00636 -->		[]	0	1000	Exchange reaction	sbo:SBO:0000627/bigg.reaction:EX_man1p_e;R_EX_man1p_e/metanetx.reaction:MNXR143025
Ex_C00631	2-phospho-D-glycerate exchange	C00631 -->		[]	0	1000	Exchange reaction	sbo:SBO:0000627/bigg.reaction:2PGtex;2PGth;2PGtm;2PGtr;EX_2pg_e;R_2PGtex;R_2PGth;R_2PGtm;R_2PGtr;R_EX_2pg_e/metanetx.reaction:MNXR94826
Ex_C00149	(S)-malate exchange	C00149 -->		[]	0	1000	Exchange reaction	sbo:SBO:0000627/bigg.reaction:EX_mal__L_e;MAL_Ltx;MALt;MALtex;R_EX_mal__L_e;R_MAL_Ltx;R_MALt;R_MALtex;R_SK_mal__L_c;SK_mal__L_c/metanetx.reaction:MNXR101367
Ex_C00144	GMP exchange	C00144 -->		[]	0	1000	Exchange reaction	sbo:SBO:0000627/bigg.reaction:EX_gmp_e;GMPter;GMPtex;GMPtg;GMPtm;GMPtn;GMPtn_1;HMR_7727;R_EX_gmp_e;R_GMPter;R_GMPtex;R_GMPtg;R_GMPtm;R_GMPtn;R_GMPtn_1;R_HMR_7727/metanetx.reaction:MNXR188153
Ex_C02532	D-O-Phosphoserine exchange	C02532 -->		[]	0	1000	Exchange reaction	sbo:SBO:0000627/bigg.reaction:EX_pser__D_e;R_EX_pser__D_e/metanetx.reaction:MNXR143057
Ex_C00624	N-acetyl-L-glutamate exchange	C00624 -->		[]	0	1000	Exchange reaction	sbo:SBO:0000627/bigg.reaction:ACGLUtd;ACGLUtm;EX_acglu_e;R_ACGLUtd;R_ACGLUtm;R_EX_acglu_e/metanetx.reaction:MNXR154195
Ex_C00156	4-hydroxybenzoate exchange	C00156 -->		[]	0	1000	Exchange reaction	sbo:SBO:0000627/bigg.reaction:4HBZte;4HBZtex;4HBZtm;EX_4hbz_e;R_4HBZte;R_4HBZtex;R_4HBZtm;R_EX_4hbz_e/metanetx.reaction:MNXR95013
Ex_CHEBI73771	ala-his exchange	CHEBI73771 -->		[]	0	1000	Exchange reaction	sbo:SBO:0000627
Ex_C00942	3',5'-cyclic GMP exchange	C00942 -->		[]	0	1000	Exchange reaction	sbo:SBO:0000627/bigg.reaction:35CGMPtn;EX_35cgmp_e;HMR_8084;R_35CGMPtn;R_EX_35cgmp_e;R_HMR_8084/metanetx.reaction:MNXR94849
Ex_C00941	3',5'-cyclic CMP exchange	C00941 -->		[]	0	1000	Exchange reaction	sbo:SBO:0000627
Ex_C00431	5-aminopentanoate exchange	C00431 -->		[]	0	1000	Exchange reaction	sbo:SBO:0000627/bigg.reaction:5APTNtex;EX_5aptn_e;R_5APTNtex;R_EX_5aptn_e/metanetx.reaction:MNXR156391
Ex_C00388	histamine exchange	C00388 -->		[]	0	1000	Exchange reaction	sbo:SBO:0000627/bigg.reaction:DM_hista_c;EX_hista_e;HISTAtu;R_DM_hista_c;R_EX_hista_e;R_HISTAtu/metanetx.reaction:MNXR100641
Ex_C00542	Cystathionine exchange	C00542 -->		[]	0	1000	Exchange reaction	sbo:SBO:0000627
Ex_C00366	urate exchange	C00366 -->		[]	0	1000	Exchange reaction	sbo:SBO:0000627/bigg.reaction:EX_urate_e;R_EX_urate_e;R_URATEt;R_URATEtex;R_URATEtx;URATEt;URATEtex;URATEtx/metanetx.reaction:MNXR105145
Ex_C00364	dTMP exchange	C00364 -->		[]	0	1000	Exchange reaction	sbo:SBO:0000627/bigg.reaction:DTMPtex;EX_dtmp_e;HMR_7724;R_DTMPtex;R_EX_dtmp_e;R_HMR_7724;R_r1117;r1117/metanetx.reaction:MNXR97806
Ex_C00092	D-glucose 6-phosphate exchange	C00092 -->		[]	0	1000	Exchange reaction	sbo:SBO:0000627/bigg.reaction:EX_g6p_e;G6Pter;G6Ptex;R_EX_g6p_e;R_G6Pter;R_G6Ptex/metanetx.reaction:MNXR191982
Ex_C00164	acetoacetate exchange	C00164 -->		[]	0	1000	Exchange reaction	sbo:SBO:0000627/bigg.reaction:ACAC_Et;ACACtex;ACACtm;ACACtx;EX_acac_e;R_ACAC_Et;R_ACACtex;R_ACACtm;R_ACACtx;R_EX_acac_e/metanetx.reaction:MNXR95208
Ex_C00160	glycolate exchange	C00160 -->		[]	0	1000	Exchange reaction	sbo:SBO:0000627/bigg.reaction:EX_glyclt_e;GLYCLTt;GLYCLTtex;GLYCLTth;GLYCLTtm;GLYCLTtp;R_EX_glyclt_e;R_GLYCLTt;R_GLYCLTtex;R_GLYCLTth;R_GLYCLTtm;R_GLYCLTtp;R_SK_glyclt_c;SK_glyclt_c/metanetx.reaction:MNXR145094
Ex_C00163	propionate exchange	C00163 -->		[]	0	1000	Exchange reaction	sbo:SBO:0000627/bigg.reaction:EX_ppa_e;PPAtex;PPAth;PPAtm;PPAtr;R_EX_ppa_e;R_PPAtex;R_PPAth;R_PPAtm;R_PPAtr/metanetx.reaction:MNXR103094
Ex_C01419	Cys-Gly exchange	C01419 -->		[]	0	1000	Exchange reaction	sbo:SBO:0000627/bigg.reaction:CGLYtex;EX_cgly_e;R_CGLYtex;R_EX_cgly_e/metanetx.reaction:MNXR96658
Ex_CHEBI73888	gly-asn exchange	CHEBI73888 -->		[]	0	1000	Exchange reaction	sbo:SBO:0000627
Ex_CHEBI73757	ala-gly exchange	CHEBI73757 -->		[]	0	1000	Exchange reaction	sbo:SBO:0000627
Ex_C06735	aminoacetaldehyde exchange	C06735 -->		[]	0	1000	Exchange reaction	sbo:SBO:0000627/bigg.reaction:DM_aacald_c;R_DM_aacald_c/metanetx.reaction:MNXR142747
Ex_C00392	D-mannitol exchange	C00392 -->		[]	0	1000	Exchange reaction	sbo:SBO:0000627/bigg.reaction:EX_mnl_e;MNLtex;R_EX_mnl_e;R_MNLtex/metanetx.reaction:MNXR145661
Ex_C00085	D-fructose 6-phosphate exchange	C00085 -->		[]	0	1000	Exchange reaction	sbo:SBO:0000627/bigg.reaction:EX_f6p_e;F6Ptex;F6Ptex_1;R_EX_f6p_e;R_F6Ptex;R_F6Ptex_1/metanetx.reaction:MNXR151600
Ex_C03031	uridine 2'-monophosphate exchange	C03031 -->		[]	0	1000	Exchange reaction	sbo:SBO:0000627
Ex_C00345	6-Phospho-D-gluconate exchange	C00345 -->		[]	0	1000	Exchange reaction	sbo:SBO:0000627/bigg.reaction:EX_6pgc_e;HMR_3953;R_EX_6pgc_e;R_HMR_3953/metanetx.reaction:MNXR142850
Ex_C00346	Ethanolamine phosphate exchange	C00346 -->		[]	0	1000	Exchange reaction	sbo:SBO:0000627/bigg.reaction:DM_ethamp_r;ETHAMPtg;ETHAMPtr;EX_ethamp_e;HMR_9634;R_DM_ethamp_r;R_ETHAMPtg;R_ETHAMPtr;R_EX_ethamp_e;R_HMR_9634/metanetx.reaction:MNXR142763
Ex_CHEBI73762	ala-thr exchange	CHEBI73762 -->		[]	0	1000	Exchange reaction	sbo:SBO:0000627
Ex_C00186	(S)-lactate exchange	C00186 -->		[]	0	1000	Exchange reaction	sbo:SBO:0000627/bigg.reaction:EX_lac__L_e;LACLt;LACLt2;L_LACtcm;L_LACtex;R_EX_lac__L_e;R_LACLt;R_LACLt2;R_L_LACtcm;R_L_LACtex/metanetx.reaction:MNXR100999
Ex_C00184	glycerone exchange	C00184 -->		[]	0	1000	Exchange reaction	sbo:SBO:0000627/bigg.reaction:DHAt;DHAtex;DHAtpp;EX_dha_e;R_DHAt;R_DHAtex;R_DHAtpp;R_EX_dha_e/metanetx.reaction:MNXR97367
Ex_C00721	Dextrin exchange	C00721 -->		[]	0	1000	Exchange reaction	sbo:SBO:0000627
Ex_C02835	4-imidazoleacetate exchange	C02835 -->		[]	0	1000	Exchange reaction	sbo:SBO:0000627/bigg.reaction:EX_im4ac_e;IM4ACte;R_EX_im4ac_e;R_IM4ACte/metanetx.reaction:MNXR156859
Ex_C06244	acetamide exchange	C06244 -->		[]	0	1000	Exchange reaction	sbo:SBO:0000627/bigg.reaction:ADtr;EX_ad_e;R_ADtr;R_EX_ad_e/metanetx.reaction:MNXR95496
Ex_CHEBI73784	glycyl-L-glutamate exchange	CHEBI73784 -->		[]	0	1000	Exchange reaction	sbo:SBO:0000627
Ex_C00197	3-phospho-D-glycerate exchange	C00197 -->		[]	0	1000	Exchange reaction	sbo:SBO:0000627/bigg.reaction:3PGtcx;3PGtex;3PGtr;3PGtx;EX_3pg_e;R_3PGtcx;R_3PGtex;R_3PGtr;R_3PGtx;R_EX_3pg_e;R_r0926;r0926/metanetx.reaction:MNXR94974
Ex_C00257	D-gluconate exchange	C00257 -->		[]	0	1000	Exchange reaction	sbo:SBO:0000627/bigg.reaction:EX_glcn__D_e;EX_glcn_e;GLCNte;GLCNtex;R_EX_glcn__D_e;R_EX_glcn_e;R_GLCNte;R_GLCNtex/metanetx.reaction:MNXR100210
Ex_C00245	taurine exchange	C00245 -->		[]	0	1000	Exchange reaction	sbo:SBO:0000627/bigg.reaction:DM_taur_c;EX_taur_e;R_DM_taur_c;R_EX_taur_e;R_TAURt;R_TAURtex;R_r0934;TAURt;TAURtex;r0934/metanetx.reaction:MNXR104733
Ex_C00137	myo-inositol exchange	C00137 -->		[]	0	1000	Exchange reaction	sbo:SBO:0000627/bigg.reaction:EX_inost_e;INOST_Et;INSTtex;MYOIt_h;MYOIt_m;R_EX_inost_e;R_INOST_Et;R_INSTtex;R_MYOIt_h;R_MYOIt_m;R_r0826;r0826/metanetx.reaction:MNXR188269
Ex_C00519	hypotaurine exchange	C00519 -->		[]	0	1000	Exchange reaction	sbo:SBO:0000627/bigg.reaction:EX_hyptaur_e;R_EX_hyptaur_e/metanetx.reaction:MNXR124036
Ex_C00506	L-cysteate exchange	C00506 -->		[]	0	1000	Exchange reaction	sbo:SBO:0000627/bigg.reaction:EX_Lcyst_e;LCYSTtex;R_EX_Lcyst_e;R_LCYSTtex/metanetx.reaction:MNXR101035
Ex_C01571	decanoate exchange	C01571 -->		[]	0	1000	Exchange reaction	sbo:SBO:0000627/bigg.reaction:DCATDc;DCATDr;DCAtex;EX_dca_e;FA100tp;R_DCATDc;R_DCATDr;R_DCAtex;R_EX_dca_e;R_FA100tp/metanetx.reaction:MNXR97181
Ex_C00140	2-Acetamido-2-deoxy-D-glucose exchange	C00140 -->		[]	0	1000	Exchange reaction	sbo:SBO:0000627/bigg.reaction:ACGAMtly;ACGAtex;ACGAtex_1;DM_acgam_c;EX_acgam_e;R_ACGAMtly;R_ACGAtex;R_ACGAtex_1;R_DM_acgam_c;R_EX_acgam_e;R_r0908;R_r0909;r0908;r0909/metanetx.reaction:MNXR192633
Ex_C00797	ethylamine exchange	C00797 -->		[]	0	1000	Exchange reaction	sbo:SBO:0000627
Ex_C00536	PPPi exchange	C00536 -->		[]	0	1000	Exchange reaction	sbo:SBO:0000627/bigg.reaction:PPPItn;R_PPPItn/metanetx.reaction:MNXR103133
Ex_C00169	carbamoyl phosphate exchange	C00169 -->		[]	0	1000	Exchange reaction	sbo:SBO:0000627/bigg.reaction:CBPt_m;CBPtn;R_CBPt_m;R_CBPtn/metanetx.reaction:MNXR96488
Ex_C01204	myo-inositol hexakisphosphate exchange	C01204 -->		[]	0	1000	Exchange reaction	sbo:SBO:0000627/bigg.reaction:DM_minohp_c;EX_minohp_e;MINOHPtexi;MINOHPtn;R_DM_minohp_c;R_EX_minohp_e;R_MINOHPtexi;R_MINOHPtn/metanetx.reaction:MNXR188415
Ex_C00248	lipoamide exchange	C00248 -->		[]	0	1000	Exchange reaction	sbo:SBO:0000627/bigg.reaction:EX_lpam_e;LPAMt_c;LPAMt_h;R_EX_lpam_e;R_LPAMt_c;R_LPAMt_h/metanetx.reaction:MNXR156884
ry130YCM606	3-hydroxyacyl-CoA dehydrogenase (3-oxohexadecanoyl-CoA)	C00003 + CHEBI27402 --> C00004 + C05259		['1.1.1.n12;4.2.1.119']	0	1000	Fatty acid metabolism	sbo:SBO:0000176
r0721YCM606R01626	Malonyl-CoA:[acyl-carrier-protein] S-malonyltransferase	C00083 + C00229 --> C00010 + C01209	(CAALFM_C500190CA and CAALFM_C304830CA) or CAALFM_CR04240CA	['2.3.1.39;2.3.1.85;2.3.1.86;2.3.1.-']	0	1000	Fatty acid metabolism	sbo:SBO:0000176/kegg.reaction:R01626/metanetx.reaction:MNXR145555
RXN1744MetaCyc		6.0 C00160 <=> 4.0 C00001 + 2.0 C00011 + C00033 + 2.0 C00042		[]	-1000	1000	Fatty acid metabolism	sbo:SBO:0000176/metanetx.reaction:MNXR120914
ry43YCM606	trans-2-enoyl-CoA reductase	C00005 + CHEBI52975 --> C00006 + CHEBI52966	CAALFM_C101050CA	['1.3.1.93']	0	1000	Fatty acid metabolism	sbo:SBO:0000176
r689iLC915R08162	D-erythro-3-methylmalate hydro-lyase (2-methylmaleate-forming)	C00001 + C16520 --> C00229 + C08362	CAALFM_C500190CA	['3.1.2.14']	0	1000	Fatty acid metabolism	sbo:SBO:0000176/kegg.reaction:R08162/metanetx.reaction:MNXR150162
R04754KEGGR04754	decanoyl-CoA:electron-transfer flavoprotein 2,3-oxidoreductase	C00016 + C05274 <-- C01352 + C05275	CAALFM_C301930WA or CAALFM_C301960CA or CAALFM_C603560WA or CAALFM_CR08920WA	['1.3.3.6;1.3.8.7;1.3.8.8;1.3.99.-']	-1000	0	Fatty acid metabolism	sbo:SBO:0000176/kegg.reaction:R04754/bigg.reaction:ACOA100OR;ACOAD4f;ACOADH100_m;R_ACOA100OR;R_ACOAD4f;R_ACOADH100_m/metanetx.reaction:MNXR192174
R01598KEGGR01598	Arachidonate:CoA ligase (AMP-forming)	C00002 + C00010 + C00219 --> C00013 + C00020 + C02249		['6.2.1.15']	0	1000	Fatty acid metabolism	sbo:SBO:0000176/kegg.reaction:R01598/bigg.reaction:FACOAL204;FACOAL_C204_x;R_FACOAL204;R_FACOAL_C204_x;R_r1262;r1262/metanetx.reaction:MNXR191026
r894iLC915R07760	very-long-chain (3R)-3-hydroxyacyl-CoA dehydratase	C00001 + C16218 <=> CHEBI50577	CAALFM_C703050WA or CAALFM_C703040WA or CAALFM_CR05140WA	['4.2.1.134']	-1000	1000	Fatty acid metabolism	sbo:SBO:0000176/kegg.reaction:R07760
R08181KEGGR08181	palmitoyl-CoA hydrolase	C00001 + C03035 --> C00010 + C06426		['3.1.2.2']	0	1000	Fatty acid metabolism	sbo:SBO:0000176/kegg.reaction:R08181/bigg.reaction:FACOAE1836Z9Z12Z;R_FACOAE1836Z9Z12Z/metanetx.reaction:MNXR190990
ry17YCM606	elongase I (3-oxopalmitoyl-CoA)	C00083 + C02593 --> C00010 + C00011 + C05259	CAALFM_C305280CA or CAALFM_C112790CA or CAALFM_C203230CA	['2.3.1.199']	0	1000	Fatty acid metabolism	sbo:SBO:0000176/metanetx.reaction:MNXR122921
r893ANIDULANS	Type II fatty acid synthase	2.0 C00005 + 5.0 C00173 + 2.0 C01209 --> 5.0 B00002 + 2.0 C00006 + 5.0 C00011 + 6.0 C00229 + C16520	CAALFM_C304830CA or CAALFM_CR00710CA	['1.6.5.3;1.1.1.100']	0	1000	Fatty acid metabolism	sbo:SBO:0000176
ry128YCM606	3-hydroxyacyl-CoA dehydrogenase (3-oxodecanoyl-CoA)	C00003 + C05264 --> C00004 + C05265		['1.1.1.n12;4.2.1.119']	0	1000	Fatty acid metabolism	sbo:SBO:0000176/bigg.reaction:HACD4;HACD4i;HACD4m;HACD4p;R_HACD4;R_HACD4i;R_HACD4m;R_HACD4p/metanetx.reaction:MNXR188203
ry1YCM606	fatty-acyl-CoA synthase	14.0 C00005 + C00024 + 7.0 C00083 --> 7.0 C00001 + 14.0 C00006 + 7.0 C00010 + 7.0 C00011 + C00154	CAALFM_C500190CA and CAALFM_C304830CA	['2.3.1.86']	0	1000	Fatty acid metabolism	sbo:SBO:0000176
ry15YCM606	enoyl-ACP reductase (octanoyl-ACP)	C00005 + C05751 --> C00006 + C05752		['1.3.1.104']	0	1000	Fatty acid metabolism	sbo:SBO:0000176/metanetx.reaction:MNXR149067
r0124YCM606	acyl-CoA oxidase (octadecanoyl-CoA)	C00007 + C00412 --> C00027 + C16218	CAALFM_C301930WA or CAALFM_C301960CA or CAALFM_C603560WA	['1.3.3.6']	0	1000	Fatty acid metabolism	sbo:SBO:0000176/bigg.reaction:ACOAO8p;R_ACOAO8p/metanetx.reaction:MNXR152841
r879ANIDULANSR00391	Acyl-CoA:acetyl-CoA C-acyltransferase	C00010 + C00264 --> C00024 + C00040	CAALFM_C200780WA or CAALFM_C301460CA or CAALFM_CR00150CA	['2.3.1.16']	0	1000	Fatty acid metabolism	sbo:SBO:0000176/kegg.reaction:R00391/metanetx.reaction:MNXR145334
ry99YCM606	acyl-CoA oxidase (hexanoyl-CoA)	C00007 + C05270 --> C00027 + C05271	CAALFM_C301930WA or CAALFM_C301960CA or CAALFM_C603560WA	['1.3.3.6']	0	1000	Fatty acid metabolism	sbo:SBO:0000176/bigg.reaction:HMR_3098;R_HMR_3098/metanetx.reaction:MNXR127546
r0122YCM606	acyl-CoA oxidase (hexacosanoyl-CoA)	C00007 + CHEBI52966 --> C00027 + CHEBI52975	CAALFM_C301930WA or CAALFM_C301960CA or CAALFM_C603560WA	['1.3.3.6']	0	1000	Fatty acid metabolism	sbo:SBO:0000176
r1241AORYZAE	Acetyl coenzyme A-acyl-carrier-protein transacylase	C00005 + C16221 <=> C00006 + C04088	CAALFM_C500190CA	['1.3.1.9']	-1000	1000	Fatty acid metabolism	sbo:SBO:0000176
r1217AORYZAER04964	(3R)-3-Hydroxydodecanoyl-[acyl-carrier-protein]:NADP+ oxidoreductase	C00005 + C05756 <=> C00006 + C05757	(CAALFM_C500190CA and CAALFM_C304830CA) or CAALFM_CR04240CA or CAALFM_CR00710CA	['1.1.1.100;2.3.1.85;2.3.1.86;2.3.1.-']	-1000	1000	Fatty acid metabolism	sbo:SBO:0000176/kegg.reaction:R04964/metanetx.reaction:MNXR152658
R03777KEGGR03777	octanoyl-CoA:electron-transfer flavoprotein 2-oxidoreductase	C00016 + C01944 <-- C01352 + C05276	CAALFM_C301930WA or CAALFM_C301960CA or CAALFM_C603560WA or CAALFM_CR08920WA	['1.3.3.6;1.3.8.7;1.3.8.8;1.3.99.-']	-1000	0	Fatty acid metabolism	sbo:SBO:0000176/kegg.reaction:R03777/bigg.reaction:ACOA80OR;ACOAD3f;ACOADH80_m;HMR_3149;R_ACOA80OR;R_ACOAD3f;R_ACOADH80_m;R_HMR_3149/metanetx.reaction:MNXR152808
R05190KEGGR05190	acyl-CoA:malonyl-CoA C-acyltransferase(decarboxylating, oxoacyl- and enoyl-reducing)	C00004 + C00005 + 2.0 C00024 + C00083 --> C00001 + C00003 + C00006 + C00010 + C00011 + 2.0 C02843	CAALFM_C500190CA and CAALFM_C304830CA	['2.3.1.86']	0	1000	Fatty acid metabolism	sbo:SBO:0000176/kegg.reaction:R05190
r1231AORYZAER04543	(3R)-3-Hydroxypalmitoyl-[acyl-carrier-protein]:NADP+ oxidoreductase	C00005 + C05762 <=> C00006 + C04633	(CAALFM_C500190CA and CAALFM_C304830CA) or CAALFM_CR04240CA or CAALFM_CR00710CA	['1.1.1.100;2.3.1.85;2.3.1.86;2.3.1.-']	-1000	1000	Fatty acid metabolism	sbo:SBO:0000176/kegg.reaction:R04543/metanetx.reaction:MNXR152665
R04429KEGGR04429	butyryl-[acp]:NAD+ trans-2-oxidoreductase	C00003 + C05745 <=> C00004 + C04246	CAALFM_C500190CA or CAALFM_CR04240CA	['1.3.1.9;2.3.1.-']	-1000	1000	Fatty acid metabolism	sbo:SBO:0000176/kegg.reaction:R04429/metanetx.reaction:MNXR148725
ry40YCM606	trans-2-enoyl-CoA reductase	C00005 + CHEBI75061 --> C00006 + C02041	CAALFM_C101050CA	['1.3.1.93']	0	1000	Fatty acid metabolism	sbo:SBO:0000176
r1105iAL1006	carnitine O-acetyltransferase	C00100 + C00318 <=> C00010 + C03017		['2.3.1.7']	-1000	1000	Fatty acid metabolism	sbo:SBO:0000176/bigg.reaction:C30CPT1;CSNAT2m;CSNAT3x;R_C30CPT1;R_CSNAT2m;R_CSNAT3x/metanetx.reaction:MNXR190750
R07953KEGGR07953	(4Z,7Z,10Z,13Z,16Z)-docosapentaenoyl-CoA:acetyl-CoA C-acyltransferase	C00024 + C16173 <-- C00010 + C16389	CAALFM_C200780WA or CAALFM_C301460CA or CAALFM_CR00150CA	['2.3.1.16;2.3.1.176']	-1000	0	Fatty acid metabolism	sbo:SBO:0000176/kegg.reaction:R07953/metanetx.reaction:MNXR111536
r1234AORYZAER04970	hexadecanoyl-[acp]:NADP+ trans-2-oxidoreductase	C00005 + C05763 <-- C00006 + C05764	CAALFM_C500190CA and CAALFM_C304830CA	['1.3.1.10;1.3.1.39;1.3.1.104;2.3.1.85;2.3.1.86']	-1000	0	Fatty acid metabolism	sbo:SBO:0000176/kegg.reaction:R04970/bigg.reaction:EAR160y;EAR160y_1;R_EAR160y;R_EAR160y_1/metanetx.reaction:MNXR149094
r0412YCM606	fatty-acid--CoA ligase (tetradecanoate)	C00002 + C00010 + C06424 <=> C00013 + C00020 + C02593	CAALFM_C206070WA or CAALFM_C302810CA or CAALFM_C305980CA or CAALFM_C704180WA or CAALFM_CR10160WA	['6.2.1.3']	-1000	1000	Fatty acid metabolism	sbo:SBO:0000176/bigg.reaction:FACOAL140;FACOAL140p;HMR_2944;R_FACOAL140;R_FACOAL140p;R_HMR_2944/metanetx.reaction:MNXR191004
ry5YCM606		C01209 + C05745 --> C00011 + C00229 + C05746		[]	0	1000	Fatty acid metabolism	sbo:SBO:0000176/metanetx.reaction:MNXR149050
R04753KEGGR04753	trans-Dec-2-enoyl-CoA reductase	C00006 + C05274 <-- C00005 + C05275	CAALFM_C111700CA or CAALFM_C300200CA	['1.3.1.8;1.3.1.38']	-1000	0	Fatty acid metabolism	sbo:SBO:0000176/kegg.reaction:R04753/bigg.reaction:ACOAR4m;R_ACOAR4m/metanetx.reaction:MNXR148962
ry4YCM606	B-ketoacyl-ACP synthase (acetoacetyl-ACP)	C01209 + C03939 --> C00011 + C00229 + C05744	CAALFM_C304830CA	['2.3.1.41']	0	1000	Fatty acid metabolism	sbo:SBO:0000176/metanetx.reaction:MNXR145325
R08179KEGGR08179	acyl-CoA thioesterase	C00001 + C16165 --> C00010 + C06428		['3.1.2.2']	0	1000	Fatty acid metabolism	sbo:SBO:0000176/kegg.reaction:R08179/bigg.reaction:HMR_0362;R_HMR_0362/metanetx.reaction:MNXR191312
R09419KEGGR09419	acyl-CoA:malonyl-CoA C-acyltransferase (decarboxylating)	C00040 + C00083 <=> C00010 + C00011 + C00264	CAALFM_C305280CA or CAALFM_C112790CA or CAALFM_C203230CA	['2.3.1.199']	-1000	1000	Fatty acid metabolism	sbo:SBO:0000176/kegg.reaction:R09419/metanetx.reaction:MNXR112843
ry45YCM606	stearoyl-CoA desaturase	C00004 + C00007 + C00412 --> 2.0 C00001 + C00003 + C00510	CAALFM_C207090CA or CAALFM_C108360CA	['1.14.19.1']	0	1000	Fatty acid metabolism	sbo:SBO:0000176/bigg.reaction:DESAT18_3;R_DESAT18_3/metanetx.reaction:MNXR97243
ry136YCM606	3-hydroxyacyl-CoA dehydrogenase (3-oxoicosanoyl-CoA)	C00003 + CHEBI76453 --> C00004 + CHEBI52327		['1.1.1.n12;4.2.1.119']	0	1000	Fatty acid metabolism	sbo:SBO:0000176
RXN6614MetaCyc	4,4-dimethyl-5alpha-cholesta-8-en-3-beta-ol:NADP+Delta14-oxidoreductase	C00005 + Cluster854 <=> C00006 + C15915	CAALFM_C209400CA	['1.3.1.70']	-1000	1000	Fatty acid metabolism	sbo:SBO:0000176
ry7YCM606	3-oxoacyl-ACP reductase (3-hydroxybutanoyl-ACP)	C00005 + C05744 --> C00006 + C04618	CAALFM_C304830CA or CAALFM_CR00710CA	['1.1.1.100']	0	1000	Fatty acid metabolism	sbo:SBO:0000176/metanetx.reaction:MNXR152672
ry148YCM606	acetyl-CoA C-acyltransferase (stearoyl-CoA)	C00010 + CHEBI52327 --> C00024 + C00412	CAALFM_C200780WA or CAALFM_C301460CA or CAALFM_CR00150CA	['2.3.1.16']	0	1000	Fatty acid metabolism	sbo:SBO:0000176
r1224AORYZAER04566	(3R)-3-Hydroxytetradecanoyl-[acyl-carrier-protein]:NADP+ oxidoreductase	C00005 + C05759 <=> C00006 + C04688	(CAALFM_C500190CA and CAALFM_C304830CA) or CAALFM_CR04240CA or CAALFM_CR00710CA	['1.1.1.100;2.3.1.85;2.3.1.86;2.3.1.-']	-1000	1000	Fatty acid metabolism	sbo:SBO:0000176/kegg.reaction:R04566/metanetx.reaction:MNXR152661
ry134YCM606	3-hydroxyacyl-CoA dehydrogenase (3-oxohexanoyl-CoA)	C00003 + CHEBI74474 --> C00004 + C05269		['1.1.1.n12;4.2.1.119']	0	1000	Fatty acid metabolism	sbo:SBO:0000176
ry154YCM606		C00010 + Cluster20005 --> C00024 + C05272		[]	0	1000	Fatty acid metabolism	sbo:SBO:0000176
r1257AORYZAE	Acetyl coenzyme A-acyl-carrier-protein transacylase	C00001 + C05745 --> C00229 + C00246	CAALFM_C500190CA	['3.1.2.14']	0	1000	Fatty acid metabolism	sbo:SBO:0000176
R639ANIGERR07763	3-oxoacyl-[acyl-carrier-protein] reductase	C00005 + C16219 <=> C00006 + C16220	CAALFM_C304830CA or CAALFM_CR04240CA or CAALFM_CR00710CA	['1.1.1.100;2.3.1.-']	-1000	1000	Fatty acid metabolism	sbo:SBO:0000176/kegg.reaction:R07763/metanetx.reaction:MNXR111352
ry18YCM606	elongase II (3-oxooctadecanoyl-CoA)	C00083 + C00154 --> C00010 + C00011 + C16216	CAALFM_C305280CA or CAALFM_C112790CA or CAALFM_C203230CA	['2.3.1.199']	0	1000	Fatty acid metabolism	sbo:SBO:0000176/bigg.reaction:3OACOAS;HMR_2190;RE0580L;RE0580R;R_3OACOAS;R_HMR_2190;R_RE0580L;R_RE0580R/metanetx.reaction:MNXR190458
ry27YCM606	3-hydroxyacyl-CoA dehydrogenase (3-oxodocosanoyl-CoA)	C00005 + CHEBI52328 --> C00006 + CHEBI76459		['1.1.1.n12;4.2.1.119']	0	1000	Fatty acid metabolism	sbo:SBO:0000176
ry38YCM606	trans-2-enoyl-CoA reductase	C00005 + C05272 --> C00006 + C00154	CAALFM_C101050CA	['1.3.1.93']	0	1000	Fatty acid metabolism	sbo:SBO:0000176/bigg.reaction:ACOAR7m;R_ACOAR7m/metanetx.reaction:MNXR152845
ry119YCM606	B-hydroxyacyl-CoA dehydratase (trans-icos-2-enoyl-CoA)	C00001 + CHEBI75061 <=> CHEBI76453	CAALFM_C703050WA or CAALFM_C703040WA or CAALFM_CR05140WA	['4.2.1.134']	-1000	1000	Fatty acid metabolism	sbo:SBO:0000176
ry30YCM606	B-hydroxyacyl-CoA dehydratase (trans-tetradec-2-enoyl-CoA)	C05260 <=> C00001 + C05273	CAALFM_C703050WA or CAALFM_C703040WA or CAALFM_CR05140WA	['4.2.1.134']	-1000	1000	Fatty acid metabolism	sbo:SBO:0000176/bigg.reaction:ECOAH6;ECOAH6m;ECOAH6p;R_ECOAH6;R_ECOAH6m;R_ECOAH6p;R_r0720;R_r0720_1;R_r0721;r0720;r0720_1;r0721/metanetx.reaction:MNXR105373
R02685KEGGR02685	(3S)-3-Hydroxyacyl-CoA hydro-lyase	C00640 <=> C00001 + C00658		['4.2.1.17;4.2.1.74']	-1000	1000	Fatty acid metabolism	sbo:SBO:0000176/kegg.reaction:R02685/metanetx.reaction:MNXR147746
ry2YCM606	fatty-acyl-CoA synthase (n-C18:0CoA)	16.0 C00005 + C00024 + 8.0 C00083 --> 8.0 C00001 + 16.0 C00006 + 8.0 C00010 + 8.0 C00011 + C00412	CAALFM_C500190CA and CAALFM_C304830CA	['2.3.1.86']	0	1000	Fatty acid metabolism	sbo:SBO:0000176
r1211AORYZAER04535	(3R)-3-Hydroxybutanoyl-[acyl-carrier-protein] hydro-lyase	C04619 <=> C00001 + C05754	(CAALFM_C500190CA and CAALFM_C304830CA) or CAALFM_CR04240CA	['2.3.1.85;2.3.1.86;2.3.1.-;4.2.1.59']	-1000	1000	Fatty acid metabolism	sbo:SBO:0000176/kegg.reaction:R04535/metanetx.reaction:MNXR152618
R628ANIGERR04726	dodecanoyl-[acyl-carrier-protein]:malonyl-[acyl-carrier-protein] C-acyltransferase (decarboxylating)	C01209 + C05223 --> C00011 + C00229 + C05759	(CAALFM_C500190CA and CAALFM_C304830CA) or CAALFM_CR04240CA	['2.3.1.41;2.3.1.85;2.3.1.86;2.3.1.179;2.3.1.-']	0	1000	Fatty acid metabolism	sbo:SBO:0000176/kegg.reaction:R04726/metanetx.reaction:MNXR148950
R04746KEGGR04746	(S)-Hydroxyoctanoyl-CoA hydro-lyase	C05266 <-- C00001 + C05276		['4.2.1.17;4.2.1.74']	-1000	0	Fatty acid metabolism	sbo:SBO:0000176/kegg.reaction:R04746/bigg.reaction:ECOAH3;ECOAH3_1;ECOAH3m;HMR_3095;R_ECOAH3;R_ECOAH3_1;R_ECOAH3m;R_HMR_3095;R_r0731;r0731/metanetx.reaction:MNXR153432
ry132YCM606	3-hydroxyacyl-CoA dehydrogenase (3-oxohexacosanoyl-CoA)	C00003 + CHEBI52976 --> C00004 + CHEBI52977		['1.1.1.n12;4.2.1.119']	0	1000	Fatty acid metabolism	sbo:SBO:0000176
R703ANIGERR08159	tetradecanoyl-[acyl-carrier protein] hydrolase	C00001 + C05761 --> C00229 + C06424	CAALFM_C500190CA	['3.1.2.14']	0	1000	Fatty acid metabolism	sbo:SBO:0000176/kegg.reaction:R08159/metanetx.reaction:MNXR150156
R01279KEGGR01279	palmitoyl-CoA:electron-transfer flavoprotein 2,3-oxidoreductase	C00016 + C00154 <-- C01352 + C05272	CAALFM_C301930WA or CAALFM_C301960CA or CAALFM_C603560WA or CAALFM_CR08920WA	['1.3.3.6;1.3.8.7;1.3.8.8;1.3.8.9;1.3.99.-']	-1000	0	Fatty acid metabolism	sbo:SBO:0000176/kegg.reaction:R01279/bigg.reaction:ACOA160OR;ACOAD7f;ACOADH160_m;R_ACOA160OR;R_ACOAD7f;R_ACOADH160_m/metanetx.reaction:MNXR192392
r1243AORYZAE	Fatty-acid synthase	2.0 C00005 + C01209 + C05764 --> C00001 + 2.0 C00006 + C00011 + C00229 + C04088		['2.3.1.85']	0	1000	Fatty acid metabolism	sbo:SBO:0000176
R04749KEGGR04749	(S)-Hydroxyhexanoyl-CoA hydro-lyase	C05268 <-- C00001 + C05271		['4.2.1.17;4.2.1.74']	-1000	0	Fatty acid metabolism	sbo:SBO:0000176/kegg.reaction:R04749/bigg.reaction:ECOAH2;ECOAH2_1;ECOAH2m;HMR_3099;R_ECOAH2;R_ECOAH2_1;R_ECOAH2m;R_HMR_3099;R_r0734;r0734/metanetx.reaction:MNXR153431
R05188KEGGR05188	acyl-CoA:malonyl-CoA C-acyltransferase(decarboxylating, oxoacyl- and enoyl-reducing and thioester-hydrolysing)	2.0 B00002 + C00001 + 2.0 C00005 + 2.0 C00024 + C00083 --> 2.0 C00006 + 3.0 C00010 + C00011 + 2.0 C00638		['2.3.1.85']	0	1000	Fatty acid metabolism	sbo:SBO:0000176/kegg.reaction:R05188
ry26YCM606	3-hydroxyacyl-CoA dehydrogenase (3-oxoicosanoyl-CoA)	C00005 + CHEBI52327 --> C00006 + CHEBI76453		['1.1.1.n12;4.2.1.119']	0	1000	Fatty acid metabolism	sbo:SBO:0000176
r933ANIDULANS	Fatty acid degradation	2.0 C00001 + 3.0 C00002 + 7.0 C00003 + 3.0 C00010 + 2.0 C00016 + C00249 --> 2.0 C00004 + 4.0 C00013 + C00020 + 3.0 C00024 + 7.0 C01352	CAALFM_C104750WA or CAALFM_CR05340CA or CAALFM_C300810CA or CAALFM_C401510WA or CAALFM_C301930WA or CAALFM_C301960CA or CAALFM_C603560WA or CAALFM_C200780WA or CAALFM_C301460CA or CAALFM_CR00150CA	['1.3.3.6;4.2.1.17;1.1.1.-;2.3.1.16']	0	1000	Fatty acid metabolism	sbo:SBO:0000176
ry138YCM606	3-hydroxyacyl-CoA dehydrogenase (3-oxotetracosanoyl-CoA)	C00003 + CHEBI76463 --> C00004 + CHEBI52329		['1.1.1.n12;4.2.1.119']	0	1000	Fatty acid metabolism	sbo:SBO:0000176
ry124YCM606	2-enoyl-CoA hydratase	C00001 + C03221 --> Cluster20001		['1.1.1.n12;4.2.1.119']	0	1000	Fatty acid metabolism	sbo:SBO:0000176
ry37YCM606	trans-2-enoyl-CoA reductase	C00005 + C05273 --> C00006 + C02593	CAALFM_C101050CA	['1.3.1.93']	0	1000	Fatty acid metabolism	sbo:SBO:0000176/bigg.reaction:ACOAR6m;R_ACOAR6m;R_r0652;R_r0652_1;r0652;r0652_1/metanetx.reaction:MNXR105364
ry44YCM606	palmitoyl-CoA desaturase	C00004 + C00007 + C00154 --> 2.0 C00001 + C00003 + CHEBI61540	CAALFM_C207090CA or CAALFM_C108360CA	['1.14.19.1']	0	1000	Fatty acid metabolism	sbo:SBO:0000176
R03857KEGGR03857	lauroyl-CoA:electron-transfer flavoprotein 2,3-oxidoreductase	C00016 + C01832 --> C01352 + C03221	CAALFM_C301930WA or CAALFM_C301960CA or CAALFM_C603560WA or CAALFM_CR08920WA	['1.3.3.6;1.3.8.7;1.3.8.8;1.3.99.-']	0	1000	Fatty acid metabolism	sbo:SBO:0000176/kegg.reaction:R03857/bigg.reaction:ACOA120OR;ACOAD5f;ACOADH120_m;R_ACOA120OR;R_ACOAD5f;R_ACOADH120_m/metanetx.reaction:MNXR192388
R08182KEGGR08182	acyl-CoA thioesterase	C00001 + C03595 --> C00010 + C03242		['3.1.2.2']	0	1000	Fatty acid metabolism	sbo:SBO:0000176/kegg.reaction:R08182/bigg.reaction:HMR_0406;R_HMR_0406/metanetx.reaction:MNXR189199
R01923KEGGR01923	Palmitoyl-CoA:L-carnitine O-palmitoyltransferase	C00154 + C00318 <=> C00010 + C02990		['2.3.1.21']	-1000	1000	Fatty acid metabolism	sbo:SBO:0000176/kegg.reaction:R01923/bigg.reaction:C160CPT1;C160CPT2;C160CPT2rbc;R_C160CPT1;R_C160CPT2;R_C160CPT2rbc;R_r0434;R_r0437;r0434;r0437/metanetx.reaction:MNXR190744
R702ANIGERR04014	dodecanoyl-[acyl-carrier-protein] hydrolase	C00001 + C05223 --> C00229 + C02679	CAALFM_C500190CA	['3.1.2.14;3.1.2.21']	0	1000	Fatty acid metabolism	sbo:SBO:0000176/kegg.reaction:R04014/metanetx.reaction:MNXR148504
R04724KEGGR04724	dodecanoyl-[acp]:NAD+ trans-2-oxidoreductase	C00003 + C05223 --> C00004 + C05758	CAALFM_C500190CA or CAALFM_CR04240CA	['1.3.1.9;2.3.1.-']	0	1000	Fatty acid metabolism	sbo:SBO:0000176/kegg.reaction:R04724/bigg.reaction:EAR120_m;EAR120x;EAR120x_1;R_EAR120_m;R_EAR120x;R_EAR120x_1/metanetx.reaction:MNXR148942
r1225AORYZAER04568	(3R)-3-Hydroxypalmitoyl-[acyl-carrier-protein] hydro-lyase	C04688 <=> C00001 + C05760	(CAALFM_C500190CA and CAALFM_C304830CA) or CAALFM_CR04240CA	['2.3.1.85;2.3.1.86;2.3.1.-;4.2.1.59']	-1000	1000	Fatty acid metabolism	sbo:SBO:0000176/kegg.reaction:R04568/metanetx.reaction:MNXR152624
R633ANIGERR04968	Tetradecanoyl-[acyl-carrier protein]:malonyl-[acyl-carrier-protein] C-acyltransferase (decarboxylating)	C01209 + C05761 --> C00011 + C00229 + C05762	(CAALFM_C500190CA and CAALFM_C304830CA) or CAALFM_CR04240CA	['2.3.1.41;2.3.1.85;2.3.1.86;2.3.1.179;2.3.1.-']	0	1000	Fatty acid metabolism	sbo:SBO:0000176/kegg.reaction:R04968/metanetx.reaction:MNXR149088
R07936KEGGR07936	(3R,6Z,9Z,12Z,15Z,18Z,21Z)-3-hydroxytetracosahexaenoyl-CoA:NAD+ oxidoreductase	C00003 + C16375 <-- C00004 + C16376	CAALFM_C104750WA or CAALFM_CR05340CA or CAALFM_C300810CA or CAALFM_C401510WA	['1.1.1.-']	-1000	0	Fatty acid metabolism	sbo:SBO:0000176/kegg.reaction:R07936/metanetx.reaction:MNXR189195
R04751KEGGR04751	hexanoyl-CoA:electron-transfer flavoprotein 2,3-oxidoreductase	C00016 + C05270 <-- C01352 + C05271	CAALFM_C301930WA or CAALFM_C301960CA or CAALFM_C603560WA or CAALFM_CR08920WA	['1.3.3.6;1.3.8.1;1.3.8.7;1.3.8.8;1.3.99.-']	-1000	0	Fatty acid metabolism	sbo:SBO:0000176/kegg.reaction:R04751/bigg.reaction:ACOA60OR;ACOAD2f;ACOADH60_m;R_ACOA60OR;R_ACOAD2f;R_ACOADH60_m/metanetx.reaction:MNXR192172
ry137YCM606	3-hydroxyacyl-CoA dehydrogenase (3-oxodocosanoyl-CoA)	C00003 + CHEBI76459 --> C00004 + CHEBI52328		['1.1.1.n12;4.2.1.119']	0	1000	Fatty acid metabolism	sbo:SBO:0000176
R06985KEGGR06985	trans-Hex-2-enoyl-CoA reductase	C00005 + C05271 --> C00006 + C05270	CAALFM_C111700CA or CAALFM_C300200CA	['1.3.1.8;1.3.1.38']	0	1000	Fatty acid metabolism	sbo:SBO:0000176/kegg.reaction:R06985/bigg.reaction:ACOAR2m;R_ACOAR2m/metanetx.reaction:MNXR149721
R700ANIGERR08157	octanoyl-[acyl-carrier protein] hydrolase	C00001 + C05752 --> C00229 + C06423		['3.1.2.21']	0	1000	Fatty acid metabolism	sbo:SBO:0000176/kegg.reaction:R08157/metanetx.reaction:MNXR150152
R695ANIGER	C160-CoA 9-desaturase	C00004 + C00007 + C05764 --> 2.0 C00001 + C00003 + C16520	CAALFM_C207090CA or CAALFM_C108360CA	['1.14.19.1']	0	1000	Fatty acid metabolism	sbo:SBO:0000176
ry72YCM606	fatty-acid--CoA ligase (behenate)	C00002 + C00010 + C08281 <=> C00013 + C00020 + C16528		[]	-1000	1000	Fatty acid metabolism	sbo:SBO:0000176/bigg.reaction:DOCOSACT;HMR_2973;R_DOCOSACT;R_HMR_2973/metanetx.reaction:MNXR166897
ry23YCM606	B-ketoacyl-CoA reductase ((S)-3-hydroxytetradecanoyl-CoA)	C00005 + C05261 --> C00006 + C05260	CAALFM_CR06070WA	['1.1.1.330']	0	1000	Fatty acid metabolism	sbo:SBO:0000176
R07952KEGGR07952	(3R,6Z,9Z,12Z,15Z,18Z)-3-hydroxytetracosapentaenoyl-CoA:NAD+ oxidoreductase	C00003 + C16388 <-- C00004 + C16389	CAALFM_C104750WA or CAALFM_CR05340CA or CAALFM_C300810CA or CAALFM_C401510WA	['1.1.1.-']	-1000	0	Fatty acid metabolism	sbo:SBO:0000176/kegg.reaction:R07952/metanetx.reaction:MNXR150117
r1227AORYZAER04967	tetradecanoyl-[acp]:NADP+ trans-2-oxidoreductase	C00005 + C05760 --> C00006 + C05761	CAALFM_C500190CA and CAALFM_C304830CA	['1.3.1.10;1.3.1.39;1.3.1.104;2.3.1.85;2.3.1.86']	0	1000	Fatty acid metabolism	sbo:SBO:0000176/kegg.reaction:R04967/metanetx.reaction:MNXR149085
r1194AORYZAE	Fatty-acid synthase	2.0 C00005 + C01209 + C03939 --> C00001 + 2.0 C00006 + C00011 + C00229 + C05745		['2.3.1.85']	0	1000	Fatty acid metabolism	sbo:SBO:0000176
r0107YCM606R04742	Decanoyl-CoA:acetyl-CoA C-acyltransferase	C00010 + C05263 --> C00024 + C05274	CAALFM_C200780WA or CAALFM_C301460CA or CAALFM_CR00150CA	['2.3.1.16']	0	1000	Fatty acid metabolism	sbo:SBO:0000176/kegg.reaction:R04742/bigg.reaction:ACACT10;ACACT5m;ACACT5p;ACACT5r;R_ACACT10;R_ACACT5m;R_ACACT5p;R_ACACT5r/metanetx.reaction:MNXR190103
R07935KEGGR07935	(3R,6Z,9Z,12Z,15Z,18Z,21Z)-3-hydroxytetracosahexaenoyl-CoA hydro-lyase	C16375 <-- C00001 + C16374		['4.2.1.119']	-1000	0	Fatty acid metabolism	sbo:SBO:0000176/kegg.reaction:R07935/metanetx.reaction:MNXR189193
ry8YCM606	3-oxoacyl-ACP reductase (3-hydroxyhexanoyl-ACP)	C00005 + C05746 --> C00006 + C05747	CAALFM_C304830CA or CAALFM_CR00710CA	['1.1.1.100']	0	1000	Fatty acid metabolism	sbo:SBO:0000176/metanetx.reaction:MNXR152675
ry102YCM606	acyl-CoA oxidase (docosanoyl-CoA)	C00007 + C16528 --> C00027 + Cluster20006	CAALFM_C301930WA or CAALFM_C301960CA or CAALFM_C603560WA	['1.3.3.6']	0	1000	Fatty acid metabolism	sbo:SBO:0000176
ry131YCM606	3-hydroxyacyl-CoA dehydrogenase (3-oxooctadecanoyl-CoA)	C00003 + CHEBI50577 --> C00004 + C16216		['1.1.1.n12;4.2.1.119']	0	1000	Fatty acid metabolism	sbo:SBO:0000176
R04958KEGGR04958	octanoyl-[acp]:NAD+ trans-2-oxidoreductase	C00003 + C05752 <=> C00004 + C05751	CAALFM_C500190CA or CAALFM_CR04240CA	['1.3.1.9;2.3.1.-']	-1000	1000	Fatty acid metabolism	sbo:SBO:0000176/kegg.reaction:R04958/metanetx.reaction:MNXR149064
ry95YCM606	peroxisomal acyl-CoA thioesterase	C00001 + C05270 --> C00010 + C01585		['3.1.2.2']	0	1000	Fatty acid metabolism	sbo:SBO:0000176/bigg.reaction:CAPROICc;FACOAE60;HXCOAm;HXCOAx;R_CAPROICc;R_FACOAE60;R_HXCOAm;R_HXCOAx/metanetx.reaction:MNXR190992
r677iLC915R02115	Steryl-ester acylhydrolase	10.0 C00001 + 6.0 CHEBI52321 --> 2.0 B00002 + 2.0 C00249 + 2.0 C00641 + C00712 + 4.0 C01530 + C01595 + C06427	CAALFM_C113510CA or CAALFM_C200740CA or CAALFM_C300400CA	['3.1.1.13']	0	1000	Fatty acid metabolism	sbo:SBO:0000176/kegg.reaction:R02115
r675iLC915R02115	Steryl-ester acylhydrolase	14.0 C00001 + 4.0 CHEBI52320 --> C00249 + 2.0 C00641 + C00712 + 2.0 C01530 + C01595 + C06427	CAALFM_C113510CA or CAALFM_C200740CA or CAALFM_C300400CA	['3.1.1.13']	0	1000	Fatty acid metabolism	sbo:SBO:0000176/kegg.reaction:R02115
r1027iAL1006	long-chain-fatty-acid-CoA ligase	C00002 + C00010 + CHEBI32362 --> C00013 + C00020 + CHEBI37283	CAALFM_C206070WA or CAALFM_C302810CA or CAALFM_C305980CA or CAALFM_C704180WA or CAALFM_CR10160WA	['6.2.1.3']	0	1000	Fatty acid metabolism	sbo:SBO:0000176
ry123YCM606	2-enoyl-CoA hydratase (3-hydroxytetradecanoyl-CoA)	C00001 + C05273 --> Cluster20004		['1.1.1.n12;4.2.1.119']	0	1000	Fatty acid metabolism	sbo:SBO:0000176
r196iLC915R04725	dodecanoyl-[acp]:NADP+ trans-2-oxidoreductase	C00006 + C05223 --> C00005 + C05758	CAALFM_C500190CA and CAALFM_C304830CA	['1.3.1.10;1.3.1.39;1.3.1.104;2.3.1.85;2.3.1.86']	0	1000	Fatty acid metabolism	sbo:SBO:0000176/kegg.reaction:R04725/bigg.reaction:EAR120y;EAR120y_1;R_EAR120y;R_EAR120y_1/metanetx.reaction:MNXR148946
r0057YCM606R04739	(S)-3-Hydroxytetradecanoyl-CoA:NAD+ oxidoreductase	C00003 + C05260 --> C00004 + C05261	CAALFM_C300810CA	['1.1.1.35;1.1.1.211']	0	1000	Fatty acid metabolism	sbo:SBO:0000176/kegg.reaction:R04739/bigg.reaction:HACD6;HACD6i;HACD6m;HACD6p;R_HACD6;R_HACD6i;R_HACD6m;R_HACD6p/metanetx.reaction:MNXR188207
ry152YCM606		4.0 C00010 + 9.0 C05261 --> 5.0 C00001 + 3.0 C00024 + 10.0 C03221		[]	0	1000	Fatty acid metabolism	sbo:SBO:0000176
R638ANIGERR07762	beta-ketoacyl-[acyl-carrier-protein] synthase	C01209 + C05764 --> C00011 + C00229 + C16219	CAALFM_C305280CA or CAALFM_C304830CA or CAALFM_CR04240CA or CAALFM_C112790CA or CAALFM_C203230CA	['2.3.1.41;2.3.1.179;2.3.1.199;2.3.1.-']	0	1000	Fatty acid metabolism	sbo:SBO:0000176/kegg.reaction:R07762/metanetx.reaction:MNXR150058
r0106YCM606R03778	Octanoyl-CoA:acetyl-CoA C-acyltransferase	C00010 + C05265 --> C00024 + C01944	CAALFM_C200780WA or CAALFM_C301460CA or CAALFM_CR00150CA	['2.3.1.16']	0	1000	Fatty acid metabolism	sbo:SBO:0000176/kegg.reaction:R03778/bigg.reaction:ACACT13;ACACT4m;ACACT4p;ACACT4r;R_ACACT13;R_ACACT4m;R_ACACT4p;R_ACACT4r/metanetx.reaction:MNXR190501
ry16YCM606	elongase I (3-oxotetradecanoyl-CoA)	C00083 + C01832 --> C00010 + C00011 + C05261	CAALFM_C305280CA or CAALFM_C112790CA or CAALFM_C203230CA	['2.3.1.199']	0	1000	Fatty acid metabolism	sbo:SBO:0000176/metanetx.reaction:MNXR122920
ry141YCM606	3-hydroxyacyl-CoA dehydrogenase (3-oxo-cis-dodec-5-enoyl-CoA)	C00003 + Cluster20001 --> C00004 + C05263		['1.1.1.n12;4.2.1.119']	0	1000	Fatty acid metabolism	sbo:SBO:0000176
ry153YCM606		3.0 C00010 + 7.0 C05263 --> 4.0 C00001 + 2.0 C00024 + 8.0 C05275		[]	0	1000	Fatty acid metabolism	sbo:SBO:0000176
R09450KEGGR09450	long-chain fatty-acyl-CoA hydrolase	B00002 + C00001 + C02843 --> C00010 + C00638		['3.1.2.2']	0	1000	Fatty acid metabolism	sbo:SBO:0000176/kegg.reaction:R09450
ry61YCM606	fatty-acid--CoA ligase (octadecenoate)	C00002 + C00010 + C00712 <=> C00013 + C00020 + C00510	CAALFM_C206070WA or CAALFM_C302810CA or CAALFM_C305980CA or CAALFM_C704180WA or CAALFM_CR10160WA	['6.2.1.3']	-1000	1000	Fatty acid metabolism	sbo:SBO:0000176/bigg.reaction:FACOAL181;R_FACOAL181;R_r1255;r1255/metanetx.reaction:MNXR151340
R400ANIGER		9.0 C00001 + C00003 + 2.0 C02504 --> C00004 + 7.0 C00011 + C04236		[]	0	1000	Fatty acid metabolism	sbo:SBO:0000176
ry117YCM606	2-enoyl-CoA hydratase (3-hydroxyhexanoyl-CoA)	C00001 + C05271 --> CHEBI74474		['1.1.1.n12;4.2.1.119']	0	1000	Fatty acid metabolism	sbo:SBO:0000176
ry94YCM606	peroxisomal acyl-CoA thioesterase	C00001 + C00136 --> C00010 + C00246		['3.1.2.2']	0	1000	Fatty acid metabolism	sbo:SBO:0000176/metanetx.reaction:MNXR127519
ry28YCM606	B-ketoacyl-CoA reductase (3-hydroxytetracosanoyl-CoA)	C00005 + CHEBI52329 --> C00006 + CHEBI52326	CAALFM_CR06070WA	['1.1.1.330']	0	1000	Fatty acid metabolism	sbo:SBO:0000176
ry10YCM606	3-hydroxyacyl-thioester dehydratase (trans-but-2-enoyl-ACP)	C04618 <=> C00001 + C04246	CAALFM_CR05790CA	['4.2.1.-']	-1000	1000	Fatty acid metabolism	sbo:SBO:0000176/metanetx.reaction:MNXR152635
r894ANIDULANS	Type II fatty acid synthase	C00001 + 2.0 C00005 + 6.0 C00173 + 2.0 C01209 --> 6.0 B00002 + 2.0 C00006 + 6.0 C00011 + 7.0 C00229 + C04088	CAALFM_C304830CA or CAALFM_CR00710CA	['1.6.5.3;1.1.1.100']	0	1000	Fatty acid metabolism	sbo:SBO:0000176
R623ANIGERR04963	Decanoyl-[acyl-carrier protein]:malonyl-[acyl-carrier-protein] C-acyltransferase (decarboxylating)	C01209 + C05755 --> C00011 + C00229 + C05756	(CAALFM_C500190CA and CAALFM_C304830CA) or CAALFM_CR04240CA	['2.3.1.41;2.3.1.85;2.3.1.86;2.3.1.179;2.3.1.-']	0	1000	Fatty acid metabolism	sbo:SBO:0000176/kegg.reaction:R04963/metanetx.reaction:MNXR149078
r676iLC915R02115	Steryl-ester acylhydrolase	14.0 C00001 + 4.0 CHEBI52393 --> C00249 + 2.0 C00641 + C00712 + C01530 + 2.0 C01595 + C06427	CAALFM_C113510CA or CAALFM_C200740CA or CAALFM_C300400CA	['3.1.1.13']	0	1000	Fatty acid metabolism	sbo:SBO:0000176/kegg.reaction:R02115
ry74YCM606	fatty-acid--CoA ligase (cerotic acid)	C00002 + C00010 + CHEBI31013 <=> C00013 + C00020 + CHEBI52966	CAALFM_C206070WA or CAALFM_C302810CA or CAALFM_C305980CA or CAALFM_C704180WA or CAALFM_CR10160WA	['6.2.1.3']	-1000	1000	Fatty acid metabolism	sbo:SBO:0000176
r1026iAL1006	[ACP]acetyltransferase	C00136 + C00229 --> C00010 + C05745	CAALFM_C500190CA	['2.3.1.38']	0	1000	Fatty acid metabolism	sbo:SBO:0000176
ry22YCM606	elongase III (3-oxohexacosanoyl-CoA)	C00083 + C16529 --> C00010 + C00011 + CHEBI52977	CAALFM_C305280CA or CAALFM_C112790CA or CAALFM_C203230CA	['2.3.1.199']	0	1000	Fatty acid metabolism	sbo:SBO:0000176
FATTYACIDSYNTHASERXNMetaCyc	acyl-CoA:malonyl-CoA C-acyltransferase(decarboxylating, oxoacyl- and enoyl-reducing and thioester-hydrolysing)	B00002 + 6.0 C00001 + C00005 + C00024 + C00083 <=> C00006 + 2.0 C00010 + 4.0 C00011 + CHEBI57560		['2.3.1.85']	-1000	1000	Fatty acid metabolism	sbo:SBO:0000176/kegg.reaction:R05188
ry60YCM606	fatty-acid--CoA ligase (octadecanoate)	C00002 + C00010 + C01530 <=> C00013 + C00020 + C00412	CAALFM_C206070WA or CAALFM_C302810CA or CAALFM_C305980CA or CAALFM_C704180WA or CAALFM_CR10160WA	['6.2.1.3']	-1000	1000	Fatty acid metabolism	sbo:SBO:0000176/bigg.reaction:FACOAL180;HMR_2957;R_FACOAL180;R_HMR_2957/metanetx.reaction:MNXR190231
r0849YCM606R08174	stearoyl-CoA hydrolase	C00001 + C00412 --> C00010 + C01530	CAALFM_C205950CA or CAALFM_C205960CA or CAALFM_C205970CA or CAALFM_C205980CA or CAALFM_C205990CA	['3.1.2.2']	0	1000	Fatty acid metabolism	sbo:SBO:0000176/kegg.reaction:R08174/bigg.reaction:FACOAE180;PTE8x;RE0344M;R_FACOAE180;R_PTE8x;R_RE0344M/metanetx.reaction:MNXR190988
R08178KEGGR08178	palmitoyl-CoA hydrolase	C00001 + C16162 --> C00010 + C06427		['3.1.2.2']	0	1000	Fatty acid metabolism	sbo:SBO:0000176/kegg.reaction:R08178/bigg.reaction:FACOAE1839Z12Z15Z;R_FACOAE1839Z12Z15Z/metanetx.reaction:MNXR153478
RXN12793MetaCyc	Delta9 elongase	C00001 + 3.0 C00083 + 2.0 C06427 <=> 3.0 C00010 + 5.0 C00011 + 2.0 Cluster5709		['']	-1000	1000	Fatty acid metabolism	sbo:SBO:0000176
R632ANIGER		2.0 C00005 + C01209 + C05223 --> C00001 + 2.0 C00006 + C00011 + C00229 + C05761		[]	0	1000	Fatty acid metabolism	sbo:SBO:0000176
R07951KEGGR07951	(3R,6Z,9Z,12Z,15Z,18Z)-3-hydroxytetracosapentaenoyl-CoA hydro-lyase	C16388 <-- C00001 + C16387		['4.2.1.119']	-1000	0	Fatty acid metabolism	sbo:SBO:0000176/kegg.reaction:R07951/metanetx.reaction:MNXR150115
ry101YCM606	acyl-CoA oxidase (icosanoyl-CoA)	C00007 + C02041 --> C00027 + CHEBI75061	CAALFM_C301930WA or CAALFM_C301960CA or CAALFM_C603560WA	['1.3.3.6']	0	1000	Fatty acid metabolism	sbo:SBO:0000176
R602ANIGER	[ACP]acetyltransferase	2.0 B00002 + 3.0 C00024 + 2.0 C00229 --> C00001 + 3.0 C00010 + 2.0 C00173	CAALFM_C500190CA	['2.3.1.38']	0	1000	Fatty acid metabolism	sbo:SBO:0000176
ry97YCM606	peroxisomal acyl-CoA thioesterase	C00001 + C00510 --> C00010 + C00712		['3.1.2.2']	0	1000	Fatty acid metabolism	sbo:SBO:0000176/bigg.reaction:FACOAE181;FACOAE181_cho;R_FACOAE181;R_FACOAE181_cho/metanetx.reaction:MNXR180668
ry118YCM606	2-enoyl-CoA hydratase (3-hydroxyoctanoyl-CoA)	C00001 + C05276 --> CHEBI28573		['1.1.1.n12;4.2.1.119']	0	1000	Fatty acid metabolism	sbo:SBO:0000176
ry140YCM606	3-hydroxyacyl-CoA dehydrogenase	C00003 + Cluster20004 --> C00004 + C05261		['1.1.1.n12;4.2.1.119']	0	1000	Fatty acid metabolism	sbo:SBO:0000176
r1117iAL1006	[ACP]acetyltransferase	3.0 C00040 + C00229 --> 2.0 B00002 + 2.0 C00001 + 3.0 C00010 + C00173	CAALFM_C500190CA	['2.3.1.38']	0	1000	Fatty acid metabolism	sbo:SBO:0000176
ry11YCM606	3-hydroxyacyl-thioester dehydratase (trans-hex-2-enoyl-ACP)	C05747 <=> C00001 + C05748	CAALFM_CR05790CA	['4.2.1.-']	-1000	1000	Fatty acid metabolism	sbo:SBO:0000176/metanetx.reaction:MNXR152637
R619ANIGERR04534	(3R)-3-Hydroxydecanoyl-[acyl-carrier-protein]:NADP+ oxidoreductase	C00005 + C05753 <=> C00006 + C04619	(CAALFM_C500190CA and CAALFM_C304830CA) or CAALFM_CR04240CA or CAALFM_CR00710CA	['1.1.1.100;2.3.1.85;2.3.1.86;2.3.1.-']	-1000	1000	Fatty acid metabolism	sbo:SBO:0000176/kegg.reaction:R04534/metanetx.reaction:MNXR152654
R02878KEGGR02878	1-Octanol:NAD+ oxidoreductase	C00003 + C00756 <-- C00004 + C01545	CAALFM_C108330CA	['1.1.1.1;1.1.1.73']	-1000	0	Fatty acid metabolism	sbo:SBO:0000176/kegg.reaction:R02878/metanetx.reaction:MNXR107794
ry151YCM606		5.0 C00010 + 11.0 C05259 --> 6.0 C00001 + 4.0 C00024 + 12.0 C05273		[]	0	1000	Fatty acid metabolism	sbo:SBO:0000176
R04748KEGGR04748	(S)-hydroxyhexanoyl-CoA:NAD+ oxidoreductase	C00003 + C05268 <-- C00004 + C05269		['1.1.1.35;1.1.1.211']	-1000	0	Fatty acid metabolism	sbo:SBO:0000176/kegg.reaction:R04748/bigg.reaction:HACD2;HACD2_1;HACD2i;HACD2m;HMR_3100;R_HACD2;R_HACD2_1;R_HACD2i;R_HACD2m;R_HMR_3100;R_r0733;r0733/metanetx.reaction:MNXR188200
r934ANIDULANS	Fatty acid degradation	3.0 C00001 + 3.0 C00002 + 6.0 C00003 + 4.0 C00010 + 5.0 C00016 + C01530 --> C00004 + 4.0 C00013 + C00020 + 4.0 C00024 + 10.0 C01352	CAALFM_C104750WA or CAALFM_CR05340CA or CAALFM_C300810CA or CAALFM_C401510WA or CAALFM_C301930WA or CAALFM_C301960CA or CAALFM_C603560WA or CAALFM_C200780WA or CAALFM_C301460CA or CAALFM_CR00150CA	['1.3.3.6;4.2.1.17;1.1.1.-;2.3.1.16']	0	1000	Fatty acid metabolism	sbo:SBO:0000176
r0099YCM606R01624	acetyl-CoA:[acyl-carrier-protein] S-acetyltransferase	C00024 + C00229 --> C00010 + C03939	(CAALFM_C500190CA and CAALFM_C304830CA) or CAALFM_CR04240CA	['2.3.1.38;2.3.1.85;2.3.1.86;2.3.1.-']	0	1000	Fatty acid metabolism	sbo:SBO:0000176/kegg.reaction:R01624/metanetx.reaction:MNXR152847
R02223KEGGR02223	Stearoyl-CoA:malonyl-CoA C-acyltransferase (decarboxylating, oxoacyl- and enoyl-reducing)	2.0 C00004 + C00083 + C00412 --> C00001 + 2.0 C00003 + C00010 + C00011 + C02041		[]	0	1000	Fatty acid metabolism	sbo:SBO:0000176/metanetx.reaction:MNXR125727
R04100KEGGR04100	3-cis-Dodecenoyl-CoA delta3-cis-delta2-trans-isomerase	C02944 <=> C03221	CAALFM_CR08670CA or CAALFM_CR08690CA	['5.3.3.8']	-1000	1000	Fatty acid metabolism	sbo:SBO:0000176/kegg.reaction:R04100/bigg.reaction:DCIm;FAOXC121x;R_DCIm;R_FAOXC121x/metanetx.reaction:MNXR190888
r1188AORYZAE	3-oxoacyl-[acyl-carrier-protein] synthase I	4.0 B00002 + 3.0 C01209 + 2.0 C03939 --> C00001 + C00011 + C00229 + 4.0 C00685	CAALFM_C304830CA	['2.3.1.41']	0	1000	Fatty acid metabolism	sbo:SBO:0000176
R04966KEGGR04966	tetradecanoyl-[acp]:NAD+ trans-2-oxidoreductase	C00003 + C05761 --> C00004 + C05760	CAALFM_C500190CA or CAALFM_CR04240CA	['1.3.1.9;2.3.1.-']	0	1000	Fatty acid metabolism	sbo:SBO:0000176/kegg.reaction:R04966/metanetx.reaction:MNXR149082
r0400YCM606	fatty-acid--CoA ligase (dodecanoate)	C00002 + C00010 + C02679 <=> C00013 + C00020 + C01832	CAALFM_C206070WA or CAALFM_C302810CA or CAALFM_C305980CA or CAALFM_C704180WA or CAALFM_CR10160WA	['6.2.1.3']	-1000	1000	Fatty acid metabolism	sbo:SBO:0000176/bigg.reaction:FACOAL120p;HMR_0188;HMR_2942;R_FACOAL120p;R_HMR_0188;R_HMR_2942/metanetx.reaction:MNXR191000
r892ANIDULANS	Type II fatty acid synthase	3.0 C00005 + 5.0 C00173 + 2.0 C01209 --> 5.0 B00002 + 3.0 C00006 + 5.0 C00011 + 6.0 C00229 + C05764	CAALFM_C304830CA or CAALFM_CR00710CA	['1.6.5.3;1.1.1.100']	0	1000	Fatty acid metabolism	sbo:SBO:0000176
R03992KEGGR03992	Tetradecanoyl-CoA:glycylpeptide N-tetradecanoyltransferase	C02038 + C02593 <=> C00010 + C03881	CAALFM_C401440WA	['2.3.1.97']	-1000	1000	Fatty acid metabolism	sbo:SBO:0000176/kegg.reaction:R03992/metanetx.reaction:MNXR151695
r1201AORYZAE	Fatty-acid synthase	2.0 C00005 + C01209 + C05745 --> C00001 + 2.0 C00006 + C00011 + C00229 + C05749		['2.3.1.85']	0	1000	Fatty acid metabolism	sbo:SBO:0000176
ry110YCM606	2-enoyl-CoA hydratase (3-hydroxydecanoyl-CoA)	C00001 + C05275 --> C05264		['1.1.1.n12;4.2.1.119']	0	1000	Fatty acid metabolism	sbo:SBO:0000176/bigg.reaction:ECOAH4;ECOAH4m;ECOAH4p;R_ECOAH4;R_ECOAH4m;R_ECOAH4p/metanetx.reaction:MNXR153436
R07950KEGGR07950	(6Z,9Z,12Z,15Z,18Z)-tetracosapentaenoyl-CoA:oxygen 2-oxidoreductase	C00016 + C16172 <-- C01352 + C16387	CAALFM_C301930WA or CAALFM_C301960CA or CAALFM_C603560WA	['1.3.3.6']	-1000	0	Fatty acid metabolism	sbo:SBO:0000176/kegg.reaction:R07950
ry111YCM606	2-enoyl-CoA hydratase (3-hydroxydodecanoyl-CoA)	C00001 + C03221 --> C05262		['1.1.1.n12;4.2.1.119']	0	1000	Fatty acid metabolism	sbo:SBO:0000176/bigg.reaction:ECOAH5;ECOAH5m;ECOAH5p;R_ECOAH5;R_ECOAH5m;R_ECOAH5p/metanetx.reaction:MNXR153439
r895ANIDULANS	Type II fatty acid synthase	C00001 + C00005 + 6.0 C00173 + 2.0 C01209 --> 6.0 B00002 + C00006 + 6.0 C00011 + 7.0 C00229 + C01203	CAALFM_C304830CA or CAALFM_CR00710CA	['1.6.5.3;1.1.1.100']	0	1000	Fatty acid metabolism	sbo:SBO:0000176
r932ANIDULANS	Fatty acid degradation	C00001 + 3.0 C00002 + 6.0 C00003 + 2.0 C00010 + C00016 + C06424 --> C00004 + 4.0 C00013 + C00020 + 2.0 C00024 + 6.0 C01352	CAALFM_C104750WA or CAALFM_CR05340CA or CAALFM_C300810CA or CAALFM_C401510WA or CAALFM_C301930WA or CAALFM_C301960CA or CAALFM_C603560WA or CAALFM_C200780WA or CAALFM_C301460CA or CAALFM_CR00150CA	['1.3.3.6;4.2.1.17;1.1.1.-;2.3.1.16']	0	1000	Fatty acid metabolism	sbo:SBO:0000176
R08183KEGGR08183	Biosynthesis of unsaturated fatty acids	C00001 + C02249 --> C00010 + C00219		['3.1.2.2']	0	1000	Fatty acid metabolism	sbo:SBO:0000176/kegg.reaction:R08183/bigg.reaction:HMR_0410;R_HMR_0410;R_r0308;r0308/metanetx.reaction:MNXR146771
R222RXNMetaCyc	aldehyde dehydrogenase (NAD+)	C00001 + C00003 + C01545 <=> C00004 + C06423	CAALFM_C100410CA or CAALFM_C202970CA or CAALFM_C702010CA	['1.2.1.3']	-1000	1000	Fatty acid metabolism	sbo:SBO:0000176/bigg.reaction:ALDD8;R_ALDD8/metanetx.reaction:MNXR95760
R637ANIGER		2.0 C00005 + C01209 + C05761 --> C00001 + 2.0 C00006 + C00011 + C00229 + C05764		[]	0	1000	Fatty acid metabolism	sbo:SBO:0000176
ry19YCM606	elongase II or III (3-oxoicosanoyl-CoA)	C00083 + C00412 --> C00010 + C00011 + CHEBI52327	CAALFM_C305280CA or CAALFM_C112790CA or CAALFM_C203230CA	['2.3.1.199']	0	1000	Fatty acid metabolism	sbo:SBO:0000176
r0102YCM606R03991	myristoyl-CoA:acetylCoA C-myristoyltransferase	C00010 + C05259 --> C00024 + C02593	CAALFM_C200780WA or CAALFM_C301460CA or CAALFM_CR00150CA	['2.3.1.16;2.3.1.155']	0	1000	Fatty acid metabolism	sbo:SBO:0000176/kegg.reaction:R03991/bigg.reaction:ACACT12;ACACT7m;ACACT7p;ACACT7r;R_ACACT12;R_ACACT7m;R_ACACT7p;R_ACACT7r/metanetx.reaction:MNXR190505
N64624614629RXNMetaCyc	3alpha,7alpha,12alpha-Trihydroxy-5beta-cholestanate:CoA ligase (AMP-forming)	C00002 + C00010 + Cluster4872 <=> C00013 + C00020 + C15613		['6.2.1.7']	-1000	1000	Fatty acid metabolism	sbo:SBO:0000176/kegg.reaction:R04580
r0252YCM606	carnitine O-acetyltransferase	C00024 + C00318 <=> C00010 + C02571		['2.3.1.7']	-1000	1000	Fatty acid metabolism	sbo:SBO:0000176/bigg.reaction:CSNATer;CSNATirm;CSNATm;CSNATp;CSNATr;R_CSNATer;R_CSNATirm;R_CSNATm;R_CSNATp;R_CSNATr/metanetx.reaction:MNXR190198
ry42YCM606	trans-2-enoyl-CoA reductase	C00005 + Cluster20007 --> C00006 + C16529	CAALFM_C101050CA	['1.3.1.93']	0	1000	Fatty acid metabolism	sbo:SBO:0000176
r1232AORYZAER04544	(3R)-3-hydroxypalmitoyl-[acyl-carrier-protein] hydro-lyase	C04633 <=> C00001 + C05763	(CAALFM_C500190CA and CAALFM_C304830CA) or CAALFM_CR04240CA	['2.3.1.85;2.3.1.86;2.3.1.-;4.2.1.59']	-1000	1000	Fatty acid metabolism	sbo:SBO:0000176/kegg.reaction:R04544/metanetx.reaction:MNXR152628
ry25YCM606	B-ketoacyl-CoA reductase (3-hydroxyoctadecanoyl-CoA)	C00005 + C16216 --> C00006 + CHEBI50577	CAALFM_CR06070WA	['1.1.1.330']	0	1000	Fatty acid metabolism	sbo:SBO:0000176
ry39YCM606	trans-2-enoyl-CoA reductase	C00005 + C16218 --> C00006 + C00412	CAALFM_C101050CA	['1.3.1.93']	0	1000	Fatty acid metabolism	sbo:SBO:0000176/bigg.reaction:ECOAR;RE0583N;R_ECOAR;R_RE0583N/metanetx.reaction:MNXR190960
ry98YCM606	acyl-CoA oxidase (butanoyl-CoA)	C00007 + C00136 --> C00027 + C00877	CAALFM_C301930WA or CAALFM_C301960CA or CAALFM_C603560WA	['1.3.3.6']	0	1000	Fatty acid metabolism	sbo:SBO:0000176/bigg.reaction:HMR_3102;R_HMR_3102/metanetx.reaction:MNXR179700
ry120YCM606	2-enoyl-CoA hydratase (3-hydroxydocosanoyl-CoA)	C00001 + Cluster20006 <=> CHEBI76459		['1.1.1.n12;4.2.1.119']	-1000	1000	Fatty acid metabolism	sbo:SBO:0000176
r1275AORYZAER08163	octadecanoyl-[acyl-carrier protein] hydrolase	C00001 + C04088 --> C00229 + C01530	CAALFM_C500190CA	['3.1.2.14']	0	1000	Fatty acid metabolism	sbo:SBO:0000176/kegg.reaction:R08163/metanetx.reaction:MNXR150164
R03776KEGGR03776	trans-Oct-2-enoyl-CoA reductase	C00006 + C01944 <-- C00005 + C05276	CAALFM_C111700CA or CAALFM_C300200CA	['1.3.1.8;1.3.1.38']	-1000	0	Fatty acid metabolism	sbo:SBO:0000176/kegg.reaction:R03776/bigg.reaction:ACOAR3m;R_ACOAR3m;R_r0633;r0633/metanetx.reaction:MNXR192338
R627ANIGER		2.0 C00005 + C01209 + C05755 --> C00001 + 2.0 C00006 + C00011 + C00229 + C05223		[]	0	1000	Fatty acid metabolism	sbo:SBO:0000176
ry12YCM606	3-hydroxyacyl-thioester dehydratase (trans-oct-2-enoyl-ACP)	C04620 <=> C00001 + C05751	CAALFM_CR05790CA	['4.2.1.-']	-1000	1000	Fatty acid metabolism	sbo:SBO:0000176/metanetx.reaction:MNXR152640
R01779KEGGR01779	(3R)-3-hydroxyacyl-CoA:NADP+ oxidoreductase	C00006 + C01086 <=> C00005 + C00264		['1.1.1.36']	-1000	1000	Fatty acid metabolism	sbo:SBO:0000176/kegg.reaction:R01779/metanetx.reaction:MNXR147411
r1277AORYZAER02814	Oleoyl-[acyl-carrier-protein] hydrolase	C00001 + C01203 --> C00229 + C00712	CAALFM_C500190CA	['3.1.2.14']	0	1000	Fatty acid metabolism	sbo:SBO:0000176/kegg.reaction:R02814/metanetx.reaction:MNXR147849
r0105YCM606R03858	Lauroyl-CoA:acetyl-CoA C-acyltransferase	C00010 + C05261 --> C00024 + C01832	CAALFM_C200780WA or CAALFM_C301460CA or CAALFM_CR00150CA	['2.3.1.16']	0	1000	Fatty acid metabolism	sbo:SBO:0000176/kegg.reaction:R03858/bigg.reaction:ACACT6m;ACACT6p;ACACT6r;ACACT9;R_ACACT6m;R_ACACT6p;R_ACACT6r;R_ACACT9/metanetx.reaction:MNXR190503
R08175KEGGR08175	Icosanoyl-CoA hydrolase	C00001 + C02041 --> C00010 + C06425		['3.1.2.2']	0	1000	Fatty acid metabolism	sbo:SBO:0000176/kegg.reaction:R08175/bigg.reaction:RE0577C;RE0577M;RE0577X;R_RE0577C;R_RE0577M;R_RE0577X/metanetx.reaction:MNXR188754
ry147YCM606	acetyl-CoA C-acyltransferase (hexanoyl-CoA)	C00010 + C05267 --> C00024 + C05270	CAALFM_C200780WA or CAALFM_C301460CA or CAALFM_CR00150CA	['2.3.1.16']	0	1000	Fatty acid metabolism	sbo:SBO:0000176/bigg.reaction:ACACT3;ACACT3m;ACACT3r;ACACT8;HMR_3097;R_ACACT3;R_ACACT3m;R_ACACT3r;R_ACACT8;R_HMR_3097;R_r0732;r0732/metanetx.reaction:MNXR190498
r0402YCM606R01280	Palmitate:CoA ligase (AMP-forming)	C00002 + C00010 + C00249 --> C00013 + C00020 + C00154	CAALFM_C206070WA or CAALFM_C302810CA or CAALFM_C305980CA or CAALFM_C704180WA or CAALFM_CR10160WA	['6.2.1.3']	0	1000	Fatty acid metabolism	sbo:SBO:0000176/kegg.reaction:R01280/bigg.reaction:FACOAL160;FACOAL160p;FACOAL_160_m;R_FACOAL160;R_FACOAL160p;R_FACOAL_160_m;R_r0311;r0311/metanetx.reaction:MNXR191008
r1279AORYZAE	Acetyl coenzyme A-acyl-carrier-protein transacylase	C00001 + C16161 --> C00229 + C01595	CAALFM_C500190CA	['3.1.2.14']	0	1000	Fatty acid metabolism	sbo:SBO:0000176
ry24YCM606	B-ketoacyl-CoA reductase ((S)-3-hydroxypalmitoyl-CoA)	C00005 + C05259 --> C00006 + CHEBI27402	CAALFM_CR06070WA	['1.1.1.330']	0	1000	Fatty acid metabolism	sbo:SBO:0000176
R08180KEGGR08180	acyl-coenzyme A thioesterase 1/2/4	C00001 + C16169 --> C00010 + C06429		['3.1.2.2']	0	1000	Fatty acid metabolism	sbo:SBO:0000176/kegg.reaction:R08180/bigg.reaction:HMR_0378;R_HMR_0378/metanetx.reaction:MNXR111752
ry29YCM606	B-ketoacyl-CoA reductase ((S)-3-hydroxyhexacosanoyl-CoA)	C00005 + CHEBI52977 --> C00006 + CHEBI52976	CAALFM_CR06070WA	['1.1.1.330']	0	1000	Fatty acid metabolism	sbo:SBO:0000176
R09475KEGGR09475	acetate:[acyl-carrier-protein] ligase (AMP-forming)	C00002 + C00033 + C00229 --> C00013 + C00020 + C03939		['6.2.1.35']	0	1000	Fatty acid metabolism	sbo:SBO:0000176/kegg.reaction:R09475/metanetx.reaction:MNXR112898
R07937KEGGR07937	(4Z,7Z,10Z,13Z,16Z,19Z)-docosahexaenoyl-CoA:acetyl-CoA C-acyltransferase	C00024 + C16169 <-- C00010 + C16376	CAALFM_C200780WA or CAALFM_C301460CA or CAALFM_CR00150CA	['2.3.1.16;2.3.1.176']	-1000	0	Fatty acid metabolism	sbo:SBO:0000176/kegg.reaction:R07937/metanetx.reaction:MNXR111520
ry126YCM606	B-hydroxyacyl-CoA dehydratase (trans-hexadec-2-enoyl-CoA)	C00001 + C05272 --> Cluster20002	CAALFM_C703050WA or CAALFM_C703040WA or CAALFM_CR05140WA	['4.2.1.134']	0	1000	Fatty acid metabolism	sbo:SBO:0000176
ry59YCM606	fatty-acid--CoA ligase (hexadecenoate)	C00002 + C00010 + C08362 <=> C00013 + C00020 + CHEBI61540	CAALFM_C206070WA or CAALFM_C302810CA or CAALFM_C305980CA or CAALFM_C704180WA or CAALFM_CR10160WA	['6.2.1.3']	-1000	1000	Fatty acid metabolism	sbo:SBO:0000176
r1032iAL1006	carnitine O-acetyltransferase	C00136 + C00318 <=> C00010 + C02862		['2.3.1.7']	-1000	1000	Fatty acid metabolism	sbo:SBO:0000176/bigg.reaction:C40CPT1;C4CRNCPT2;C4x;R_C40CPT1;R_C4CRNCPT2;R_C4x/metanetx.reaction:MNXR186586
R701ANIGERR08158	decanoyl-[acyl-carrier protein] hydrolase	C00001 + C05755 --> C00229 + C01571		['3.1.2.21']	0	1000	Fatty acid metabolism	sbo:SBO:0000176/kegg.reaction:R08158/metanetx.reaction:MNXR150154
R617ANIGER		2.0 C00005 + C01209 + C05749 --> C00001 + 2.0 C00006 + C00011 + C00229 + C05752		[]	0	1000	Fatty acid metabolism	sbo:SBO:0000176
ry150YCM606	acetyl-CoA C-acyltransferase (docosanoyl-CoA)	C00010 + CHEBI52329 --> C00024 + C16528	CAALFM_C200780WA or CAALFM_C301460CA or CAALFM_CR00150CA	['2.3.1.16']	0	1000	Fatty acid metabolism	sbo:SBO:0000176
r1239AORYZAER07764	3-hydroxyacyl-[acyl-carrier-protein] dehydratase	C16220 <=> C00001 + C16221	CAALFM_CR04240CA or CAALFM_CR05790CA	['2.3.1.-;4.2.1.-']	-1000	1000	Fatty acid metabolism	sbo:SBO:0000176/kegg.reaction:R07764/metanetx.reaction:MNXR152630
ry96YCM606	peroxisomal acyl-CoA thioesterase	C00001 + CHEBI61540 --> C00010 + C08362		['3.1.2.2']	0	1000	Fatty acid metabolism	sbo:SBO:0000176
ry146YCM606	acetyl-CoA C-acyltransferase (butanoyl-CoA)	C00010 + C05269 --> C00024 + C00136	CAALFM_C200780WA or CAALFM_C301460CA or CAALFM_CR00150CA	['2.3.1.16']	0	1000	Fatty acid metabolism	sbo:SBO:0000176/bigg.reaction:ACACT11;ACACT2;ACACT2m;ACACT2r;HMR_3101;R_ACACT11;R_ACACT2;R_ACACT2m;R_ACACT2r;R_HMR_3101;R_r0287;r0287/metanetx.reaction:MNXR152737
ry149YCM606	acetyl-CoA C-acyltransferase (icosanoyl-CoA)	C00010 + CHEBI52328 --> C00024 + C02041	CAALFM_C200780WA or CAALFM_C301460CA or CAALFM_CR00150CA	['2.3.1.16']	0	1000	Fatty acid metabolism	sbo:SBO:0000176
R04756KEGGR04756	cis,cis-3,6-Dodecadienoyl-CoA delta3-cis-delta2-trans-isomerase	C05280 <=> C05279	CAALFM_CR08670CA or CAALFM_CR08690CA	['5.3.3.8']	-1000	1000	Fatty acid metabolism	sbo:SBO:0000176/kegg.reaction:R04756/bigg.reaction:FAOXC122m;FAOXC122x;RE1573M;RE1573X;R_FAOXC122m;R_FAOXC122x;R_RE1573M;R_RE1573X/metanetx.reaction:MNXR189175
R618ANIGERR04960	Octanoyl-[acyl-carrier protein]:malonyl-[acyl-carrier-protein] C-acyltransferase (decarboxylating)	C01209 + C05752 --> C00011 + C00229 + C05753	(CAALFM_C500190CA and CAALFM_C304830CA) or CAALFM_CR04240CA	['2.3.1.41;2.3.1.85;2.3.1.86;2.3.1.179;2.3.1.-']	0	1000	Fatty acid metabolism	sbo:SBO:0000176/kegg.reaction:R04960/metanetx.reaction:MNXR149070
ry129YCM606	3-hydroxyacyl-CoA dehydrogenase (3-oxododecanoyl-CoA)	C00003 + C05262 --> C00004 + C05263		['1.1.1.n12;4.2.1.119']	0	1000	Fatty acid metabolism	sbo:SBO:0000176/bigg.reaction:HACD5;HACD5i;HACD5m;HACD5p;R_HACD5;R_HACD5i;R_HACD5m;R_HACD5p/metanetx.reaction:MNXR188205
ry135YCM606	3-hydroxyacyl-CoA dehydrogenase (3-oxooctanoyl-CoA)	C00003 + CHEBI28573 --> C00004 + C05267		['1.1.1.n12;4.2.1.119']	0	1000	Fatty acid metabolism	sbo:SBO:0000176
ry41YCM606	trans-2-enoyl-CoA reductase	C00005 + Cluster20006 --> C00006 + C16528	CAALFM_C101050CA	['1.3.1.93']	0	1000	Fatty acid metabolism	sbo:SBO:0000176
ry21YCM606	elongase II or III (3-oxotetracosanoyl-CoA)	C00083 + C16528 --> C00010 + C00011 + CHEBI52329	CAALFM_C305280CA or CAALFM_C112790CA or CAALFM_C203230CA	['2.3.1.199']	0	1000	Fatty acid metabolism	sbo:SBO:0000176
R04961KEGGR04961	decanoyl-[acp]:NAD+ trans-2-oxidoreductase	C00003 + C05755 --> C00004 + C05754	CAALFM_C500190CA or CAALFM_CR04240CA	['1.3.1.9;2.3.1.-']	0	1000	Fatty acid metabolism	sbo:SBO:0000176/kegg.reaction:R04961/metanetx.reaction:MNXR149074
ry6YCM606	B-ketoacyl-ACP synthase (3-oxo-octanoyl-ACP)	C01209 + C05749 --> C00011 + C00229 + C05750	CAALFM_C304830CA	['2.3.1.41']	0	1000	Fatty acid metabolism	sbo:SBO:0000176/metanetx.reaction:MNXR149060
r889ANIDULANS	Type II fatty acid synthase	2.0 C00005 + 4.0 C00173 + C01209 --> 4.0 B00002 + 2.0 C00006 + 3.0 C00011 + 4.0 C00229 + C05223	CAALFM_CR00710CA	['1.6.5.3;1.1.1.100']	0	1000	Fatty acid metabolism	sbo:SBO:0000176
ry100YCM606	acyl-CoA oxidase (octanoyl-CoA)	C00007 + C01944 --> C00027 + C05276	CAALFM_C301930WA or CAALFM_C301960CA or CAALFM_C603560WA	['1.3.3.6']	0	1000	Fatty acid metabolism	sbo:SBO:0000176/bigg.reaction:HMR_3094;R_HMR_3094/metanetx.reaction:MNXR151215
R03856KEGGR03856	trans-Dodec-2-enoyl-CoA reductase	C00006 + C01832 <-- C00005 + C03221	CAALFM_C111700CA or CAALFM_C300200CA	['1.3.1.8;1.3.1.38']	-1000	0	Fatty acid metabolism	sbo:SBO:0000176/kegg.reaction:R03856/bigg.reaction:ACOAR5m;R_ACOAR5m/metanetx.reaction:MNXR190551
ry103YCM606	acyl-CoA oxidase (tetracosanoyl-CoA)	C00007 + C16529 --> C00027 + Cluster20007	CAALFM_C301930WA or CAALFM_C301960CA or CAALFM_C603560WA	['1.3.3.6']	0	1000	Fatty acid metabolism	sbo:SBO:0000176
R699ANIGER	Acyl-ACP-hydrolase	C00001 + C05749 --> C00229 + C01585	CAALFM_C500190CA	['3.1.2.14']	0	1000	Fatty acid metabolism	sbo:SBO:0000176
r1218AORYZAER04965	(3R)-3-Hydroxybutanoyl-[acyl-carrier-protein] hydro-lyase	C05757 <=> C00001 + C05758	(CAALFM_C500190CA and CAALFM_C304830CA) or CAALFM_CR04240CA	['2.3.1.85;2.3.1.86;2.3.1.-;4.2.1.59']	-1000	1000	Fatty acid metabolism	sbo:SBO:0000176/kegg.reaction:R04965/metanetx.reaction:MNXR152621
ry36YCM606	B-hydroxyacyl-CoA dehydratase (trans-hexacos-2-enoyl-CoA)	CHEBI52976 <=> C00001 + CHEBI52975	CAALFM_C703050WA or CAALFM_C703040WA or CAALFM_CR05140WA	['4.2.1.134']	-1000	1000	Fatty acid metabolism	sbo:SBO:0000176
r1213AORYZAER04962	decanoyl-[acp]:NADP+ trans-2-oxidoreductase	C00005 + C05754 --> C00006 + C05755	CAALFM_C500190CA and CAALFM_C304830CA	['1.3.1.10;1.3.1.39;1.3.1.104;2.3.1.85;2.3.1.86']	0	1000	Fatty acid metabolism	sbo:SBO:0000176/kegg.reaction:R04962/metanetx.reaction:MNXR149076
r678iLC915R02115	Steryl-ester acylhydrolase	9.0 C00001 + 3.0 CHEBI52394 --> B00002 + C00249 + C00641 + C00712 + C01530 + C01595 + C06427	CAALFM_C113510CA or CAALFM_C200740CA or CAALFM_C300400CA	['3.1.1.13']	0	1000	Fatty acid metabolism	sbo:SBO:0000176/kegg.reaction:R02115
R04745KEGGR04745	(S)-hydroxyoctanoyl-CoA:NAD+ oxidoreductase	C00003 + C05266 <-- C00004 + C05267		['1.1.1.35;1.1.1.211']	-1000	0	Fatty acid metabolism	sbo:SBO:0000176/kegg.reaction:R04745/bigg.reaction:HACD3;HACD3_1;HACD3i;HACD3m;HMR_3096;R_HACD3;R_HACD3_1;R_HACD3i;R_HACD3m;R_HMR_3096;R_r0730;r0730/metanetx.reaction:MNXR145162
ry31YCM606	B-hydroxyacyl-CoA dehydratase (trans-hexadec-2-enoyl-CoA)	CHEBI27402 <=> C00001 + C05272	CAALFM_C703050WA or CAALFM_C703040WA or CAALFM_CR05140WA	['4.2.1.134']	-1000	1000	Fatty acid metabolism	sbo:SBO:0000176
ry20YCM606	elongase II or III (3-oxodocosanoyl-CoA)	C00083 + C02041 --> C00010 + C00011 + CHEBI52328	CAALFM_C305280CA or CAALFM_C112790CA or CAALFM_C203230CA	['2.3.1.199']	0	1000	Fatty acid metabolism	sbo:SBO:0000176
ry71YCM606	fatty-acid--CoA ligase (arachidate)	C00002 + C00010 + C06425 <=> C00013 + C00020 + C02041	CAALFM_C206070WA or CAALFM_C302810CA or CAALFM_C305980CA or CAALFM_C704180WA or CAALFM_CR10160WA	['6.2.1.3']	-1000	1000	Fatty acid metabolism	sbo:SBO:0000176/bigg.reaction:FACOAL200;FACOAL_C200_x;HMR_2966;R_FACOAL200;R_FACOAL_C200_x;R_HMR_2966/metanetx.reaction:MNXR190233
ry73YCM606	fatty-acid--CoA ligase (lignoceric acid)	C00002 + C00010 + C08320 <=> C00013 + C00020 + C16529	CAALFM_C206070WA or CAALFM_C302810CA or CAALFM_C305980CA or CAALFM_C704180WA or CAALFM_CR10160WA	['6.2.1.3']	-1000	1000	Fatty acid metabolism	sbo:SBO:0000176/bigg.reaction:FACOAL240;FACOAL240_1;FACOAL_C240_x;HMR_2977;R_FACOAL240;R_FACOAL240_1;R_FACOAL_C240_x;R_HMR_2977/metanetx.reaction:MNXR191031
R07765KEGGR07765	octadecanoyl-[acp]:NAD+ trans-2-oxidoreductase	C00004 + C16221 <=> C00003 + C04088	CAALFM_C500190CA or CAALFM_C500290WA or CAALFM_CR04240CA	['1.3.1.9;1.3.1.-;2.3.1.-']	-1000	1000	Fatty acid metabolism	sbo:SBO:0000176/kegg.reaction:R07765/metanetx.reaction:MNXR150062
R622ANIGER		2.0 C00005 + C01209 + C05752 --> C00001 + 2.0 C00006 + C00011 + C00229 + C05755		[]	0	1000	Fatty acid metabolism	sbo:SBO:0000176
r888ANIDULANS	Type II fatty acid synthase	3.0 C00005 + 3.0 C00173 + C01209 --> 3.0 B00002 + C00001 + 3.0 C00006 + 2.0 C00011 + 3.0 C00229 + C05755	CAALFM_C304830CA or CAALFM_CR00710CA	['1.6.5.3;1.1.1.100']	0	1000	Fatty acid metabolism	sbo:SBO:0000176
R07934KEGGR07934	(6Z,9Z,12Z,15Z,18Z,21Z)-tetracosahexaenoyl-CoA:oxygen 2-oxidoreductase	C00016 + C16168 <-- C01352 + C16374	CAALFM_C301930WA or CAALFM_C301960CA or CAALFM_C603560WA	['1.3.3.6']	-1000	0	Fatty acid metabolism	sbo:SBO:0000176/kegg.reaction:R07934
ry121YCM606	2-enoyl-CoA hydratase (3-hydroxytetracosanoyl-CoA)	C00001 + Cluster20007 --> CHEBI76463		['1.1.1.n12;4.2.1.119']	0	1000	Fatty acid metabolism	sbo:SBO:0000176
r896ANIDULANS	Type II fatty acid synthase	3.0 C00005 + 6.0 C00173 + C01209 --> 6.0 B00002 + 2.0 C00001 + 3.0 C00006 + 3.0 C00011 + 6.0 C00229 + C16161	CAALFM_C304830CA or CAALFM_CR00710CA	['1.6.5.3;1.1.1.100']	0	1000	Fatty acid metabolism	sbo:SBO:0000176
R04955KEGGR04955	hexanoyl-[acp]:NAD+ trans-2-oxidoreductase	C00003 + C05749 <=> C00004 + C05748	CAALFM_C500190CA or CAALFM_CR04240CA	['1.3.1.9;2.3.1.-']	-1000	1000	Fatty acid metabolism	sbo:SBO:0000176/kegg.reaction:R04955/metanetx.reaction:MNXR149054
R04969KEGGR04969	hexadecanoyl-[acp]:NAD+ trans-2-oxidoreductase	C00003 + C05764 --> C00004 + C05763	CAALFM_C500190CA or CAALFM_CR04240CA	['1.3.1.9;2.3.1.-']	0	1000	Fatty acid metabolism	sbo:SBO:0000176/kegg.reaction:R04969/bigg.reaction:EAR160_m;EAR160x;EAR160x_1;R_EAR160_m;R_EAR160x;R_EAR160x_1/metanetx.reaction:MNXR149092
ry9YCM606	3-oxoacyl-ACP reductase (3-hydroxyoctanoyl-ACP)	C00005 + C05750 --> C00006 + C04620	CAALFM_C304830CA or CAALFM_CR00710CA	['1.1.1.100']	0	1000	Fatty acid metabolism	sbo:SBO:0000176/metanetx.reaction:MNXR152678
R09698KEGGR09698	(3R)-3-hydroxyacyl-CoA hydro-lyase	C01086 <=> C00001 + C00658		['4.2.1.119']	-1000	1000	Fatty acid metabolism	sbo:SBO:0000176/kegg.reaction:R09698/metanetx.reaction:MNXR150602
R08177KEGGR08177	Linoleoyl-CoA hydrolase	C00001 + C02050 --> C00010 + C01595		['3.1.2.2']	0	1000	Fatty acid metabolism	sbo:SBO:0000176/kegg.reaction:R08177/bigg.reaction:FACOAE1829Z12Z;R_FACOAE1829Z12Z/metanetx.reaction:MNXR153474
r1244AORYZAE	Stearoyl-CoA 9-desaturase	C00004 + C00007 + C04088 --> 2.0 C00001 + C00003 + C01203	CAALFM_C207090CA or CAALFM_C108360CA	['1.14.19.1']	0	1000	Fatty acid metabolism	sbo:SBO:0000176
ACYLCOASYNRXNMetaCyc	Acid--thiol ligase	C00002 + C00010 + CHEBI71627 <=> C00013 + C00020 + CHEBI71626	CAALFM_C305980CA or CAALFM_CR10160WA or CAALFM_C206070WA or CAALFM_C704180WA or CAALFM_C302810CA	['6.2.1']	-1000	1000	Fatty acid metabolism	sbo:SBO:0000176/kegg.reaction:R00390
R706ANIGERR01706	hexadecanoyl-[acyl-carrier protein] hydrolase	C00001 + C05764 --> C00229 + C00249	CAALFM_C500190CA	['2.3.1.85;3.1.2.14']	0	1000	Fatty acid metabolism	sbo:SBO:0000176/kegg.reaction:R01706/metanetx.reaction:MNXR147397
r0847YCM606R01274	palmitoyl-CoA hydrolase	C00001 + C00154 --> C00010 + C00249	CAALFM_CR04490CA	['3.1.2.2;3.1.2.22']	0	1000	Fatty acid metabolism	sbo:SBO:0000176/kegg.reaction:R01274/bigg.reaction:FACOAE160;PTE2x;R_FACOAE160;R_PTE2x/metanetx.reaction:MNXR190986
ry13YCM606	enoyl-ACP reductase (butanoyl-ACP)	C00005 + C04246 --> C00006 + C05745		['1.3.1.104']	0	1000	Fatty acid metabolism	sbo:SBO:0000176/metanetx.reaction:MNXR148727
R09449KEGGR09449	very-long-chain acyl-CoA:NADP+ oxidoreductase	C00005 + C00658 <=> B00002 + C00006 + C02843	CAALFM_C101050CA	['1.3.1.93']	-1000	1000	Fatty acid metabolism	sbo:SBO:0000176/kegg.reaction:R09449
r890ANIDULANS	Type II fatty acid synthase	C00001 + C00005 + 5.0 C00173 + C01209 --> 5.0 B00002 + C00006 + 4.0 C00011 + 5.0 C00229 + C05761	CAALFM_C304830CA or CAALFM_CR00710CA	['1.6.5.3;1.1.1.100']	0	1000	Fatty acid metabolism	sbo:SBO:0000176
R03990KEGGR03990	tetradecanoyl-CoA:electron-transfer flavoprotein 2,3-oxidoreductase	C00016 + C02593 <-- C01352 + C05273	CAALFM_C301930WA or CAALFM_C301960CA or CAALFM_C603560WA or CAALFM_CR08920WA	['1.3.3.6;1.3.8.7;1.3.8.8;1.3.8.9;1.3.99.-']	-1000	0	Fatty acid metabolism	sbo:SBO:0000176/kegg.reaction:R03990/bigg.reaction:ACOA140OR;ACOAD6f;ACOADH140_m;HMR_3128;R_ACOA140OR;R_ACOAD6f;R_ACOADH140_m;R_HMR_3128/metanetx.reaction:MNXR192390
ry14YCM606	enoyl-ACP reductase (hexanoyl-ACP)	C00005 + C05748 --> C00006 + C05749		['1.3.1.104']	0	1000	Fatty acid metabolism	sbo:SBO:0000176/metanetx.reaction:MNXR149057
ry139YCM606	3-hydroxyacyl-CoA dehydrogenase (3-oxohexadecanoyl-CoA)	C00003 + Cluster20002 --> C00004 + C05259		['1.1.1.n12;4.2.1.119']	0	1000	Fatty acid metabolism	sbo:SBO:0000176
ry35YCM606	B-hydroxyacyl-CoA dehydratase (trans-tetracos-2-enoyl-CoA)	CHEBI52326 <=> C00001 + Cluster20007	CAALFM_C703050WA or CAALFM_C703040WA or CAALFM_CR05140WA	['4.2.1.134']	-1000	1000	Fatty acid metabolism	sbo:SBO:0000176
RXN1082MetaCyc	glutaconate CoA-transferase	C00024 + C02630 --> C00033 + C03058		['2.8.3.12']	0	1000	Fatty acid metabolism	sbo:SBO:0000176/kegg.reaction:R04000/metanetx.reaction:MNXR108580
RXN1083MetaCyc	(R)-2-hydroxyglutaryl-CoA dehydratase	C03058 --> C00001 + C02411		['4.2.1.167']	0	1000	Fatty acid metabolism	sbo:SBO:0000176/kegg.reaction:R03937/metanetx.reaction:MNXR108540
RXN12125MetaCyc	brassicasterol glucosyltransferase	C00029 + Cluster5792 <=> C00015 + Cluster5793	CAALFM_CR02160WA	['2.4.1.173']	-1000	1000	Flavone and flavonol biosynthesis	sbo:SBO:0000176
R07337KEGGR07337	UDP-L-rhamnose:flavanone-7-O-glucoside 2''-O-beta-L-rhamnosyltransferase	C02199 + C04007 <=> C00015 + C15579		['2.4.1.236']	-1000	1000	Flavone and flavonol biosynthesis	sbo:SBO:0000176/kegg.reaction:R07337/metanetx.reaction:MNXR151299
RXN7650MetaCyc	flavone synthase II	C00005 + C00007 + C00509 <=> 2.0 C00001 + C00006 + C01477		['1.14.19.76']	-1000	1000	Flavone and flavonol biosynthesis	sbo:SBO:0000176/kegg.reaction:R12278
RXN5482MetaCyc	UDP-L-rhamnose synthase	C00005 + C00029 <=> C00001 + C00006 + C02199		[]	-1000	1000	Flavone and flavonol biosynthesis	sbo:SBO:0000176/metanetx.reaction:MNXR144033
R03681KEGGR03681	UDP-alpha-D-glucose:glycogenin alpha-D-glucosyltransferase	C00029 + C01702 <=> C00015 + C02687		['2.4.1.186']	-1000	1000	Flavone and flavonol biosynthesis	sbo:SBO:0000176/kegg.reaction:R03681/metanetx.reaction:MNXR152354
R06829KEGGR06829	UDP-L-rhamnose:luteolin-7-O-beta-D-glucoside 2''-O-alpha-L-rhamnosyltransferase	C02199 + C03951 <=> C00015 + C12630		['2.4.1.236']	-1000	1000	Flavone and flavonol biosynthesis	sbo:SBO:0000176/kegg.reaction:R06829/metanetx.reaction:MNXR151304
R03588KEGGR03588	UDPglucose:5,7,3',4'-tetrahydroxyflavone 7-O-beta-D-glucosyltransferase	C00029 + C01514 <=> C00015 + C03951		['2.4.1.81']	-1000	1000	Flavone and flavonol biosynthesis	sbo:SBO:0000176/kegg.reaction:R03588/metanetx.reaction:MNXR152070
R03574KEGGR03574	UDPglucose:5,7,3',4'-tetrahydroxyflavone 7-O-beta-D-glucosyltransferase	C00029 + C01477 <=> C00015 + C04608		['2.4.1.81']	-1000	1000	Flavone and flavonol biosynthesis	sbo:SBO:0000176/kegg.reaction:R03574/metanetx.reaction:MNXR152347
R06826KEGGR06826	UDP-L-rhamnose:apigenin 7-O-beta-D-glucoside 2''-O-beta-L-rhamnosyltransferase	C02199 + C04608 <=> C00015 + C12627		['2.4.1.236']	-1000	1000	Flavone and flavonol biosynthesis	sbo:SBO:0000176/kegg.reaction:R06826/metanetx.reaction:MNXR151993
r458iLC915R02113	UDPglucose:sterol 3-O-beta-D-glucosyltransferase	C00029 + C00370 <=> C00015 + C03641	CAALFM_CR02160WA	['2.4.1.173']	-1000	1000	Flavone and flavonol biosynthesis	sbo:SBO:0000176/kegg.reaction:R02113/metanetx.reaction:MNXR152312
r38iLC915R03123	cis-3,4-leucopelargonidin:NADP+ 4-oxidoreductase	C00005 + C00974 <=> C00006 + C03648		['1.1.1.219']	-1000	1000	Flavonoid biosynthesis	sbo:SBO:0000176/kegg.reaction:R03123/metanetx.reaction:MNXR107963
r115iLC915R02444	flavanone,2-oxoglutarate:oxygen oxidoreductase (3-hydroxylating)	C00007 + C00026 + C00509 --> C00011 + C00042 + C00974		['1.14.11.9']	0	1000	Flavonoid biosynthesis	sbo:SBO:0000176/kegg.reaction:R02444/metanetx.reaction:MNXR107509
R07999KEGGR07999	5-deoxyleucocyanidin:NADP+ 4-oxidoreductase	C00006 + C09736 <-- C00005 + C01378		['1.1.1.219']	-1000	0	Flavonoid biosynthesis	sbo:SBO:0000176/kegg.reaction:R07999/metanetx.reaction:MNXR111582
R07366KEGGR07366	leucocyanidin,2-oxoglutarate:oxygen oxidoreductase	C00007 + C00026 + C05906 <=> C00001 + C00011 + C00042 + C12316		['1.14.20.4']	-1000	1000	Flavonoid biosynthesis	sbo:SBO:0000176/kegg.reaction:R07366/metanetx.reaction:MNXR111025
R07996KEGGR07996	flavanone,2-oxoglutarate:oxygen oxidoreductase (3-hydroxylating)	C00007 + C00026 + C09762 --> C00011 + C00042 + C09751		['1.14.11.9']	0	1000	Flavonoid biosynthesis	sbo:SBO:0000176/kegg.reaction:R07996/metanetx.reaction:MNXR111579
R06538KEGGR06538	kaempferol,NADPH:oxygen oxidoreductase (3'-hydroxylating)	C00005 + C00007 + C05903 <=> C00001 + C00006 + C00389		['1.14.14.81;1.14.14.82']	-1000	1000	Flavonoid biosynthesis	sbo:SBO:0000176/kegg.reaction:R06538/metanetx.reaction:MNXR183152
R02443KEGGR02443	flavanoid 3_,5_-hydroxylase	2.0 C00005 + 2.0 C00007 + C00509 --> 2.0 C00001 + 2.0 C00006 + C05911		['1.14.14.81']	0	1000	Flavonoid biosynthesis	sbo:SBO:0000176/kegg.reaction:R02443/metanetx.reaction:MNXR152567
R06540KEGGR06540	leucocyanidin,2-oxoglutarate:oxygen oxidoreductase	C00007 + C00026 + C03648 --> C00001 + C00011 + C00042 + C00974		['1.14.20.4']	0	1000	Flavonoid biosynthesis	sbo:SBO:0000176/kegg.reaction:R06540/metanetx.reaction:MNXR110333
R03219KEGGR03219	Procollagen-L-proline,2-oxoglutarate:oxygen oxidoreductase (4-hydroxylating)	C00007 + C00026 + C01078 <=> C00011 + C00042 + C04398		['1.14.11.2']	-1000	1000	Flavonoid biosynthesis	sbo:SBO:0000176/kegg.reaction:R03219/metanetx.reaction:MNXR148057
R03125KEGGR03125	dihydrokaempferol,NADPH:oxygen oxidoreductase	2.0 C00005 + 2.0 C00007 + C00974 --> 2.0 C00001 + 2.0 C00006 + C02906		['1.14.14.81']	0	1000	Flavonoid biosynthesis	sbo:SBO:0000176/kegg.reaction:R03125/metanetx.reaction:MNXR151992
R02160KEGGR02160	dihydroflavonol,2-oxoglutarate:oxygen oxidoreductase	C00007 + C00026 + C01617 <=> C00001 + C00011 + C00042 + C00389		['1.14.20.6']	-1000	1000	Flavonoid biosynthesis	sbo:SBO:0000176/kegg.reaction:R02160/metanetx.reaction:MNXR107338
R07997KEGGR07997	flavanone,2-oxoglutarate:oxygen oxidoreductase (3-hydroxylating)	C00007 + C00026 + C09614 --> C00011 + C00042 + C01378		['1.14.11.9']	0	1000	Flavonoid biosynthesis	sbo:SBO:0000176/kegg.reaction:R07997/metanetx.reaction:MNXR111580
R03124KEGGR03124	dihydrokaempferol,NADPH:oxygen oxidoreductase (3'-hydroxylating)	C00005 + C00007 + C00974 --> C00001 + C00006 + C01617		['1.14.14.81;1.14.14.82']	0	1000	Flavonoid biosynthesis	sbo:SBO:0000176/kegg.reaction:R03124/metanetx.reaction:MNXR148027
R02156KEGGR02156	quercetin:oxygen 2,3-oxidoreductase (decyclizing)	C00007 + C00389 --> C00237 + C04524		['1.13.11.24']	0	1000	Flavonoid biosynthesis	sbo:SBO:0000176/kegg.reaction:R02156/bigg.reaction:Q23DO;R_Q23DO/metanetx.reaction:MNXR146196
RXN7645MetaCyc	malonyl-CoA:cinnamoyl-CoA malonyltransferase (cyclizing)	3.0 C00083 + C16256 <=> 4.0 C00010 + 3.0 C00011 + C16404		['2.3.1.74']	-1000	1000	Flavonoid biosynthesis	sbo:SBO:0000176/kegg.reaction:R07987/metanetx.reaction:MNXR111570
R08022KEGGR08022	UDP-L-rhamnose:hesperetin-7-O-glucoside 2''-O-alpha-L-rhamnosyltransferase	C02199 + C16422 <=> C00015 + C09806		['2.4.1.236']	-1000	1000	Flavonoid biosynthesis	sbo:SBO:0000176/kegg.reaction:R08022/metanetx.reaction:MNXR152515
r1867AORYZAER01613	Malonyl-CoA:4-Coumaroyl-CoA malonyltransferase(cyclizing)	3.0 C00083 + C00223 --> 4.0 C00010 + 3.0 C00011 + C06561		['2.3.1.74']	0	1000	Flavonoid biosynthesis	sbo:SBO:0000176/kegg.reaction:R01613/metanetx.reaction:MNXR107087
R08002KEGGR08002	flavonoid,NADPH:oxygen oxidoreductase (3'-hydroxylating)	C00005 + C00007 + C09762 --> C00001 + C00006 + C09614		['1.14.14.82']	0	1000	Flavonoid biosynthesis	sbo:SBO:0000176/kegg.reaction:R08002/metanetx.reaction:MNXR150122
R03126KEGGR03126	dihydroflavonol,2-oxoglutarate:oxygen oxidoreductase	C00007 + C00026 + C00974 <=> C00001 + C00011 + C00042 + C05903		['1.14.20.6']	-1000	1000	Flavonoid biosynthesis	sbo:SBO:0000176/kegg.reaction:R03126/metanetx.reaction:MNXR107965
R07329KEGGR07329	(2S)-flavan-4-one,2-oxoglutarate:oxygen oxidoreductase (3-hydroxylating)	C00007 + C00026 + C00766 --> C00011 + C00042 + C15570		['1.14.11.9']	0	1000	Flavonoid biosynthesis	sbo:SBO:0000176/kegg.reaction:R07329/metanetx.reaction:MNXR110995
R06539KEGGR06539	dihydroflavonol,2-oxoglutarate:oxygen oxidoreductase	C00007 + C00026 + C02906 <=> C00001 + C00011 + C00042 + C10107		['1.14.20.6']	-1000	1000	Flavonoid biosynthesis	sbo:SBO:0000176/kegg.reaction:R06539/metanetx.reaction:MNXR140837
R03639KEGGR03639	taxifolin,NADPH:oxygen oxidoreductase	C00005 + C00007 + C01617 --> C00001 + C00006 + C02906		['1.14.14.81']	0	1000	Flavonoid biosynthesis	sbo:SBO:0000176/kegg.reaction:R03639/metanetx.reaction:MNXR151983
R03636KEGGR03636	leucocyanidin:NADP+ 4-oxidoreductase	C00006 + C05906 <-- C00005 + C01617		['1.1.1.219']	-1000	0	Flavonoid biosynthesis	sbo:SBO:0000176/kegg.reaction:R03636/metanetx.reaction:MNXR108315
R06568KEGGR06568	malonyl-CoA:4-coumaroyl-CoA malonyltransferase (cyclizing, reducing)	C00005 + 3.0 C00083 + C00223 --> C00001 + C00006 + 4.0 C00010 + 3.0 C00011 + C08650		['2.3.1.170']	0	1000	Flavonoid biosynthesis	sbo:SBO:0000176/kegg.reaction:R06568/metanetx.reaction:MNXR110355
R08082KEGGR08082	dihydroflavonol,2-oxoglutarate:oxygen oxidoreductase	C00007 + C00026 + C09826 <=> C00001 + C00011 + C00042 + C10044		['1.14.20.6']	-1000	1000	Flavonoid biosynthesis	sbo:SBO:0000176/kegg.reaction:R08082/metanetx.reaction:MNXR111661
R06820KEGGR06820	UDP-L-rhamnose:flavanone-7-O-glucoside 2''-O-alpha-L-rhamnosyltransferase	C02199 + C09099 <=> C00015 + C09789		['2.4.1.236']	-1000	1000	Flavonoid biosynthesis	sbo:SBO:0000176/kegg.reaction:R06820/metanetx.reaction:MNXR151301
R07998KEGGR07998	5-deoxyleucopelargonidin:NADP+ 4-oxidoreductase	C00006 + C16415 <-- C00005 + C09751		['1.1.1.219']	-1000	0	Flavonoid biosynthesis	sbo:SBO:0000176/kegg.reaction:R07998/metanetx.reaction:MNXR111581
RXN8005MetaCyc	UDP-D-glucose:cyanidin 5-O-beta-D-glucosyltransferase	C00029 + C05905 <=> C00015 + C16298		['2.4.1']	-1000	1000	Flavonoid biosynthesis	sbo:SBO:0000176/metanetx.reaction:MNXR144059
R05038KEGGR05038	leucodelphinidin:NADP+ 4-oxidoreductase	C00006 + C05909 <-- C00005 + C02906		['1.1.1.219']	-1000	0	Flavonoid biosynthesis	sbo:SBO:0000176/kegg.reaction:R05038/metanetx.reaction:MNXR140795
r1869AORYZAER02446	flavanone lyase (decyclizing)	C06561 --> C00509		['5.5.1.6']	0	1000	Flavonoid biosynthesis	sbo:SBO:0000176/kegg.reaction:R02446/metanetx.reaction:MNXR147667
R06556KEGGR06556	flavanone lyase (decyclizing)	C08650 <=> C09762		['5.5.1.6']	-1000	1000	Flavonoid biosynthesis	sbo:SBO:0000176/kegg.reaction:R06556/metanetx.reaction:MNXR110347
R03218KEGGR03218	Procollagen-L-proline,2-oxoglutarate:oxygen oxidoreductase (3-hydroxylating)	C00007 + C00026 + C01078 <=> C00011 + C00042 + C04397		['1.14.11.7']	-1000	1000	Flavonoid biosynthesis	sbo:SBO:0000176/kegg.reaction:R03218/metanetx.reaction:MNXR148055
R05039KEGGR05039	flavanone,2-oxoglutarate:oxygen oxidoreductase (3-hydroxylating)	C00007 + C00026 + C05911 --> C00011 + C00042 + C02906		['1.14.11.9']	0	1000	Flavonoid biosynthesis	sbo:SBO:0000176/kegg.reaction:R05039/metanetx.reaction:MNXR143547
R02897KEGGR02897	UDPglucose:flavanone 7-O-beta-D-glucosyltransferase	C00029 + C00509 <=> C00015 + C09099		['2.4.1.185']	-1000	1000	Flavonoid biosynthesis	sbo:SBO:0000176/kegg.reaction:R02897/metanetx.reaction:MNXR152331
R05037KEGGR05037	leucocyanidin,2-oxoglutarate:oxygen oxidoreductase	2.0 C00001 + C00011 + C00042 + C05908 --> C00007 + C00026 + C05909		['1.14.20.4']	0	1000	Flavonoid biosynthesis	sbo:SBO:0000176/kegg.reaction:R05037/metanetx.reaction:MNXR109285
r1870AORYZAER02442	naringenin,[reduced NADPH---hemoprotein reductase]:oxygen oxidoreductase (3'-hydroxylating)	C00005 + C00007 + C00509 --> C00001 + C00006 + C05631		['1.14.14.81;1.14.14.82']	0	1000	Flavonoid biosynthesis	sbo:SBO:0000176/kegg.reaction:R02442/metanetx.reaction:MNXR147666
R05036KEGGR05036	leucocyanidin,2-oxoglutarate:oxygen oxidoreductase	2.0 C00001 + C00011 + C00042 + C05905 --> C00007 + C00026 + C05906		['1.14.20.4']	0	1000	Flavonoid biosynthesis	sbo:SBO:0000176/kegg.reaction:R05036/metanetx.reaction:MNXR151988
RXN05364MetaCyc	L-2-hydroxyglutarate oxidase	C00007 + C03196 <=> C00026 + C00027		['1.1.3']	-1000	1000	Flavonoid biosynthesis	sbo:SBO:0000176/metanetx.reaction:MNXR123252
R07993KEGGR07993	flavanone,2-oxoglutarate:oxygen oxidoreductase (3-hydroxylating)	C00007 + C00026 + C09827 --> C00011 + C00042 + C09826		['1.14.11.9']	0	1000	Flavonoid biosynthesis	sbo:SBO:0000176/kegg.reaction:R07993/metanetx.reaction:MNXR111576
R04276KEGGR04276	leucocyanidin,2-oxoglutarate:oxygen oxidoreductase	C00007 + C00026 + C03648 <-- 2.0 C00001 + C00011 + C00042 + C05904		['1.14.20.4']	-1000	0	Flavonoid biosynthesis	sbo:SBO:0000176/kegg.reaction:R04276/metanetx.reaction:MNXR148632
R07990KEGGR07990	flavanone lyase (decyclizing)	C16404 <-- C09827		['5.5.1.6']	-1000	0	Flavonoid biosynthesis	sbo:SBO:0000176/kegg.reaction:R07990/metanetx.reaction:MNXR111573
R03640KEGGR03640	flavanone,2-oxoglutarate:oxygen oxidoreductase (3-hydroxylating)	C00007 + C00026 + C05631 --> C00011 + C00042 + C01617		['1.14.11.9']	0	1000	Flavonoid biosynthesis	sbo:SBO:0000176/kegg.reaction:R03640/metanetx.reaction:MNXR108319
R07368KEGGR07368	dihydroflavonol,2-oxoglutarate:oxygen oxidoreductase	C00007 + C00026 + C15570 <=> C00001 + C00011 + C00042 + C01495		['1.14.20.6']	-1000	1000	Flavonoid biosynthesis	sbo:SBO:0000176/kegg.reaction:R07368/metanetx.reaction:MNXR111027
R06537KEGGR06537	apigenin,NADPH:oxygen oxidoreductase (3'-hydroxylating)	C00005 + C00007 + C01477 <=> C00001 + C00006 + C01514		['1.14.14.81;1.14.14.82']	-1000	1000	Flavonoid biosynthesis	sbo:SBO:0000176/kegg.reaction:R06537/metanetx.reaction:MNXR149624
R05723KEGGR05723	leucocyanidin,2-oxoglutarate:oxygen oxidoreductase	C00007 + C00026 + C05906 <=> C00001 + C00011 + C00042 + C01617		['1.14.20.4']	-1000	1000	Flavonoid biosynthesis	sbo:SBO:0000176/kegg.reaction:R05723/metanetx.reaction:MNXR109783
R04902KEGGR04902	eriodictyol,NADPH:oxygen oxidoreductase	C00005 + C00007 + C05631 --> C00001 + C00006 + C05911		['1.14.14.81']	0	1000	Flavonoid biosynthesis	sbo:SBO:0000176/kegg.reaction:R04902/metanetx.reaction:MNXR152400
R09735KEGGR09735	adenylyl-molybdopterin:molybdate molybdate transferase (AMP-forming)	C06232 + C19848 <=> C00001 + C00020 + C18237		['2.10.1.1']	-1000	1000	Folate biosynthesis	sbo:SBO:0000176/kegg.reaction:R09735/metanetx.reaction:MNXR151954
r261iLC915R02235	dihydrofolate:NAD+ oxidoreductase	C00003 + C00415 <=> C00004 + C00504	CAALFM_C703130CA	['1.5.1.3']	-1000	1000	Folate biosynthesis	sbo:SBO:0000176/kegg.reaction:R02235/bigg.reaction:DHFOR;R_DHFOR;R_r0512;r0512/metanetx.reaction:MNXR97399
r0017YCM606R03503	ATP:6-hydroxymethyl-7,8-dihydropterin 6'-diphosphotransferase	C00002 + C01300 --> C00020 + C04807	CAALFM_C500770CA	['2.7.6.3']	0	1000	Folate biosynthesis	sbo:SBO:0000176/kegg.reaction:R03503/bigg.reaction:HPPK;HPPK2;HPPK2_1;HPPK_1;HPPKm;R_HPPK;R_HPPK2;R_HPPK2_1;R_HPPK_1;R_HPPKm/metanetx.reaction:MNXR145237
r808iLC915R05046	formamidopyrimidine nucleoside triphosphate amidohydrolase	C00001 + C05922 --> C00058 + C05923	CAALFM_C504720CA	['3.5.4.16']	0	1000	Folate biosynthesis	sbo:SBO:0000176/kegg.reaction:R05046/bigg.reaction:R_r0775;r0775/metanetx.reaction:MNXR189541
r260iLC915R00940	5,6,7,8-tetrahydrofolate:NADP+ oxidoreductase	2.0 C00004 + C00504 --> 2.0 C00003 + C00101	CAALFM_C703130CA	['1.5.1.3']	0	1000	Folate biosynthesis	sbo:SBO:0000176/kegg.reaction:R00940/bigg.reaction:R_THFOR1;THFOR1/metanetx.reaction:MNXR104809
r0188YCM606R04620	7,8-dihydroneopterin-3'-triphosphate phosphohydrolase (alkaline optimum)	3.0 C00001 + C04895 --> 3.0 C00009 + C04874	CAALFM_C108780WA or CAALFM_C110430WA	['3.1.3.1']	0	1000	Folate biosynthesis	sbo:SBO:0000176/kegg.reaction:R04620/bigg.reaction:HMR_4816;R_HMR_4816;R_r0707;r0707/metanetx.reaction:MNXR151843
r806iLC915R00428	GTP 8,9-hydrolase	C00001 + C00044 <=> C05922	CAALFM_C504720CA	['3.5.4.16']	-1000	1000	Folate biosynthesis	sbo:SBO:0000176/kegg.reaction:R00428/bigg.reaction:R_r0120;r0120/metanetx.reaction:MNXR189537
R00940KEGGR00940	5,6,7,8-tetrahydrofolate:NADP+ oxidoreductase	2.0 C00006 + C00101 <-- 2.0 C00005 + C00504	CAALFM_C703130CA	['1.5.1.3']	-1000	0	Folate biosynthesis	sbo:SBO:0000176/kegg.reaction:R00940/bigg.reaction:R_THFOR2;THFOR2/metanetx.reaction:MNXR188902
R03388KEGGR03388	5,6,7,8-tetrahydromethanopterin 5,6-oxidoreductase	C00006 + C01217 <=> C00005 + C05927		['1.5.1.47']	-1000	1000	Folate biosynthesis	sbo:SBO:0000176/kegg.reaction:R03388/metanetx.reaction:MNXR108137
r0524YCM606R00424	GTP 7,8-8,9-dihydrolase	C00001 + C00044 --> C00058 + C04895	CAALFM_C504720CA	['3.5.4.16']	0	1000	Folate biosynthesis	sbo:SBO:0000176/kegg.reaction:R00424/bigg.reaction:GTPCI;GTPCI_1;GTPCI_2;GTPCIn;R_GTPCI;R_GTPCI_1;R_GTPCI_2;R_GTPCIn/metanetx.reaction:MNXR189646
r0066YCM606R01716	chorismate:L-glutamine aminotransferase	C00064 + C00251 --> C00025 + C11355	CAALFM_C405290WA	['2.6.1.85']	0	1000	Folate biosynthesis	sbo:SBO:0000176/kegg.reaction:R01716/bigg.reaction:ADCS;R_ADCS/metanetx.reaction:MNXR95440
r0351YCM606R03067	(7,8-dihydropterin-6-yl)methyl diphosphate:4-aminobenzoate 2-amino-4-hydroxy-7,8-dihydropteridine-6-methenyltransferase	C00568 + C04807 --> C00013 + C00921	CAALFM_C500770CA	['2.5.1.15']	0	1000	Folate biosynthesis	sbo:SBO:0000176/kegg.reaction:R03067/bigg.reaction:DHPS2;DHPS2_1;FOLD3;FOLD3_1;FOLD3m;R_DHPS2;R_DHPS2_1;R_FOLD3;R_FOLD3_1;R_FOLD3m/metanetx.reaction:MNXR151976
RXN7908MetaCyc	4a-hydroxytetrahydrobiopterin hydro-lyase	C15522 <=> C00001 + C02953	CAALFM_C200480CA	['4.2.1.96']	-1000	1000	Folate biosynthesis	sbo:SBO:0000176/bigg.reaction:RE0830C;RE0830N;R_RE0830C;R_RE0830N/metanetx.reaction:MNXR143331
RXN10012MetaCyc	Pentosyltransferases	C00119 + Cluster6973 <=> C00013 + Cluster6974		['2.4.2']	-1000	1000	Folate biosynthesis	sbo:SBO:0000176
RXN10010MetaCyc		Cluster4779 <=> Cluster4780		[]	-1000	1000	Folate biosynthesis	sbo:SBO:0000176
r0350YCM606R03066	6-(hydroxymethyl)-7,8-dihydropterin:4-aminobenzoate 2-amino-4-hydroxydihydropteridine-6-methenyltransferase	C00568 + C01300 --> C00001 + C00921	CAALFM_C500770CA	['2.5.1.15']	0	1000	Folate biosynthesis	sbo:SBO:0000176/kegg.reaction:R03066/bigg.reaction:DHPS;DHPSm;R_DHPS;R_DHPSm/metanetx.reaction:MNXR140386
R08208KEGGR08208	L-threo-tetrahydrobiopterin:NADP+ oxidoreductase	2.0 C00006 + C00272 <-- 2.0 C00005 + C03684		['1.1.1.153']	-1000	0	Folate biosynthesis	sbo:SBO:0000176/kegg.reaction:R08208/metanetx.reaction:MNXR151753
r1662AORYZAE	5-formyltetrahydrofolate cyclo-ligase	C00002 + C00234 --> C00008 + C00009 + C00440	CAALFM_C102020WA	['6.3.3.2']	0	1000	Folate biosynthesis	sbo:SBO:0000176
R01654KEGGR01654	10-Formyltetrahydrofolate:L-glutamate ligase (ADP-forming)	C00002 + C00025 + C00234 --> C00008 + C00009 + C05928	CAALFM_C701280CA or CAALFM_C204380CA	['6.3.2.12;6.3.2.17']	0	1000	Folate biosynthesis	sbo:SBO:0000176/kegg.reaction:R01654/metanetx.reaction:MNXR139056
RXN8124MetaCyc	4-(beta-D-ribofuranosyl)hydroxybenzene 5'-phosphate synthase	C00119 + C00568 <=> C00011 + C00013 + Cluster2100		['2.4.2.54']	-1000	1000	Folate biosynthesis	sbo:SBO:0000176/kegg.reaction:R11102
R02236KEGGR02236	dihydrofolate:NADP+ oxidoreductase	C00006 + C00415 <-- C00005 + C00504	CAALFM_C703130CA	['1.5.1.3']	-1000	0	Folate biosynthesis	sbo:SBO:0000176/kegg.reaction:R02236/bigg.reaction:FOLR2;FOLR2_1;R_FOLR2;R_FOLR2_1;R_r0514;r0514/metanetx.reaction:MNXR97400
RXN10028MetaCyc		2.0 C00019 + Cluster5662 <=> 2.0 C00021 + C05927		[]	-1000	1000	Folate biosynthesis	sbo:SBO:0000176
R96ANIGER	Tetrahydrofolylpolyglutamate synthase	C00002 + C00025 + C00101 --> C00008 + C00009 + C03541	CAALFM_C204380CA	['6.3.2.17']	0	1000	Folate biosynthesis	sbo:SBO:0000176
r0067YCM606R05553	4-amino-4-deoxychorismate pyruvate-lyase	C11355 --> C00022 + C00568	CAALFM_C202700CA	['4.1.3.38']	0	1000	Folate biosynthesis	sbo:SBO:0000176/kegg.reaction:R05553/bigg.reaction:ADCL;R_ADCL/metanetx.reaction:MNXR95436
R04286KEGGR04286	2-amino-4-hydroxy-6-(erythro-1,2,3-trihydroxypropyl) dihydropteridine triphosphate lyase	C04895 <=> C00536 + C03684		['4.2.3.12']	-1000	1000	Folate biosynthesis	sbo:SBO:0000176/kegg.reaction:R04286/bigg.reaction:PTHPS;PTHPS_1;PTHPSn;R_PTHPS;R_PTHPS_1;R_PTHPSn/metanetx.reaction:MNXR141260
r951iLC915R04734	4a-hydroxytetrahydrobiopterin hydro-lyase	C15522 <=> C00001 + C00268	CAALFM_C200480CA	['4.2.1.96']	-1000	1000	Folate biosynthesis	sbo:SBO:0000176/kegg.reaction:R04734/bigg.reaction:R_THBPT4ACAMDASE;THBPT4ACAMDASE/metanetx.reaction:MNXR104802
r809iLC915R05048	2,5-diaminopyrimidine nucleoside triphosphate mutase	C05923 <=> C06148	CAALFM_C504720CA	['3.5.4.16']	-1000	1000	Folate biosynthesis	sbo:SBO:0000176/kegg.reaction:R05048/bigg.reaction:R_r0777;r0777/metanetx.reaction:MNXR189060
r0346YCM606R02237	7,8-dihydropteroate:L-glutamate ligase (ADP-forming)	C00002 + C00025 + C00921 --> C00008 + C00009 + C00415	CAALFM_C701280CA or CAALFM_C204380CA	['6.3.2.12;6.3.2.17']	0	1000	Folate biosynthesis	sbo:SBO:0000176/kegg.reaction:R02237/bigg.reaction:DHFS;DHFS_1;R_DHFS;R_DHFS_1/metanetx.reaction:MNXR140043
r0347YCM606R03504	7,8-dihydroneopterin glycolaldehyde-lyase [6-(hydroxymethyl)-7,8-dihydropterin-forming]	C04874 --> C00266 + C01300	CAALFM_C500770CA	['4.1.2.25']	0	1000	Folate biosynthesis	sbo:SBO:0000176/kegg.reaction:R03504/metanetx.reaction:MNXR151401
RXN10013MetaCyc		C00002 + Cluster6974 <=> C00020 + Cluster3240		[]	-1000	1000	Folate biosynthesis	sbo:SBO:0000176
r0344YCM606R00939	5,6,7,8-tetrahydrofolate:NADP+ oxidoreductase	C00005 + C00415 --> C00006 + C00101	CAALFM_C703130CA	['1.5.1.3']	0	1000	Folate biosynthesis	sbo:SBO:0000176/kegg.reaction:R00939/bigg.reaction:DHFR;DHFRim;R_DHFR;R_DHFRim/metanetx.reaction:MNXR190914
RXN10857MetaCyc	dihydroneopterin aldolase	Cluster3286 <=> C00266 + C01300	CAALFM_C500770CA	['4.1.2.25']	-1000	1000	Folate biosynthesis	sbo:SBO:0000176
RXN10014MetaCyc		C03196 + Cluster3240 <=> C00013 + Cluster5662		[]	-1000	1000	Folate biosynthesis	sbo:SBO:0000176
r807iLC915R04639	2-amino-4-hydroxy-6-(erythro-1,2,3-trihydroxypropyl) dihydropteridine triphosphate hydrolase	C06148 <=> C00001 + C04895	CAALFM_C504720CA	['3.5.4.16']	-1000	1000	Folate biosynthesis	sbo:SBO:0000176/kegg.reaction:R04639/bigg.reaction:R_r0708;r0708/metanetx.reaction:MNXR105370
RXN10011MetaCyc	Phosphoric monoester hydrolase	C00001 + Cluster4780 <=> C00009 + Cluster6973		['3.1.3']	-1000	1000	Folate biosynthesis	sbo:SBO:0000176
R09726KEGGR09726	ATP:molybdopterin adenylyltransferase	C00002 + C05924 <=> C00013 + C19848		['2.7.7.75']	-1000	1000	Folate biosynthesis	sbo:SBO:0000176/kegg.reaction:R09726/bigg.reaction:MPTAT;R_MPTAT/metanetx.reaction:MNXR101730
RXN10009MetaCyc	dihydropteroate synthase	C04807 + Cluster2100 <=> C00013 + Cluster4779		['2.5.1.105']	-1000	1000	Folate biosynthesis	sbo:SBO:0000176/kegg.reaction:R10339
r258iLC915R00936	5,6,7,8-tetrahydrofolate:NAD+ oxidoreductase	C00003 + C00101 <=> C00004 + C00415	CAALFM_C703130CA	['1.5.1.3']	-1000	1000	Folate biosynthesis	sbo:SBO:0000176/kegg.reaction:R00936/bigg.reaction:DHFR2i;R_DHFR2i/metanetx.reaction:MNXR190916
r0041YCM606R02978	Sphinganine:NADP+ 3-oxidoreductase	C00005 + C02934 --> C00006 + C00836	CAALFM_CR07380CA	['1.1.1.102']	0	1000	Folate biosynthesis	sbo:SBO:0000176/kegg.reaction:R02978/bigg.reaction:3DSPHR;3DSPHRr;R_3DSPHR;R_3DSPHRr/metanetx.reaction:MNXR94866
GALACTOKINRXNMetaCyc	ATP:alpha-D-galactose 1-phosphotransferase	C00002 + Cluster6012 --> C00008 + C00446	CAALFM_C102130CA	['2.7.1.6']	0	1000	Galactose/Galactitol metabolism	sbo:SBO:0000176/kegg.reaction:R01092
R01192KEGGR01192	UDP-alpha-D-galactose:myo-inositol 3-alpha-D-galactosyltransferase;; UDP-galactose:myo-inositol 1-alpha-D-galactosyltransferase	C00052 + C00137 <=> C00015 + C01235		['2.4.1.123']	-1000	1000	Galactose/Galactitol metabolism	sbo:SBO:0000176/kegg.reaction:R01192/bigg.reaction:IAGT;R_IAGT/metanetx.reaction:MNXR145274
r0458YCM606R01092	ATP:alpha-D-galactose 1-phosphotransferase	C00002 + C00124 --> C00008 + C00446	CAALFM_C102130CA	['2.7.1.6']	0	1000	Galactose/Galactitol metabolism	sbo:SBO:0000176/kegg.reaction:R01092/metanetx.reaction:MNXR192437
r279AORYZAE	Phosphofructokinase	C00002 + CHEBI45804 <=> C00008 + C03785	CAALFM_C701800CA and CAALFM_C504810WA	['2.7.1.11']	-1000	1000	Galactose/Galactitol metabolism	sbo:SBO:0000176
ALDOSE1EPIMRXNMetaCyc	galactose-1-epimerase	C00962 <=> Cluster6012	CAALFM_C102150WA	['5.1.3.3']	-1000	1000	Galactose/Galactitol metabolism	sbo:SBO:0000176/kegg.reaction:R10619
r1070YCM606R00291	UDP-glucose 4-epimerase; UDP-alpha-D-glucose 4-epimerase	C00029 <=> C00052	CAALFM_C102150WA	['5.1.3.2']	-1000	1000	Galactose/Galactitol metabolism	sbo:SBO:0000176/kegg.reaction:R00291/bigg.reaction:GALE_h;R_GALE_h;R_UDPG4E;R_UDPG4Ex;UDPG4E;UDPG4Ex/metanetx.reaction:MNXR152254
R01093KEGGR01093	galactitol:NAD+ 1-oxidoreductase	C00004 + C00124 --> C00003 + C01697		['1.1.1.21']	0	1000	Galactose/Galactitol metabolism	sbo:SBO:0000176/kegg.reaction:R01093/metanetx.reaction:MNXR192071
r1071YCM606R00955	UDP-glucose:alpha-D-galactose-1-phosphate uridylyltransferase	C00029 + C00446 <=> C00052 + C00103	CAALFM_C102180WA	['2.7.7.12']	-1000	1000	Galactose/Galactitol metabolism	sbo:SBO:0000176/kegg.reaction:R00955/metanetx.reaction:MNXR152269
R178ANIGERR01095	galactitol:NADP+ 1-oxidoreductase	C00006 + C01697 <-- C00005 + C00124		['1.1.1.21']	-1000	0	Galactose/Galactitol metabolism	sbo:SBO:0000176/kegg.reaction:R01095/metanetx.reaction:MNXR191939
R03236KEGGR03236	ATP:D-tagatose-6-phosphate 1-phosphotransferase	C00002 + C01097 --> C00008 + C03785	CAALFM_C701800CA and CAALFM_C504810WA	['2.7.1.11;2.7.1.56;2.7.1.144']	0	1000	Galactose/Galactitol metabolism	sbo:SBO:0000176/kegg.reaction:R03236/metanetx.reaction:MNXR145948
R01105KEGGR01105	Galactan galactohydrolase	C00001 + C05796 <=> 2.0 B00001 + 2.0 C00124		['3.2.1.23']	-1000	1000	Galactose/Galactitol metabolism	sbo:SBO:0000176/kegg.reaction:R01105
R03635KEGGR03635	Stachyose fructohydrolase	C00001 + C01613 --> C00095 + C05404		['3.2.1.26']	0	1000	Galactose/Galactitol metabolism	sbo:SBO:0000176/kegg.reaction:R03635/metanetx.reaction:MNXR148285
R02329KEGGR02329	dTTP:alpha-D-galactose-1-phosphate thymidylyltransferase	C00446 + C00459 <=> C00013 + C02097		['2.7.7.32']	-1000	1000	Galactose/Galactitol metabolism	sbo:SBO:0000176/kegg.reaction:R02329/metanetx.reaction:MNXR192103
R02927KEGGR02927	ATP:D-tagatose 6-phosphotransferase	C00002 + C00795 <=> C00008 + C01097		['2.7.1.101']	-1000	1000	Galactose/Galactitol metabolism	sbo:SBO:0000176/kegg.reaction:R02927/metanetx.reaction:MNXR147914
R03830KEGGR03830	(S)-2-haloacid halidohydrolase	C00001 + C02103 <=> C00462 + C02489		['3.8.1.2;3.8.1.10']	-1000	1000	Glutathione metabolism	sbo:SBO:0000176/kegg.reaction:R03830/metanetx.reaction:MNXR151823
r1002AORYZAER00251	5-oxo-L-proline amidohydrolase (ATP-hydrolysing)	2.0 C00001 + C00002 + C01879 --> C00008 + C00009 + C00025	CAALFM_C202990CA	['3.5.2.9']	0	1000	Glutathione metabolism	sbo:SBO:0000176/kegg.reaction:R00251/bigg.reaction:OPAH;R_OPAH/metanetx.reaction:MNXR138674
r497iLC915R08359	S-adenosylmethioninamine:cadaverine 3-aminopropyltransferase	C01137 + C01672 <=> C00170 + C16565	CAALFM_C206960WA	['2.5.1.16']	-1000	1000	Glutathione metabolism	sbo:SBO:0000176/kegg.reaction:R08359/bigg.reaction:APCS;R_APCS/metanetx.reaction:MNXR190692
R08353KEGGR08353	glutathione:glutathionylspermine ligase (ADP-forming)	C00002 + C00051 + C16562 <=> C00008 + C00009 + C16563		['6.3.1.9']	-1000	1000	Glutathione metabolism	sbo:SBO:0000176/kegg.reaction:R08353/metanetx.reaction:MNXR111902
RXN9374MetaCyc	bacillibactin synthase	6.0 C00002 + 3.0 C00037 + 3.0 C00188 + 3.0 C00196 <=> 3.0 C00001 + 6.0 C00013 + 6.0 C00020 + Cluster4323		[]	-1000	1000	Glutathione metabolism	sbo:SBO:0000176
R04090KEGGR04090	S-(2-Hydroxyacyl)glutathione hydrolase	C00001 + C03899 <=> C00051 + C02929	CAALFM_C209260CA	['3.1.2.6']	-1000	1000	Glutathione metabolism	sbo:SBO:0000176/kegg.reaction:R04090/metanetx.reaction:MNXR148548
R03916KEGGR03916	(5-glutamyl)-peptide:amino-acid 5-glutamyltransferase	C00001 + C02320 <=> C00025 + C05729	CAALFM_C100550WA or CAALFM_C403540CA	['2.3.2.2']	-1000	1000	Glutathione metabolism	sbo:SBO:0000176/kegg.reaction:R03916/metanetx.reaction:MNXR148455
R01917KEGGR01917	gamma-L-glutamyl-L-cysteinyl-glycine:spermidine ligase (ADP-forming)	C00002 + C00051 + C00315 <-- C00008 + C00009 + C05730		['6.3.1.8;6.3.1.9']	-1000	0	Glutathione metabolism	sbo:SBO:0000176/kegg.reaction:R01917/bigg.reaction:GSPMDS;R_GSPMDS/metanetx.reaction:MNXR145130
R08354KEGGR08354	glutathione:aminopropylcadaverine ligase (ADP-forming)	C00002 + C00051 + C16565 <=> C00008 + C00009 + C16566		['6.3.1.9']	-1000	1000	Glutathione metabolism	sbo:SBO:0000176/kegg.reaction:R08354/metanetx.reaction:MNXR111903
R00094KEGGR00094	glutathione:NAD+ oxidoreductase	C00003 + 2.0 C00051 <-- C00004 + C00127	CAALFM_C501520CA	['1.8.1.7']	-1000	0	Glutathione metabolism	sbo:SBO:0000176/kegg.reaction:R00094/bigg.reaction:GDR;GDRh;GDRm;R_GDR;R_GDRh;R_GDRm/metanetx.reaction:MNXR100097
r273iLC915R03821	trypanathione:NADP+ oxidoreductase	C00005 + C03170 --> C00006 + C02090		['1.8.1.12']	0	1000	Glutathione metabolism	sbo:SBO:0000176/kegg.reaction:R03821/metanetx.reaction:MNXR108453
R00644KEGGR00644	L-ascorbate:hydrogen-peroxide oxidoreductase	C00027 + C00072 --> 2.0 C00001 + C05422		['1.11.1.11']	0	1000	Glutathione metabolism	sbo:SBO:0000176/kegg.reaction:R00644/bigg.reaction:ASCBPOX_c;ASCBPOX_h;ASCBPOX_m;R_ASCBPOX_c;R_ASCBPOX_h;R_ASCBPOX_m/metanetx.reaction:MNXR191907
R08356KEGGR08356	bis(glutathionyl)spermine:NADP+ oxidoreductase	C00006 + C16563 <=> C00005 + C16564		['1.8.1.12']	-1000	1000	Glutathione metabolism	sbo:SBO:0000176/kegg.reaction:R08356/metanetx.reaction:MNXR111905
R08357KEGGR08357	homotrypanothione:NADP+ oxidoreductase	C00006 + C16567 <=> C00005 + C16568		['1.8.1.12']	-1000	1000	Glutathione metabolism	sbo:SBO:0000176/kegg.reaction:R08357/metanetx.reaction:MNXR111906
r96iLC915R08362	trypanothione:hydroperoxide oxidoreductase	C02090 + C15498 <=> C00001 + C01335 + C03170	CAALFM_C402410CA or CAALFM_C105410CA or CAALFM_C702390WA or CAALFM_C107350CA or CAALFM_C306330WA or CAALFM_C306180CA	['1.11.1.-']	-1000	1000	Glutathione metabolism	sbo:SBO:0000176/kegg.reaction:R08362/metanetx.reaction:MNXR150216
R08350KEGGR08350	glutathione:glutathionylspermidine amidase	C00001 + C02090 <=> C00051 + C05730	CAALFM_C201330CA or CAALFM_C109050WA or CAALFM_C501340WA or CAALFM_CR01800CA or CAALFM_C102740CA	['3.5.1.-']	-1000	1000	Glutathione metabolism	sbo:SBO:0000176/kegg.reaction:R08350/metanetx.reaction:MNXR150212
R04951KEGGR04951	leucyl aminopeptidase	C00001 + C05729 <=> C00037 + C05726	CAALFM_C504300CA	['3.4.11.1;3.4.11.2;3.4.11.23;3.4.13.-']	-1000	1000	Glutathione metabolism	sbo:SBO:0000176/kegg.reaction:R04951/metanetx.reaction:MNXR149048
r0481YCM606R00115	glutathione:NADP+ oxidoreductase	C00005 + C00127 --> C00006 + 2.0 C00051	CAALFM_C501520CA	['1.8.1.7']	0	1000	Glutathione metabolism	sbo:SBO:0000176/kegg.reaction:R00115/bigg.reaction:GDR_nadp_h;GTHOm;GTHOr;R_GDR_nadp_h;R_GTHOm;R_GTHOr/metanetx.reaction:MNXR100098
R08511KEGGR08511	R-nitrile:glutathione R-transferase	C00051 + C00726 <=> C01326 + C02320	CAALFM_C204710CA or CAALFM_C303580CA or CAALFM_C303600CA or CAALFM_C303720WA or CAALFM_C305630WA or CAALFM_C402990CA or CAALFM_C406900WA or CAALFM_CR06460WA	['2.5.1.18']	-1000	1000	Glutathione metabolism	sbo:SBO:0000176/kegg.reaction:R08511/metanetx.reaction:MNXR150308
R03522KEGGR03522	RX:glutathione R-transferase	C00051 + C01322 <=> C00462 + C02320	CAALFM_C204710CA or CAALFM_C303580CA or CAALFM_C303600CA or CAALFM_C303720WA or CAALFM_C305630WA or CAALFM_C402990CA or CAALFM_C406900WA or CAALFM_CR06460WA	['2.5.1.18']	-1000	1000	Glutathione metabolism	sbo:SBO:0000176/kegg.reaction:R03522/metanetx.reaction:MNXR151419
R08351KEGGR08351	glutathione:glutathionylaminopropylcadaverine amidase	C00001 + C16567 <=> C00051 + C16566	CAALFM_C201330CA or CAALFM_C109050WA or CAALFM_C501340WA or CAALFM_CR01800CA or CAALFM_C102740CA	['3.5.1.-']	-1000	1000	Glutathione metabolism	sbo:SBO:0000176/kegg.reaction:R08351/metanetx.reaction:MNXR111900
r0485YCM606R00497	gamma-L-glutamyl-L-cysteine:glycine ligase (ADP-forming)	C00002 + C00037 + C00669 --> C00008 + C00009 + C00051	CAALFM_CR08370WA	['6.3.2.3']	0	1000	Glutathione metabolism	sbo:SBO:0000176/kegg.reaction:R00497/bigg.reaction:GTHS;GTHS_1;GTHS_h;R_GTHS;R_GTHS_1;R_GTHS_h/metanetx.reaction:MNXR100450
r0460YCM606R00894	L-glutamate:L-cysteine gamma-ligase (ADP-forming)	C00002 + C00025 + C00097 --> C00008 + C00009 + C00669	CAALFM_C107880CA	['6.3.2.2']	0	1000	Glutathione metabolism	sbo:SBO:0000176/kegg.reaction:R00894/bigg.reaction:GCL;GLUCYS;R_GCL;R_GLUCYS/metanetx.reaction:MNXR100074
r0483YCM606R00274	glutathione:hydrogen-peroxide oxidoreductase	C00027 + 2.0 C00051 --> 2.0 C00001 + C00127	CAALFM_C107630WA	['1.11.1.9']	0	1000	Glutathione metabolism	sbo:SBO:0000176/kegg.reaction:R00274/bigg.reaction:GTHP_api;GTHPe;GTHPi;GTHPm;GTHPx;R_GTHP_api;R_GTHPe;R_GTHPi;R_GTHPm;R_GTHPx/metanetx.reaction:MNXR100446
R07309KEGGR07309	(S)-2-haloacid dehalogenase (configuration-retaining)	C00001 + C02103 <=> C00462 + C15565		['3.8.1.11']	-1000	1000	Glutathione metabolism	sbo:SBO:0000176/kegg.reaction:R07309/metanetx.reaction:MNXR151898
R08352KEGGR08352	glutathione:spermine ligase (ADP-forming)	C00002 + C00051 + C00750 <=> C00008 + C00009 + C16562		['6.3.1.9']	-1000	1000	Glutathione metabolism	sbo:SBO:0000176/kegg.reaction:R08352/metanetx.reaction:MNXR111901
R08364KEGGR08364	2'-deoxyribonucleoside-diphosphate:trypanothione-disulfide 2'-oxidoreductase	C00001 + C03170 + C04232 <=> C02090 + C03723	CAALFM_CR05570CA or CAALFM_C203160CA	['1.17.4.1']	-1000	1000	Glutathione metabolism	sbo:SBO:0000176/kegg.reaction:R08364/metanetx.reaction:MNXR150220
ISOCITDEHRXNMetaCyc	Isocitrate:NADP+ oxidoreductase (decarboxylating)	C00006 + C00451 --> C00005 + C00011 + C00026	CAALFM_CR02360WA or CAALFM_C205890CA	['1.1.1.42']	0	1000	Glutathione metabolism	sbo:SBO:0000176/kegg.reaction:R00267/metanetx.reaction:MNXR191122
r1008AORYZAE	Glutathione S-transferase	2.0 C00051 + C01322 --> C00127 + 2.0 C00462	CAALFM_C204710CA or CAALFM_C303580CA or CAALFM_C303600CA or CAALFM_C303720WA or CAALFM_C305630WA or CAALFM_C402990CA or CAALFM_C406900WA or CAALFM_CR06460WA	['2.5.1.18']	0	1000	Glutathione metabolism	sbo:SBO:0000176
R08358KEGGR08358		C02090 + C05422 --> C00072 + C03170		[]	0	1000	Glutathione metabolism	sbo:SBO:0000176/kegg.reaction:R08358/metanetx.reaction:MNXR143646
R08512KEGGR08512	R-sulfate-ester:glutathione R-transferase	C00051 + C16738 <=> C00059 + C02320	CAALFM_C204710CA or CAALFM_C303580CA or CAALFM_C303600CA or CAALFM_C303720WA or CAALFM_C305630WA or CAALFM_C402990CA or CAALFM_C406900WA or CAALFM_CR06460WA	['2.5.1.18']	-1000	1000	Glutathione metabolism	sbo:SBO:0000176/kegg.reaction:R08512/metanetx.reaction:MNXR150310
R01262KEGGR01262	glutathione:L-amino-acid 5-glutamyltransferase	C00051 + C00151 <=> C01419 + C03740	CAALFM_C100550WA or CAALFM_C403540CA	['2.3.2.2']	-1000	1000	Glutathione metabolism	sbo:SBO:0000176/kegg.reaction:R01262/metanetx.reaction:MNXR147200
R461ANIGERR00120	glutathione:oxygen oxidoreductase	4.0 C00001 + C00007 + C00127 <-- 3.0 C00027 + 2.0 C00051		['1.8.3.3']	-1000	0	Glutathione metabolism	sbo:SBO:0000176/kegg.reaction:R00120/bigg.reaction:GTHP_CAT;GTHP_CAT_m;R_GTHP_CAT;R_GTHP_CAT_m/metanetx.reaction:MNXR157924
R05748KEGGR05748	gluthathione:methylarsonate oxidoreductase	2.0 C00051 + C07294 <=> C00001 + C00127 + C07295		['1.20.4.2']	-1000	1000	Glutathione metabolism	sbo:SBO:0000176/kegg.reaction:R05748/metanetx.reaction:MNXR149308
r1000AORYZAE	Gamma-glutamylcyclotransferase	C03738 --> C00133 + C01879		['2.3.2.4']	0	1000	Glutathione metabolism	sbo:SBO:0000176
r1001AORYZAER00899	L-cysteinylglycine dipeptidase	C00001 + C01419 --> C00037 + C00097	CAALFM_C504300CA	['3.4.11.1;3.4.11.2;3.4.11.23;3.4.13.-']	0	1000	Glutathione metabolism	sbo:SBO:0000176/kegg.reaction:R00899/bigg.reaction:AMPTASECG;AMPTASECGe;R_AMPTASECG;R_AMPTASECGe/metanetx.reaction:MNXR95828
RXN11301MetaCyc	Hexosyltransferases	2.0 Cluster5620 <=> Cluster5853 + Cluster5855		['2.4.1']	-1000	1000	Glycan biosynthesis	sbo:SBO:0000176
R04573KEGGR04573	UDP-N-acetylmuramoyl-L-alanyl-D-glutamyl-L-lysine:alanyl-D-alanine ligase (ADP-forming)	C00002 + C00993 + C05892 <=> C00008 + C00009 + C04702		['6.3.2.10']	-1000	1000	Glycan biosynthesis	sbo:SBO:0000176/kegg.reaction:R04573/metanetx.reaction:MNXR148804
R01007KEGGR01007	UDP-N-acetyl-D-glucosamine:dolichyl-phosphate N-acetyl-D-glucosamine phosphotransferase	C00043 + C00110 <=> C00105 + C04500	CAALFM_C207940CA	['2.7.8.15']	-1000	1000	Glycan biosynthesis	sbo:SBO:0000176/kegg.reaction:R01007/metanetx.reaction:MNXR147127
r0360YCM606R01018	CTP:dolichol O-phosphotransferase	C00063 + C00381 --> C00110 + C00112	CAALFM_C302690CA	['2.7.1.108']	0	1000	Glycan biosynthesis	sbo:SBO:0000176/kegg.reaction:R01018/metanetx.reaction:MNXR147136
R01328KEGGR01328	Dolichyl-beta-D-mannosyl-phosphate dolichylphosphohydrolase	C00001 + C03862 <=> C00110 + C00159		['3.1.4.49']	-1000	1000	Glycan biosynthesis	sbo:SBO:0000176/kegg.reaction:R01328/metanetx.reaction:MNXR147241
RXN11346MetaCyc	undecaprenyldiphospho-muramoylpentapeptide beta-N-acetylglucosaminyltransferase	C00043 + Cluster2022 <=> C00015 + Cluster2023		['2.4.1.227']	-1000	1000	Glycan biosynthesis	sbo:SBO:0000176
R04072KEGGR04072	Dolichyl-phosphate-D-mannose:protein O-D-mannosyltransferase	C02189 + C03862 <=> C00110 + C02863	(CAALFM_C702890CA and CAALFM_C306890WA) or CAALFM_C404780WA or CAALFM_C206100WA or CAALFM_CR09770CA	['2.4.1.109']	-1000	1000	Glycan biosynthesis	sbo:SBO:0000176/kegg.reaction:R04072/metanetx.reaction:MNXR148536
r0361YCM606R01009	GDPmannose:dolichyl-phosphate O-beta-D-mannosyltransferase	C00096 + C00110 --> C00035 + C03862	CAALFM_C108010WA	['2.4.1.83']	0	1000	Glycan biosynthesis	sbo:SBO:0000176/kegg.reaction:R01009/metanetx.reaction:MNXR147131
r769iLC915R05980	Glc2Man9GlcNAc2-[protein] 3-alpha-glucohydrolase (configuration-inverting)	C00001 + CHEBI59082 --> C00031 + CHEBI59080	CAALFM_C500220WA	['3.2.1.207']	0	1000	Glycan biosynthesis	sbo:SBO:0000176/kegg.reaction:R05980
R05032KEGGR05032	UDP-N-acetyl-D-glucosamine:undecaprenyl-diphospho-N-acetylmuramoyl-L-alanyl-gamma-D-glutamyl-meso-2,6-diaminopimeloyl-D-alanyl-D-alanine 4-beta-N-acetylglucosaminlytransferase	C00043 + C05897 <=> C00015 + C05898		['2.4.1.227']	-1000	1000	Glycan biosynthesis	sbo:SBO:0000176/kegg.reaction:R05032/metanetx.reaction:MNXR151860
N6463462467RXNMetaCyc	UDP-N-acetylmuramoyl-L-alanyl-D-glutamate鈥擫-lysine ligase	C00002 + C00047 + C00692 <=> C00008 + C00009 + Cluster5059		['6.3.2.7']	-1000	1000	Glycan biosynthesis	sbo:SBO:0000176/kegg.reaction:R02786
RXN05124MetaCyc	lipopolysaccharide 1,6-galactosyltransferase	C00052 + Cluster7094 <=> C00015 + Cluster7095		['2.4.1.44']	-1000	1000	Glycan biosynthesis	sbo:SBO:0000176
R04494KEGGR04494	UDP-N-acetyl-D-glucosamine:N-acetyl-D-glucosaminyl diphosphodolichol N-acetyl-D-glucosaminyltransferase	C00043 + C04500 <=> C00015 + C04537	CAALFM_C100810WA	['2.4.1.141']	-1000	1000	Glycan biosynthesis	sbo:SBO:0000176/kegg.reaction:R04494/metanetx.reaction:MNXR145028
r756iLC915R05982	mannosyl-oligosaccharide alpha-1,2-mannosidase	3.0 C00001 + CHEBI59087 --> 2.0 B00001 + 2.0 C00159 + CHEBI62098		['3.2.1.113']	0	1000	Glycan biosynthesis	sbo:SBO:0000176
RXN9969MetaCyc	dehydrodolichyl diphosphate synthase	13.0 C00129 + C00448 <=> 13.0 C00013 + Cluster2243	CAALFM_C112270WA or CAALFM_C304940WA or CAALFM_C505330CA	['2.5.1.87']	-1000	1000	Glycan biosynthesis	sbo:SBO:0000176
r770iLC915R05981	GlcMan9GlcNAc2-[protein] 3-alpha-glucohydrolase (configuration-inverting)	C00001 + CHEBI59080 --> C00031 + CHEBI59092	CAALFM_C500220WA	['3.2.1.207']	0	1000	Glycan biosynthesis	sbo:SBO:0000176/kegg.reaction:R05981
RXN05126MetaCyc	lipopolysaccharide glucosyltransferase	C00029 + Cluster3254 <=> C00015 + Cluster6839		['2.4.1.58']	-1000	1000	Glycan biosynthesis	sbo:SBO:0000176
r0228YCM606R04502	GDPmannose:chitobiosyldiphosphodolichol beta-D-mannosyltransferase	C00096 + C04537 --> C00035 + C05860	CAALFM_C406000WA	['2.4.1.142']	0	1000	Glycan biosynthesis	sbo:SBO:0000176/kegg.reaction:R04502/metanetx.reaction:MNXR148774
RXN8976MetaCyc	UDP-N-acetyl-D-glucosamine:N-acetyl-alpha-D-muramyl(oyl-L-Ala-gamma-D-Glu-L-Lys-D-Ala-D-Ala)-diphosphoundecaprenol 4-beta-N-acetylglucosaminlytransferase	C00043 + Cluster1729 <=> C00015 + Cluster2269		['2.4.1.227']	-1000	1000	Glycan biosynthesis	sbo:SBO:0000176/kegg.reaction:R05662
r753iLC915R05979	mannosyl-oligosaccharide glucosidase	C00001 + CHEBI59084 --> C00031 + CHEBI59082	CAALFM_C406100WA	['3.2.1.106']	0	1000	Glycan biosynthesis	sbo:SBO:0000176/kegg.reaction:R05979
R02786KEGGR02786	UDP-N-acetylmuramoyl-L-alanyl-D-glutamate:L-lysine gamma-ligase (ADP-forming); UDP-N-acetylmuramoyl-L-alanyl-D-glutamate:L-lysine ligase (ADP-forming)	C00002 + C00047 + C00692 <=> C00008 + C00009 + C05892		['6.3.2.7']	-1000	1000	Glycan biosynthesis	sbo:SBO:0000176/kegg.reaction:R02786/metanetx.reaction:MNXR146633
R05630KEGGR05630	UDP-N-acetylmuramoyl-L-alanyl-gamma-D-glutamyl-meso-2,6-diaminopimeloyl-D-alanyl-D-alanine:undecaprenyl-phosphate phospho-N-acetylmuramoyl-pentapeptide-transferase	C04882 + C17556 <=> C00105 + C05897		['2.7.8.13']	-1000	1000	Glycan biosynthesis	sbo:SBO:0000176/kegg.reaction:R05630/metanetx.reaction:MNXR109725
R01004KEGGR01004	Dolichyl-diphosphate phosphohydrolase	C00001 + C00621 --> C00009 + C00110	CAALFM_C102250WA	['3.6.1.43']	0	1000	Glycan biosynthesis	sbo:SBO:0000176/kegg.reaction:R01004/metanetx.reaction:MNXR147121
r0192YCM606R05002	GDPmannose:glycolipid 1,3-alpha-D-mannosyltransferase	C00096 + C05860 --> C00035 + C05861	CAALFM_C604030WA	['2.4.1.132']	0	1000	Glycan biosynthesis	sbo:SBO:0000176/kegg.reaction:R05002/metanetx.reaction:MNXR149100
R05629KEGGR05629	UDPMurAc(oyl-L-Ala-D-gamma-Glu-L-Lys-D-Ala-D-Ala):undecaprenyl-phosphate phospho-N-acetylmuramoyl-pentapeptide-transferase	C04702 + C17556 <=> C00105 + C04851		['2.7.8.13']	-1000	1000	Glycan biosynthesis	sbo:SBO:0000176/kegg.reaction:R05629/metanetx.reaction:MNXR109724
R03996KEGGR03996	UDPglucose:alpha-D-(1,3)-glucan 3-alpha-D-glucosyltransferase	2.0 B00001 + C00029 <=> C00015 + C02616		['2.4.1.183']	-1000	1000	Glycan biosynthesis	sbo:SBO:0000176/kegg.reaction:R03996
RXN11029MetaCyc	undecaprenyldiphospho-muramoylpentapeptide beta-N-acetylglucosaminyltransferase	C00043 + Cluster4938 <=> C00015 + Cluster5620		['2.4.1.227']	-1000	1000	Glycan biosynthesis	sbo:SBO:0000176
RXN11028MetaCyc		C04882 + Cluster4630 <=> C00105 + Cluster4938		['2.7.8']	-1000	1000	Glycan biosynthesis	sbo:SBO:0000176
RXN1801MetaCyc	1,2-beta-fructan 1F-fructosyltransferase	2.0 C03661 <=> C00089 + Cluster402		['2.4.1.100']	-1000	1000	Glycan biosynthesis	sbo:SBO:0000176
R04216KEGGR04216	dolichyl-diphosphooligosaccharide:protein-L-asparagine oligopolysaccharidotransferase	C03021 + C04213 <=> C00621 + C11572	CAALFM_C201670CA	['2.4.99.18']	-1000	1000	Glycan biosynthesis	sbo:SBO:0000176/kegg.reaction:R04216/metanetx.reaction:MNXR148603
R05662KEGGR05662	UDP-N-acetyl-D-glucosamine:N-acetyl-alpha-D-muramyl(oyl-L-Ala-gamma-D-Glu-L-Lys-D-Ala-D-Ala)-diphosphoundecaprenol 4-beta-N-acetylglucosaminlytransferase	C00043 + C04851 <=> C00015 + C05893		['2.4.1.227']	-1000	1000	Glycan biosynthesis	sbo:SBO:0000176/kegg.reaction:R05662/metanetx.reaction:MNXR146661
r755iLC915R05982	mannosyl-oligosaccharide alpha-1,2-mannosidase	4.0 C00001 + CHEBI59092 --> 4.0 C00159 + CHEBI59087		['3.2.1.113']	0	1000	Glycan biosynthesis	sbo:SBO:0000176
r0752YCM606	MIPC synthase	C00096 + CHEBI60412 --> C00035 + CHEBI62710	CAALFM_C501240WA or CAALFM_C105070CA or CAALFM_C112200WA	['2.-.-.-;2.4.-.-']	0	1000	Glycan biosynthesis	sbo:SBO:0000176
RXN1841MetaCyc	fructan 1-exohydrolase	C00001 + C03661 <=> C00089 + C00095		['3.2.1.80']	-1000	1000	Glycan biosynthesis	sbo:SBO:0000176/metanetx.reaction:MNXR121604
R03331KEGGR03331	sn-Glycero-3-phospho-1-inositol inositolphosphohydrolase	C00001 + C01225 <=> C00116 + C01177		['3.1.4.43']	-1000	1000	Glycerolipid metabolism	sbo:SBO:0000176/kegg.reaction:R03331/metanetx.reaction:MNXR108099
R03756KEGGR03756	2,3-dehydroacyl-CoA:2-acylglycerol O-acyltransferase	2.0 B00002 + 2.0 C00001 + C00605 + 3.0 C01885 <=> C00010 + 3.0 C00641		['2.3.1.22']	-1000	1000	Glycerolipid metabolism	sbo:SBO:0000176/kegg.reaction:R03756
R01752KEGGR01752	D-Glyceraldehyde:NAD+ oxidoreductase	C00001 + C00003 + C00577 --> C00004 + C00258	CAALFM_C100410CA or CAALFM_C202970CA or CAALFM_C702010CA	['1.2.1.3']	0	1000	Glycerolipid metabolism	sbo:SBO:0000176/kegg.reaction:R01752/bigg.reaction:GLYALDDr;R_GLYALDDr;R_r0393;r0393/metanetx.reaction:MNXR100310
r1616AORYZAE	Triacylglycerol lipase	C00229 + 3.0 C00422 --> 2.0 B00002 + 2.0 C00001 + 3.0 C00165 + C00173	CAALFM_C109590CA or CAALFM_CR09220CA or CAALFM_C702830CA or CAALFM_C703300CA or CAALFM_C702880CA or CAALFM_C604490WA or CAALFM_C109600CA or CAALFM_C601740CA	['3.1.1.3']	0	1000	Glycerolipid metabolism	sbo:SBO:0000176
ry1086YCM606	DGPP phosphatase	C00001 + C19776 --> C00009 + C00416	CAALFM_C111470CA or CAALFM_C111640CA or CAALFM_C201550WA or CAALFM_C702500CA	['3.1.3.4;3.1.3.81']	0	1000	Glycerolipid metabolism	sbo:SBO:0000176/metanetx.reaction:MNXR191366
ry746YCM606	PE diacylglycerol acyltransferase	C00165 + C00350 <=> C00422 + C04438	CAALFM_C100870WA	['2.3.1.158']	-1000	1000	Glycerolipid metabolism	sbo:SBO:0000176
R00851KEGGR00851	acyl-CoA:sn-glycerol-3-phosphate 1-O-acyltransferase	C00040 + C00093 --> C00010 + C00681	CAALFM_C202890WA or CAALFM_C300820WA	['2.3.1.15']	0	1000	Glycerolipid metabolism	sbo:SBO:0000176/kegg.reaction:R00851/metanetx.reaction:MNXR147073
R03755KEGGR03755	acyl-CoA:2-acylglycerol O-acyltransferase	C00040 + C01885 --> C00010 + C00641	CAALFM_C303760WA	['2.3.1.22']	0	1000	Glycerolipid metabolism	sbo:SBO:0000176/kegg.reaction:R03755/metanetx.reaction:MNXR148336
R03838KEGGR03838	Acyl-CoA:2-acylglycerol O-acyltransferase	2.0 B00002 + 2.0 C00001 + C00605 + 3.0 C02112 <=> C00010 + 3.0 C00641		['2.3.1.22']	-1000	1000	Glycerolipid metabolism	sbo:SBO:0000176/kegg.reaction:R03838
R02688KEGGR02688	1,2-Diacyl-sn-glycerol acylhydrolase	C00001 + C00641 --> C00162 + C02112	CAALFM_C109590CA or CAALFM_CR09220CA or CAALFM_C702830CA or CAALFM_C703300CA or CAALFM_C702880CA or CAALFM_C604490WA or CAALFM_C109600CA or CAALFM_C601740CA	['3.1.1.3']	0	1000	Glycerolipid metabolism	sbo:SBO:0000176/kegg.reaction:R02688/metanetx.reaction:MNXR147753
R01404KEGGR01404	acyl-[acyl-carrier protein]:NADP+ oxidoreductase	C00006 + C00173 --> C00005 + C00693		['1.3.1.10;1.3.1.39;1.3.1.104']	0	1000	Glycerolipid metabolism	sbo:SBO:0000176/kegg.reaction:R01404/metanetx.reaction:MNXR147291
ry206YCM606	PA phosphatase	C00001 + C00416 --> C00009 + C00165	CAALFM_C111470CA or CAALFM_C111640CA or CAALFM_C201550WA or CAALFM_C702500CA	['3.1.3.4']	0	1000	Glycerolipid metabolism	sbo:SBO:0000176
ry1170YCM606	MAG lipase	7.0 C01885 --> 7.0 B00002 + 14.0 C00001 + 4.0 C00116 + C00249	CAALFM_C109980CA or CAALFM_C702140WA	['3.1.1.23']	0	1000	Glycerolipid metabolism	sbo:SBO:0000176
R986ANIGERR02239	1,2-diacyl-sn-glycerol 3-phosphate phosphohydrolase	C00001 + C00416 --> C00009 + C00641	CAALFM_C111470CA or CAALFM_C111640CA or CAALFM_C201550WA or CAALFM_C702500CA	['3.1.3.4']	0	1000	Glycerolipid metabolism	sbo:SBO:0000176/kegg.reaction:R02239/metanetx.reaction:MNXR147572
ry1102YCM606	lysoPA phosphatase	C00001 + C00681 --> C00009 + C01885		[]	0	1000	Glycerolipid metabolism	sbo:SBO:0000176
R02240KEGGR02240	ATP:1,2-diacylglycerol 3-phosphotransferase	C00002 + C00641 --> C00008 + C00416		['2.7.1.107']	0	1000	Glycerolipid metabolism	sbo:SBO:0000176/kegg.reaction:R02240/metanetx.reaction:MNXR147574
r1615AORYZAE	Diacylglycerol O-acyltransferase	3.0 B00002 + 2.0 C00001 + 3.0 C00165 + C02843 --> C00010 + 3.0 C00422		['2.3.1.20']	0	1000	Glycerolipid metabolism	sbo:SBO:0000176
ry810YCM606	PC diacylglycerol acyltransferase	C00165 + CHEBI49183 <=> C00422 + C04230	CAALFM_C100870WA	['2.3.1.158']	-1000	1000	Glycerolipid metabolism	sbo:SBO:0000176
ry1194YCM606	PA kinase	C00002 + C00416 <=> C00008 + C19776		[]	-1000	1000	Glycerolipid metabolism	sbo:SBO:0000176
R09381KEGGR09381	acyl-ACP:1-acyl-sn-glycerol-3-phosphate 2-O-acyltransferase	2.0 B00002 + 2.0 C00001 + C00173 + 3.0 C00681 --> C00229 + 3.0 C00416	CAALFM_C302600CA	['2.3.1.51']	0	1000	Glycerolipid metabolism	sbo:SBO:0000176/kegg.reaction:R09381
R02687KEGGR02687	1,2-diacyl-sn-glycerol acylhydrolase	C00001 + C00641 --> C00162 + C01885	CAALFM_C109590CA or CAALFM_CR09220CA or CAALFM_C702830CA or CAALFM_C703300CA or CAALFM_C702880CA or CAALFM_C604490WA or CAALFM_C109600CA or CAALFM_C601740CA	['3.1.1.3']	0	1000	Glycerolipid metabolism	sbo:SBO:0000176/kegg.reaction:R02687/metanetx.reaction:MNXR147749
ry1171YCM606	MAG lipase	7.0 C01885 --> 7.0 B00002 + 14.0 C00001 + 4.0 C00116 + C08362	CAALFM_C109980CA or CAALFM_C702140WA	['3.1.1.23']	0	1000	Glycerolipid metabolism	sbo:SBO:0000176
r0488YCM606R00847	ATP:glycerol 3-phosphotransferase	C00002 + C00116 --> C00008 + C00093	CAALFM_CR05220CA	['2.7.1.30']	0	1000	Glycerolipid metabolism	sbo:SBO:0000176/kegg.reaction:R00847/bigg.reaction:GLYK;GLYK1;GLYKg;GLYKm;R_GLYK;R_GLYK1;R_GLYKg;R_GLYKm/metanetx.reaction:MNXR100348
r1629AORYZAE	Triacylglycerol lipase	3.0 C00165 + C00229 --> 2.0 B00002 + 2.0 C00001 + C00173 + 3.0 C01885	CAALFM_C109590CA or CAALFM_CR09220CA or CAALFM_C702830CA or CAALFM_C703300CA or CAALFM_C702880CA or CAALFM_C604490WA or CAALFM_C109600CA or CAALFM_C601740CA	['3.1.1.3']	0	1000	Glycerolipid metabolism	sbo:SBO:0000176
R02250KEGGR02250	triacylglycerol acylhydrolase	C00001 + C00422 --> C00162 + C00641	CAALFM_C109590CA or CAALFM_CR09220CA or CAALFM_C702830CA or CAALFM_C703300CA or CAALFM_C702880CA or CAALFM_C604490WA or CAALFM_C109600CA or CAALFM_C601740CA	['3.1.1.3']	0	1000	Glycerolipid metabolism	sbo:SBO:0000176/kegg.reaction:R02250/metanetx.reaction:MNXR147280
ry1906YCM606	glycerol dehydrogenase (NADP-dependent)	C00006 + C00116 <-- C00005 + C00184	CAALFM_C307330WA or CAALFM_C307340WA	['1.1.1.156']	-1000	0	Glycerolipid metabolism	sbo:SBO:0000176/bigg.reaction:GLYCDy;R_GLYCDy/metanetx.reaction:MNXR100327
r0164YCM606R01041	glycerol:NADP+ oxidoreductase	C00005 + C00577 --> C00006 + C00116	CAALFM_C602480WA	['1.1.1.2;1.1.1.21;1.1.1.72;1.1.1.372']	0	1000	Glycerolipid metabolism	sbo:SBO:0000176/kegg.reaction:R01041/bigg.reaction:ALCD19y;R_ALCD19y;R_r0246;r0246/metanetx.reaction:MNXR95711
r1647AORYZAE	Phospholipid diacylglycerol acyltransferase	C00165 + C02737 --> C00422 + CHEBI52603	CAALFM_C100870WA	['2.3.1.158']	0	1000	Glycerolipid metabolism	sbo:SBO:0000176
R01403KEGGR01403	acyl-[acyl-carrier-protein]:NAD+ oxidoreductase	C00003 + C00173 --> C00004 + C00693	CAALFM_C500190CA	['1.3.1.9']	0	1000	Glycerolipid metabolism	sbo:SBO:0000176/kegg.reaction:R01403/metanetx.reaction:MNXR147289
R02694KEGGR02694	2,3-Dehydroacyl-CoA:1,2-diacylglycerol O-acyltransferase	2.0 B00002 + 2.0 C00001 + C00605 + 3.0 C00641 <=> C00010 + 3.0 C00422	CAALFM_C303760WA	['2.3.1.20']	-1000	1000	Glycerolipid metabolism	sbo:SBO:0000176/kegg.reaction:R02694
R02251KEGGR02251	acyl-CoA:1,2-diacyl-sn-glycerol O-acyltransferase	C00010 + C00422 --> C00040 + C00641	CAALFM_C303760WA	['2.3.1.20']	0	1000	Glycerolipid metabolism	sbo:SBO:0000176/kegg.reaction:R02251/metanetx.reaction:MNXR147588
RXN14073MetaCyc	glycerophosphodiester phosphodiesterase	C00001 + Cluster2942 --> C00093 + C00116	CAALFM_C504510WA	['3.1.4.46']	0	1000	Glycerolipid metabolism	sbo:SBO:0000176
R02241KEGGR02241	acyl-CoA:1-acyl-sn-glycerol-3-phosphate 2-O-acyltransferase	C00010 + C00416 --> C00040 + C00681	CAALFM_C302600CA	['2.3.1.51']	0	1000	Glycerolipid metabolism	sbo:SBO:0000176/kegg.reaction:R02241/metanetx.reaction:MNXR147577
R02617KEGGR02617	2,3-Dehydroacyl-CoA:sn-glycerol-3-phosphate O-acyltransferase	2.0 B00002 + 2.0 C00001 + 3.0 C00093 + C00605 --> C00010 + 3.0 C00681	CAALFM_C202890WA or CAALFM_C300820WA	['2.3.1.15']	0	1000	Glycerolipid metabolism	sbo:SBO:0000176/kegg.reaction:R02617
R05333KEGGR05333	Phospholipid:1,2-diacyl-sn-glycerol O-acyltransferase	C00641 + C00865 <=> C00422 + C06254	CAALFM_C100870WA	['2.3.1.158']	-1000	1000	Glycerolipid metabolism	sbo:SBO:0000176/kegg.reaction:R05333/metanetx.reaction:MNXR149194
R02760KEGGR02760	2,3-Dehydroacyl-CoA:1-acyl-sn-glycerol-3-phosphate 2-O-acyltransferase	2.0 B00002 + 2.0 C00001 + C00605 + 3.0 C00681 <=> C00010 + 3.0 C00416	CAALFM_C302600CA	['2.3.1.51']	-1000	1000	Glycerolipid metabolism	sbo:SBO:0000176/kegg.reaction:R02760
ry1158YCM606	DAG lipase	4.0 C00165 --> 7.0 B00002 + 14.0 C00001 + C01885 + C08362	CAALFM_C109590CA or CAALFM_CR09220CA or CAALFM_C702830CA or CAALFM_C703300CA or CAALFM_C702880CA or CAALFM_C604490WA or CAALFM_C109600CA or CAALFM_C601740CA	['3.1.1.3']	0	1000	Glycerolipid metabolism	sbo:SBO:0000176
R09380KEGGR09380	acyl-ACP:sn-glycerol-3-phosphate 1-O-acyltransferase	2.0 B00002 + 2.0 C00001 + 3.0 C00093 + C00173 --> C00229 + 3.0 C00681	CAALFM_C202890WA or CAALFM_C300820WA	['2.3.1.15']	0	1000	Glycerolipid metabolism	sbo:SBO:0000176/kegg.reaction:R09380
R01352KEGGR01352	2-acylglycerol acylhydrolase	C00001 + C02112 --> C00116 + C00162	CAALFM_C109980CA or CAALFM_C702140WA	['3.1.1.23']	0	1000	Glycerolipid metabolism	sbo:SBO:0000176/kegg.reaction:R01352/metanetx.reaction:MNXR147269
R01351KEGGR01351	1-acylglycerol acylhydrolase	C00001 + C01885 --> C00116 + C00162	CAALFM_C109980CA or CAALFM_C702140WA	['3.1.1.23']	0	1000	Glycerolipid metabolism	sbo:SBO:0000176/kegg.reaction:R01351/metanetx.reaction:MNXR147266
r239ANIDULANSR01036	Glycerol:NAD+ oxidoreductase	C00003 + C00116 <-- C00004 + C00577		['1.1.1.21;1.1.1.72']	-1000	0	Glycerolipid metabolism	sbo:SBO:0000176/kegg.reaction:R01036/bigg.reaction:ALCD19;ALCD19c;R_ALCD19;R_ALCD19c/metanetx.reaction:MNXR95709
RXN12430MetaCyc	1-16:0-2-18:2-phosphatidylcholine sn-1 acylhydrolase	C00001 + Cluster3619 <=> C00249 + Cluster3620		['3.1.1.32']	-1000	1000	Glycerolipid metabolism	sbo:SBO:0000176
R01318KEGGR01318	Acyl-CoA:1-acyl-sn-glycero-3-phosphocholine O-acyltransferase	C00040 + C04230 <=> C00010 + CHEBI49183	CAALFM_C207480WA or CAALFM_C209350WA	['2.3.1.23']	-1000	1000	Glycerophospholipid metabolism	sbo:SBO:0000176/kegg.reaction:R01318
R09944KEGGR09944	CTP:1,2-diacyl-sn-glycerol 3-phosphotransferase	C00063 + C00641 <=> C00112 + C00416	CAALFM_C200790CA	['2.7.1.174']	-1000	1000	Glycerophospholipid metabolism	sbo:SBO:0000176/kegg.reaction:R09944/metanetx.reaction:MNXR113341
R01315KEGGR01315	phosphatidylcholine 2-acylhydrolase	C00001 + CHEBI49183 --> C00162 + C04230	CAALFM_C300400CA	['3.1.1.4']	0	1000	Glycerophospholipid metabolism	sbo:SBO:0000176/kegg.reaction:R01315
ry374YCM606	DAG kinase	C00063 + C00165 --> C00112 + C00416	CAALFM_C200790CA	['2.7.1.174']	0	1000	Glycerophospholipid metabolism	sbo:SBO:0000176
R02747KEGGR02747	2-Acyl-sn-glycero-3-phosphocholine acylhydrolase	C00001 + C04233 --> C00162 + C00670	CAALFM_C108230CA or CAALFM_C501570CA or CAALFM_C602000WA or CAALFM_CR09690CA or CAALFM_C201380WA or CAALFM_CR08300CA or CAALFM_C601990WA	['3.1.1.5']	0	1000	Glycerophospholipid metabolism	sbo:SBO:0000176/kegg.reaction:R02747/metanetx.reaction:MNXR147779
R03417KEGGR03417	L-2-Lysophosphatidylethanolamine aldehydohydrolase	C00001 + C05973 --> C00162 + C01233	CAALFM_C108230CA or CAALFM_C501570CA or CAALFM_C602000WA or CAALFM_CR09690CA or CAALFM_C201380WA or CAALFM_CR08300CA or CAALFM_C601990WA	['3.1.1.5']	0	1000	Glycerophospholipid metabolism	sbo:SBO:0000176/kegg.reaction:R03417/metanetx.reaction:MNXR148149
R00856KEGGR00856	CTP:sn-glycerol-3-phosphate cytidylyltransferase	C00063 + C00093 --> C00013 + C00513		['2.7.7.39']	0	1000	Glycerophospholipid metabolism	sbo:SBO:0000176/kegg.reaction:R00856/bigg.reaction:G3PCT;G3PCT_1;R_G3PCT;R_G3PCT_1/metanetx.reaction:MNXR153689
r751iLC915R01470	sn-Glycero-3-phosphoethanolamine glycerophosphohydrolase	C00001 + C01233 --> C00093 + C00189	CAALFM_C504510WA	['3.1.4.2;3.1.4.46']	0	1000	Glycerophospholipid metabolism	sbo:SBO:0000176/kegg.reaction:R01470/metanetx.reaction:MNXR145115
ry966YCM606	PC phospholipase D	C00001 + CHEBI49183 --> C00114 + C00416	CAALFM_C111590WA	['3.1.4.4']	0	1000	Glycerophospholipid metabolism	sbo:SBO:0000176
r0885YCM606R02038	CTP:ethanolamine-phosphate cytidylyltransferase	C00063 + C00346 --> C00013 + C00570	CAALFM_C200260CA	['2.7.7.14']	0	1000	Glycerophospholipid metabolism	sbo:SBO:0000176/kegg.reaction:R02038/bigg.reaction:PETHCT;R_PETHCT/metanetx.reaction:MNXR188629
R01026KEGGR01026	Acetylcholine aectylhydrolase	C00001 + C01996 --> C00033 + C00114		['3.1.1.7;3.1.1.8']	0	1000	Glycerophospholipid metabolism	sbo:SBO:0000176/kegg.reaction:R01026/bigg.reaction:ACHEe;HMR_0641;R_ACHEe;R_HMR_0641/metanetx.reaction:MNXR95261
r954iLC915R00748	ethanolamine-phosphate phosphate-lyase (deaminating; acetaldehyde-forming)	C00001 + C00346 --> C00009 + C00084 + C01342		['4.2.3.2']	0	1000	Glycerophospholipid metabolism	sbo:SBO:0000176/kegg.reaction:R00748/bigg.reaction:R_r0186;r0186/metanetx.reaction:MNXR105311
CDPDIGLYSYNRXNMetaCyc	CTP:phosphatidate cytidyltransferase	C00063 + CHEBI58608 <=> C00013 + C00269	CAALFM_C504100WA	['2.7.7.41']	-1000	1000	Glycerophospholipid metabolism	sbo:SBO:0000176/kegg.reaction:R01799
r0965YCM606R00549	ATP:riboflavin 5'-phosphotransferase	C00002 + C00255 --> C00008 + C00061	CAALFM_CR03740CA	['2.7.1.26']	0	1000	Glycerophospholipid metabolism	sbo:SBO:0000176/kegg.reaction:R00549/bigg.reaction:RBFK;RBFK_1;RBFK_h;RBFKm;R_RBFK;R_RBFK_1;R_RBFK_h;R_RBFKm/metanetx.reaction:MNXR192609
R00857KEGGR00857	Glycerophosphodiester glycerophosphohydrolase	C00001 + C03120 --> C00069 + C00093	CAALFM_C504510WA	['3.1.4.46']	0	1000	Glycerophospholipid metabolism	sbo:SBO:0000176/kegg.reaction:R00857/metanetx.reaction:MNXR147082
ry404YCM606	PGP phosphatase	C00001 + C03892 --> C00009 + C00344	CAALFM_C601340CA	['3.1.3.27']	0	1000	Glycerophospholipid metabolism	sbo:SBO:0000176/metanetx.reaction:MNXR147493
ry410YCM606	CL synthase	C00269 + C00344 --> C00055 + C05980	CAALFM_C100100CA	['2.7.8.41']	0	1000	Glycerophospholipid metabolism	sbo:SBO:0000176/metanetx.reaction:MNXR151664
ry326YCM606	PS decarboxylase	C02737 --> C00011 + C00350	CAALFM_C100610WA	['4.1.1.65']	0	1000	Glycerophospholipid metabolism	sbo:SBO:0000176/metanetx.reaction:MNXR192020
r0368YCM606R01468	ATP:ethanolamine O-phosphotransferase	C00002 + C00189 --> C00008 + C00346	CAALFM_C701320WA	['2.7.1.82']	0	1000	Glycerophospholipid metabolism	sbo:SBO:0000176/kegg.reaction:R01468/bigg.reaction:ETAK;ETHAK;R_ETAK;R_ETHAK/metanetx.reaction:MNXR97969
r0273YCM606R01021	ATP:choline phosphotransferase	C00002 + C00114 --> C00008 + C00588	CAALFM_C305300CA	['2.7.1.32']	0	1000	Glycerophospholipid metabolism	sbo:SBO:0000176/kegg.reaction:R01021/bigg.reaction:CHOLK;CHOLK_m;R_CHOLK;R_CHOLK_m/metanetx.reaction:MNXR96702
R03107KEGGR03107	Plasmenylcholine 2-acylhydrolase	C00001 + CHEBI17810 --> C00162 + C04517	CAALFM_C300400CA	['3.1.1.4']	0	1000	Glycerophospholipid metabolism	sbo:SBO:0000176/kegg.reaction:R03107
R01023KEGGR01023	Acetyl-CoA:choline O-acetyltransferase	C00024 + C00114 --> C00010 + C01996		['2.3.1.6']	0	1000	Glycerophospholipid metabolism	sbo:SBO:0000176/kegg.reaction:R01023/bigg.reaction:CHAT;CHATn;R_CHAT;R_CHATn/metanetx.reaction:MNXR190806
r0291iAL1006	glycerol-3-phosphate acyltransferase	2.0 B00002 + 2.0 C00001 + 3.0 C00111 + C00173 --> C00229 + 3.0 C03372	CAALFM_C202890WA or CAALFM_C300820WA	['2.3.1.15']	0	1000	Glycerophospholipid metabolism	sbo:SBO:0000176
ry358YCM606	phosphatidyl-N-methylethanolamine methyltransferase	C00019 + C01241 --> C00021 + C04308	CAALFM_C306570CA or CAALFM_CR02540WA	['2.1.1.17;2.1.1.71']	0	1000	Glycerophospholipid metabolism	sbo:SBO:0000176/metanetx.reaction:MNXR146260
R02744KEGGR02744	lysophospholipase	C00060 + C00670 <=> C00001 + C04233	CAALFM_C108230CA or CAALFM_C501570CA or CAALFM_C602000WA or CAALFM_CR09690CA or CAALFM_C201380WA or CAALFM_CR08300CA or CAALFM_C601990WA	['3.1.1.5']	-1000	1000	Glycerophospholipid metabolism	sbo:SBO:0000176/kegg.reaction:R02744/metanetx.reaction:MNXR147778
r0490YCM606R00848	sn-Glycerol-3-phosphate:(acceptor) 2-oxidoreductase	C00016 + C00093 --> C00111 + C01352	CAALFM_C406760WA	['1.1.5.3']	0	1000	Glycerophospholipid metabolism	sbo:SBO:0000176/kegg.reaction:R00848/bigg.reaction:G3PD;G3PDm;R_G3PD;R_G3PDm/metanetx.reaction:MNXR192664
R01316KEGGR01316	phosphatidylcholine 1-acylhydrolase	C00001 + CHEBI49183 --> C00162 + C04233		['3.1.1.32']	0	1000	Glycerophospholipid metabolism	sbo:SBO:0000176/kegg.reaction:R01316
R07377KEGGR07377		C00065 + CHEBI49183 <=> C00114 + C02737		[]	-1000	1000	Glycerophospholipid metabolism	sbo:SBO:0000176/kegg.reaction:R07377
r1558AORYZAE	Serine decarboxylase	C00065 --> C00011 + C00189	CAALFM_CR06860CA	['4.1.1.-']	0	1000	Glycerophospholipid metabolism	sbo:SBO:0000176/bigg.reaction:R_SERDC;R_SERDC_m;SERDC;SERDC_m/metanetx.reaction:MNXR104335
R01313KEGGR01313	Phosphatidylcholine 2-acylhydrolase	C00001 + CHEBI49183 <=> C00060 + C04230	CAALFM_C300400CA	['3.1.1.4']	-1000	1000	Glycerophospholipid metabolism	sbo:SBO:0000176/kegg.reaction:R01313
R05328KEGGR05328	ADP-glucose:sn-glycerol-3-phosphate 2-b-D-glucosyltransferase	C00093 + C00498 --> C00008 + C10517		['2.4.1.213']	0	1000	Glycerophospholipid metabolism	sbo:SBO:0000176/kegg.reaction:R05328/metanetx.reaction:MNXR109486
ry350YCM606	PE methyltransferase	C00019 + C00350 --> C00021 + C01241	CAALFM_C306570CA or CAALFM_CR02540WA	['2.1.1.17;2.1.1.71']	0	1000	Glycerophospholipid metabolism	sbo:SBO:0000176/metanetx.reaction:MNXR107293
R04034KEGGR04034	phosphatidylserine 1-acylhydrolase	C00001 + C02737 --> C00162 + C05974		['3.1.1.32']	0	1000	Glycerophospholipid metabolism	sbo:SBO:0000176/kegg.reaction:R04034/metanetx.reaction:MNXR148521
R09538KEGGR09538	CDP-choline phosphohydrolase	C00001 + C00307 <=> C00055 + C00588		['3.6.1.53']	-1000	1000	Glycerophospholipid metabolism	sbo:SBO:0000176/kegg.reaction:R09538/metanetx.reaction:MNXR112957
R02053KEGGR02053	phosphatidylethanolamine 2-acylhydrolase	C00001 + C00350 --> C00162 + C04438	CAALFM_C300400CA	['3.1.1.4']	0	1000	Glycerophospholipid metabolism	sbo:SBO:0000176/kegg.reaction:R02053/metanetx.reaction:MNXR147506
r748iLC915R02051	phosphatidylethanolamine phosphatidohydrolase	C00001 + C00350 <=> C00189 + C00416	CAALFM_C111590WA	['3.1.4.4']	-1000	1000	Glycerophospholipid metabolism	sbo:SBO:0000176/kegg.reaction:R02051/metanetx.reaction:MNXR191234
r0491YCM606R00842	sn-Glycerol-3-phosphate:NAD+ 2-oxidoreductase	C00004 + C00111 --> C00003 + C00093	CAALFM_C602010CA or CAALFM_C210240WA	['1.1.1.8;1.1.1.94']	0	1000	Glycerophospholipid metabolism	sbo:SBO:0000176/kegg.reaction:R00842/bigg.reaction:G3PD1;G3PD1ir;G3PD1irm;R_G3PD1;R_G3PD1ir;R_G3PD1irm;R_r0202;r0202/metanetx.reaction:MNXR99876
R01309KEGGR01309	phosphatidylcholine acylhydrolase	2.0 C00001 + CHEBI49183 --> 2.0 C00162 + C00670	CAALFM_C108230CA or CAALFM_C501570CA or CAALFM_C602000WA or CAALFM_CR09690CA or CAALFM_C201380WA or CAALFM_CR08300CA or CAALFM_C601990WA	['3.1.1.5']	0	1000	Glycerophospholipid metabolism	sbo:SBO:0000176/kegg.reaction:R01309
r662iLC915R01321	CDP-choline:1,2-diacyl-sn-glycerol cholinephosphotransferase	C00307 + C00641 <=> C00055 + CHEBI49183	CAALFM_C702690CA	['2.7.8.2']	-1000	1000	Glycerophospholipid metabolism	sbo:SBO:0000176/kegg.reaction:R01321
ry482YCM606	MLCL :PC acyltransferase	C18129 + CHEBI49183 <=> C04230 + C05980		['2.3.1.23']	-1000	1000	Glycerophospholipid metabolism	sbo:SBO:0000176
R00844KEGGR00844	sn-Glycerol-3-phosphate:NADP+ 2-oxidoreductase	C00006 + C00093 <-- C00005 + C00111		['1.1.1.94']	-1000	0	Glycerophospholipid metabolism	sbo:SBO:0000176/kegg.reaction:R00844/bigg.reaction:G3PD2;G3PD2_1;R_G3PD2;R_G3PD2_1/metanetx.reaction:MNXR99877
R03416KEGGR03416	1-Acyl-sn-glycero-3-phosphoethanolamine aldehydohydrolase	C00001 + C04438 --> C00162 + C01233	CAALFM_C108230CA or CAALFM_C501570CA or CAALFM_C602000WA or CAALFM_CR09690CA or CAALFM_C201380WA or CAALFM_CR08300CA or CAALFM_C601990WA	['3.1.1.5']	0	1000	Glycerophospholipid metabolism	sbo:SBO:0000176/kegg.reaction:R03416/metanetx.reaction:MNXR148147
R02054KEGGR02054	phosphatidylethanolamine 1-acylhydrolase	C00001 + C00350 --> C00162 + C05973		['3.1.1.32']	0	1000	Glycerophospholipid metabolism	sbo:SBO:0000176/kegg.reaction:R02054/metanetx.reaction:MNXR147508
r659iLC915R02057	CDPethanolamine:1,2-diacylglycerol ethanolaminephosphotransferase	C00570 + C00641 <=> C00055 + C00350	CAALFM_C702690CA	['2.7.8.1']	-1000	1000	Glycerophospholipid metabolism	sbo:SBO:0000176/kegg.reaction:R02057/metanetx.reaction:MNXR153166
r0274YCM606R01890	CTP:choline-phosphate cytidylyltransferase	C00063 + C00588 --> C00013 + C00307	CAALFM_C400570CA	['2.7.7.15']	0	1000	Glycerophospholipid metabolism	sbo:SBO:0000176/kegg.reaction:R01890/bigg.reaction:CHLPCTD;R_CHLPCTD/metanetx.reaction:MNXR190808
ry366YCM606	phosphatidyl-N,N-dimethylethanolamine methyltransferase	C00019 + C04308 --> C00021 + CHEBI49183	CAALFM_C306570CA or CAALFM_CR02540WA	['2.1.1.17;2.1.1.71']	0	1000	Glycerophospholipid metabolism	sbo:SBO:0000176
r1546AORYZAER07291	2-lysophosphatidylcholine acylhydrolase	C00001 + C04230 <=> C00060 + C00670	CAALFM_C108230CA or CAALFM_C501570CA or CAALFM_C602000WA or CAALFM_CR09690CA or CAALFM_C201380WA or CAALFM_CR08300CA or CAALFM_C601990WA	['3.1.1.5']	-1000	1000	Glycerophospholipid metabolism	sbo:SBO:0000176/kegg.reaction:R07291/metanetx.reaction:MNXR147786
RXN14136MetaCyc	glycerophosphoserine phosphodiesterase	C00001 + Cluster1126 --> C00065 + C00093	CAALFM_C504510WA	['3.1.4.46']	0	1000	Glycerophospholipid metabolism	sbo:SBO:0000176
ry186YCM606	acyl dhap reductase	C00005 + C03372 --> C00006 + C00681	CAALFM_C300900CA or CAALFM_C603270CA	['1.1.1.101']	0	1000	Glycerophospholipid metabolism	sbo:SBO:0000176/metanetx.reaction:MNXR147792
R04480KEGGR04480	Acyl-CoA:1-acyl-sn-glycero-3-phosphoethanolamine O-acyltransferase	C00010 + C00350 <=> C00040 + C04438	CAALFM_C207480WA or CAALFM_C209350WA	['2.3.1.23']	-1000	1000	Glycerophospholipid metabolism	sbo:SBO:0000176/kegg.reaction:R04480/metanetx.reaction:MNXR148759
R00855KEGGR00855	CDPglycerol phosphoglycerohydrolase	C00001 + C00513 --> C00055 + C00093		['3.6.1.16']	0	1000	Glycerophospholipid metabolism	sbo:SBO:0000176/kegg.reaction:R00855/metanetx.reaction:MNXR147079
R01013KEGGR01013	Acyl-CoA:glycerone-phosphate O-acyltransferase	C00040 + C00111 <=> C00010 + C03372	CAALFM_C202890WA or CAALFM_C300820WA	['2.3.1.42']	-1000	1000	Glycerophospholipid metabolism	sbo:SBO:0000176/kegg.reaction:R01013/metanetx.reaction:MNXR147134
R02746KEGGR02746	1-Acyl-sn-glycero-3-phosphocholine acylhydrolase	C00001 + C04230 --> C00162 + C00670	CAALFM_C108230CA or CAALFM_C501570CA or CAALFM_C602000WA or CAALFM_CR09690CA or CAALFM_C201380WA or CAALFM_CR08300CA or CAALFM_C601990WA	['3.1.1.5']	0	1000	Glycerophospholipid metabolism	sbo:SBO:0000176/kegg.reaction:R02746/metanetx.reaction:MNXR147785
R01314KEGGR01314	Phosphatidylcholine 1-acylhydrolase	C00001 + CHEBI49183 <=> C00060 + C04233		['3.1.1.32']	-1000	1000	Glycerophospholipid metabolism	sbo:SBO:0000176/kegg.reaction:R01314
r0497YCM606R01030	sn-Glycero-3-phosphocholine glycerophosphohydrolase	C00001 + C00670 --> C00093 + C00114	CAALFM_C504510WA	['3.1.4.2;3.1.4.46']	0	1000	Glycerophospholipid metabolism	sbo:SBO:0000176/kegg.reaction:R01030/bigg.reaction:GPDDA1;GPDDA1_1;GPDDA1pp;R_GPDDA1;R_GPDDA1_1;R_GPDDA1pp/metanetx.reaction:MNXR100410
ry398YCM606	phosphatidylglycerolphosphate synthase	C00093 + C00269 --> C00055 + C03892	CAALFM_C700470CA	['2.7.8.5']	0	1000	Glycerophospholipid metabolism	sbo:SBO:0000176/metanetx.reaction:MNXR189949
ry294YCM606	CTP:phosphatidate cytidyltransferase	C00063 + C00416 <=> C00013 + C00269	CAALFM_C504100WA	['2.7.7.41']	-1000	1000	Glycerophospholipid metabolism	sbo:SBO:0000176/metanetx.reaction:MNXR189948
r3686YCM606	TAG (1-16:0, 2-16:1, 3-16:1) transport, ER membrane-lipid particle	C00510 + C04438 <=> C00010 + C00350		[]	-1000	1000	Glycerophospholipid metabolism	sbo:SBO:0000176
R01773KEGGR01773	L-Homoserine:NAD+ oxidoreductase	C00003 + C00263 <-- C00004 + C00441	CAALFM_C102620CA	['1.1.1.3']	-1000	0	Glycine, serine and threonine metabolism	sbo:SBO:0000176/kegg.reaction:R01773/bigg.reaction:HSDH_h;HSDH_m;HSDxi;R_HSDH_h;R_HSDH_m;R_HSDxi/metanetx.reaction:MNXR100735
AMINOPROPDEHYDROGRXNMetaCyc	(R)-1-Aminopropan-2-ol:NAD+ oxidoreductase	C00004 + C01888 <=> C00003 + C05771		['1.1.1.75']	-1000	1000	Glycine, serine and threonine metabolism	sbo:SBO:0000176/kegg.reaction:R03759/bigg.reaction:APPLDHr;R_APPLDHr/metanetx.reaction:MNXR192398
r0200YCM606R02529	aminoacetone:oxygen oxidoreductase(deaminating)	C00001 + C00007 + C01888 --> C00027 + C00546 + C01342	CAALFM_C203120WA or CAALFM_C206700WA	['1.4.3.4;1.4.3.21']	0	1000	Glycine, serine and threonine metabolism	sbo:SBO:0000176/kegg.reaction:R02529/bigg.reaction:AACTOOR;AMO;R_AACTOOR;R_AMO/metanetx.reaction:MNXR95149
r243iLC915R00366	glycine:oxygen oxidoreductase (deaminating); Aminoacetic acid:oxygen oxidoreductase (deaminating)	C00001 + C00007 + C00037 --> C00027 + C00048 + C01342	CAALFM_C103670CA	['1.4.3.3;1.4.3.19']	0	1000	Glycine, serine and threonine metabolism	sbo:SBO:0000176/kegg.reaction:R00366/bigg.reaction:GLYO1;GLYOp;GOX;R_GLYO1;R_GLYOp;R_GOX/metanetx.reaction:MNXR100352
r0309YCM606R01290	L-serine hydro-lyase (adding homocysteine; L-cystathionine-forming)	C00065 + C00155 --> C00001 + C02291	CAALFM_C101870CA	['4.2.1.22']	0	1000	Glycine, serine and threonine metabolism	sbo:SBO:0000176/kegg.reaction:R01290/bigg.reaction:CYSTS;R_CYSTS/metanetx.reaction:MNXR97019
CARNRACERXNMetaCyc	carnitine racemase	C15025 <=> C00318		['5.1.2.M1']	-1000	1000	Glycine, serine and threonine metabolism	sbo:SBO:0000176/metanetx.reaction:MNXR115748
R02566KEGGR02566	p-Cumic alcohol:NADP+ oxidoreductase	C00001 + C00006 + C00576 --> C00005 + C00719		['1.2.1.8']	0	1000	Glycine, serine and threonine metabolism	sbo:SBO:0000176/kegg.reaction:R02566/bigg.reaction:BETALDHy;R_BETALDHy/metanetx.reaction:MNXR96238
r759AORYZAE	Glycyl-tRNA synthetase	C00002 + C00037 + C00066 --> C00013 + C00020 + C02412		['6.1.1.14']	0	1000	Glycine, serine and threonine metabolism	sbo:SBO:0000176
R01921KEGGR01921	(S)-Carnitine:NAD+ oxidoreductase	C00003 + C15025 <=> C00004 + C02636		['1.1.1.254']	-1000	1000	Glycine, serine and threonine metabolism	sbo:SBO:0000176/kegg.reaction:R01921/metanetx.reaction:MNXR107230
r0675YCM606R06171	L-allo-threonine acetaldehyde-lyase (glycine-forming)	C05519 --> C00037 + C00084	CAALFM_C110450WA or CAALFM_CR04880WA	['4.1.2.48;4.1.2.49']	0	1000	Glycine, serine and threonine metabolism	sbo:SBO:0000176/kegg.reaction:R06171/bigg.reaction:R_THRA2;THRA2/metanetx.reaction:MNXR104834
RXN14033MetaCyc	Transaminases (aminotransferases)	C00001 + Cluster3316 <=> C00109 + C01342		['2.6.1.-']	-1000	1000	Glycine, serine and threonine metabolism	sbo:SBO:0000176/kegg.reaction:R08637
r0310YCM606R01001	L-cystathionine cysteine-lyase (deaminating; 2-oxobutanoate-forming)	C00001 + C02291 --> C00097 + C00109 + C01342	CAALFM_CR08340WA	['4.4.1.1']	0	1000	Glycine, serine and threonine metabolism	sbo:SBO:0000176/kegg.reaction:R01001/bigg.reaction:CYSTGL;R_CYSTGL/metanetx.reaction:MNXR97012
R08637KEGGR08637	2-Aminobut-2-enoate aminohydrolase (spontaneous)	C00001 + C17234 --> C00109 + C01342		[]	0	1000	Glycine, serine and threonine metabolism	sbo:SBO:0000176/kegg.reaction:R08637/metanetx.reaction:MNXR112157
r578ANIDULANS	Glycine dehydrogenase	B00002 + C00037 + C00248 <=> C00011 + C01242	CAALFM_C108400CA	['1.4.4.2']	-1000	1000	Glycine, serine and threonine metabolism	sbo:SBO:0000176
R07244KEGGR07244	S-adenosyl-L-methionine:N,N-dimethylglycine N-methyltransferase	C00019 + C01026 --> C00021 + C00719		['2.1.1.157;2.1.1.161;2.1.1.162']	0	1000	Glycine, serine and threonine metabolism	sbo:SBO:0000176/kegg.reaction:R07244/metanetx.reaction:MNXR110929
r1040YCM606R00751	L-threonine acetaldehyde-lyase (glycine-forming)	C00188 --> C00037 + C00084	CAALFM_C110450WA or CAALFM_CR04880WA	['4.1.2.5;4.1.2.48']	0	1000	Glycine, serine and threonine metabolism	sbo:SBO:0000176/kegg.reaction:R00751/bigg.reaction:R_THRA;R_THRA_1;R_THRA_m;THRA;THRA_1;THRA_m/metanetx.reaction:MNXR104833
R07243KEGGR07243	S-adenosyl-L-methionine:sarcosine N-methyltransferase	C00019 + C00213 <=> C00021 + C01026		['2.1.1.156;2.1.1.157;2.1.1.162']	-1000	1000	Glycine, serine and threonine metabolism	sbo:SBO:0000176/kegg.reaction:R07243/bigg.reaction:HMR_4701;R_HMR_4701/metanetx.reaction:MNXR189189
RXN06977MetaCyc	cytosol nonspecific dipeptidase	C00001 + CHEBI73757 <=> C00037 + C00133		['3.4.13.18']	-1000	1000	Glycine, serine and threonine metabolism	sbo:SBO:0000176
R448ANIGERR02722	L-serine hydro-lyase [adding 1-C-(indol-3-yl)glycerol 3-phosphate; L-tryptophan and glyceraldehyde-3-phosphate-forming]	C00065 + C03506 --> C00001 + C00078 + C00118	CAALFM_C406110CA	['4.2.1.20']	0	1000	Glycine, serine and threonine metabolism	sbo:SBO:0000176/kegg.reaction:R02722/metanetx.reaction:MNXR146414
RXN8627MetaCyc		C00002 + C05771 <=> C00008 + C04122		[]	-1000	1000	Glycine, serine and threonine metabolism	sbo:SBO:0000176/bigg.reaction:APPLP;R_APPLP/metanetx.reaction:MNXR192400
R00193KEGGR00193	S-Adenosyl-L-homocysteine aminohydrolase	C00001 + C00021 --> C01342 + C03431		['3.5.4.28']	0	1000	Glycine, serine and threonine metabolism	sbo:SBO:0000176/kegg.reaction:R00193/metanetx.reaction:MNXR106426
r0506YCM606R03425	glycine:lipoylprotein oxidoreductase (decarboxylating and acceptor-aminomethylating)	C00037 + C02051 --> C00011 + C01242	CAALFM_C108400CA	['1.4.4.2']	0	1000	Glycine, serine and threonine metabolism	sbo:SBO:0000176/kegg.reaction:R03425/metanetx.reaction:MNXR144961
r0508YCM606R03815	dihydrolipoylprotein:NAD+ oxidoreductase	C00003 + C02972 --> C00004 + C02051	CAALFM_CR07400CA	['1.8.1.4']	0	1000	Glycine, serine and threonine metabolism	sbo:SBO:0000176/kegg.reaction:R03815/metanetx.reaction:MNXR144967
r0547YCM606R01775	L-homoserine:NADP+ oxidoreductase	C00005 + C00441 --> C00006 + C00263	CAALFM_C102620CA	['1.1.1.3']	0	1000	Glycine, serine and threonine metabolism	sbo:SBO:0000176/kegg.reaction:R01775/bigg.reaction:HSDH;HSDy;R_HSDH;R_HSDy/metanetx.reaction:MNXR100734
r0692YCM606R00996	L-threonine ammonia-lyase (2-oxobutanoate-forming)	C00188 --> C00109 + C01342	CAALFM_C206190WA	['4.3.1.19']	0	1000	Glycine, serine and threonine metabolism	sbo:SBO:0000176/kegg.reaction:R00996/bigg.reaction:R_TAL;R_THRD_L;R_THRD_L_1;R_THRD_Lm;TAL;THRD_L;THRD_L_1;THRD_Lm/metanetx.reaction:MNXR104714
R02853KEGGR02853	D-O-Phosphoserine phosphohydrolase	C00001 + C02532 --> C00009 + C00740	CAALFM_C202690WA	['3.1.3.3']	0	1000	Glycine, serine and threonine metabolism	sbo:SBO:0000176/kegg.reaction:R02853/bigg.reaction:PSP_D;R_PSP_D/metanetx.reaction:MNXR103265
RXN06974MetaCyc	cytosol nonspecific dipeptidase	C00001 + CHEBI74393 <=> C00037 + C00073		['3.4.13.18']	-1000	1000	Glycine, serine and threonine metabolism	sbo:SBO:0000176
R10061KEGGR10061	S-adenosyl-L-methionine:sarcosine N-methyltransferase [betaine-forming]	2.0 C00019 + C00213 --> 2.0 C00021 + C00719		['2.1.1.157']	0	1000	Glycine, serine and threonine metabolism	sbo:SBO:0000176/kegg.reaction:R10061/metanetx.reaction:MNXR113444
RXN5882MetaCyc		3.0 C00001 + Cluster2530 <=> C00011 + C00719		[]	-1000	1000	Glycine, serine and threonine metabolism	sbo:SBO:0000176
r0507YCM606R04125	S-aminomethyldihydrolipoylprotein:(6S)-tetrahydrofolate aminomethyltransferase (ammonia-forming)	C00101 + C01242 --> C00143 + C01342 + C02972	CAALFM_C602500CA	['2.1.2.10']	0	1000	Glycine, serine and threonine metabolism	sbo:SBO:0000176/kegg.reaction:R04125/metanetx.reaction:MNXR144965
r749AORYZAER02565	p-cumic alcohol:NAD+ oxidoreductase	C00001 + C00003 + C00576 --> C00004 + C00719		['1.2.1.8']	0	1000	Glycine, serine and threonine metabolism	sbo:SBO:0000176/kegg.reaction:R02565/bigg.reaction:BETALDHx;BETALDHxm;R_BETALDHx;R_BETALDHxm/metanetx.reaction:MNXR96237
r0081YCM606R00830	succinyl-CoA:glycine C-succinyltransferase (decarboxylating)	C00037 + C00091 --> C00010 + C00011 + C00430	CAALFM_CR02000CA	['2.3.1.37']	0	1000	Glycine, serine and threonine metabolism	sbo:SBO:0000176/kegg.reaction:R00830/bigg.reaction:ALAS;ALASm;R_ALAS;R_ALASm/metanetx.reaction:MNXR190650
r0219YCM606R02291	L-Aspartate-4-semialdehyde:NADP+ oxidoreductase (phosphorylating)	C00005 + C03082 --> C00006 + C00009 + C00441	CAALFM_C202370CA	['1.2.1.11']	0	1000	Glycine, serine and threonine metabolism	sbo:SBO:0000176/kegg.reaction:R02291/bigg.reaction:ASAD;ASADH;ASAD_1;R_ASAD;R_ASADH;R_ASAD_1/metanetx.reaction:MNXR96039
r915iLC915R00891	L-serine hydro-lyase (adding hydrogen sulfide, L-cysteine-forming)	C00065 + C00283 --> C00001 + C00097	CAALFM_C101870CA	['4.2.1.22']	0	1000	Glycine, serine and threonine metabolism	sbo:SBO:0000176/kegg.reaction:R00891/bigg.reaction:CYS;R_CYS;R_SHL_c;R_r0210;SHL_c;r0210/metanetx.reaction:MNXR96986
r748AORYZAE	Choline dehydrogenase	C00016 + C00114 --> C00576 + C01352		['1.1.99.1']	0	1000	Glycine, serine and threonine metabolism	sbo:SBO:0000176/bigg.reaction:CHOLD2;CHOLD2m;R_CHOLD2;R_CHOLD2m/metanetx.reaction:MNXR153198
R08557KEGGR08557	choline dehydrogenase	C00003 + C00114 <-- C00004 + C00576	CAALFM_C108330CA	['1.1.1.1']	-1000	0	Glycine, serine and threonine metabolism	sbo:SBO:0000176/kegg.reaction:R08557/bigg.reaction:CHOLD;R_CHOLD/metanetx.reaction:MNXR96697
r0689YCM606R00220	L-serine ammonia-lyase	C00065 --> C00022 + C01342	CAALFM_C206190WA or CAALFM_C201270WA or CAALFM_C306280WA	['4.3.1.17;4.3.1.19']	0	1000	Glycine, serine and threonine metabolism	sbo:SBO:0000176/kegg.reaction:R00220/bigg.reaction:R_SAL_m;R_SERD_L;R_SER_AL;R_THRAL;SAL_m;SERD_L;SER_AL;THRAL/metanetx.reaction:MNXR146410
RXN06988MetaCyc	cytosol nonspecific dipeptidase	C00001 + Cluster3300 --> C00037 + C00148		['3.4.13.18']	0	1000	Glycine, serine and threonine metabolism	sbo:SBO:0000176
r0548YCM606R01771	ATP:L-homoserine O-phosphotransferase	C00002 + C00263 --> C00008 + C01102	CAALFM_C500650CA	['2.7.1.39']	0	1000	Glycine, serine and threonine metabolism	sbo:SBO:0000176/kegg.reaction:R01771/bigg.reaction:HSK;HSK_1;HSK_2;R_HSK;R_HSK_1;R_HSK_2/metanetx.reaction:MNXR100737
r0559iAL1006R00585	L-Serine:pyruvate aminotransferase	C00022 + C00065 <=> C00133 + C00168		['2.6.1.51']	-1000	1000	Glycine, serine and threonine metabolism	sbo:SBO:0000176/kegg.reaction:R00585
RXN5881MetaCyc		C02636 <=> C00011 + Cluster2530		[]	-1000	1000	Glycine, serine and threonine metabolism	sbo:SBO:0000176
r731AORYZAER01465	L-threonine:NAD+ oxidoreductase	C00003 + C00188 --> C00004 + C03508	CAALFM_C502690WA	['1.1.1.103']	0	1000	Glycine, serine and threonine metabolism	sbo:SBO:0000176/kegg.reaction:R01465/bigg.reaction:R01465m;R_R01465m;R_THRD;THRD/metanetx.reaction:MNXR103402
HOMOSERDEAMRXNMetaCyc	cystathionine gamma-lyase	C00263 <=> C00109 + C01342	CAALFM_CR08340WA	['4.4.1.1']	-1000	1000	Glycine, serine and threonine metabolism	sbo:SBO:0000176/bigg.reaction:HSDA;R_HSDA/metanetx.reaction:MNXR100733
r757AORYZAE	Seryl-tRNA synthetase	C00002 + C00065 + C00066 --> C00013 + C00020 + C02553	CAALFM_C302780WA	['6.1.1.11']	0	1000	Glycine, serine and threonine metabolism	sbo:SBO:0000176
R10060KEGGR10060	S-adenosyl-L-methionine:glycine N-methyltransferase [N,N-dimethylglycine-forming]	2.0 C00019 + C00037 <=> 2.0 C00021 + C01026		['2.1.1.156']	-1000	1000	Glycine, serine and threonine metabolism	sbo:SBO:0000176/kegg.reaction:R10060/metanetx.reaction:MNXR113443
RXN06980MetaCyc	cytosol nonspecific dipeptidase	C00001 + CHEBI73762 <=> C00133 + C00188		['3.4.13.18']	-1000	1000	Glycine, serine and threonine metabolism	sbo:SBO:0000176
r760AORYZAE	Threonyl tRNA synthetase	C00002 + C00066 + C00188 --> C00013 + C00020 + C02992		['6.1.1.3']	0	1000	Glycine, serine and threonine metabolism	sbo:SBO:0000176
R00367KEGGR00367	S-Adenosyl-L-methionine:glycine N-methyltransferase	C00019 + C00037 <=> C00021 + C00213		['2.1.1.20;2.1.1.156;2.1.1.162']	-1000	1000	Glycine, serine and threonine metabolism	sbo:SBO:0000176/kegg.reaction:R00367/bigg.reaction:GNMT;R_GNMT/metanetx.reaction:MNXR188155
r0215YCM606R00480	ATP:L-aspartate 4-phosphotransferase	C00002 + C00049 --> C00008 + C03082	CAALFM_C405540WA	['2.7.2.4']	0	1000	Glycine, serine and threonine metabolism	sbo:SBO:0000176/kegg.reaction:R00480/bigg.reaction:ASPK;ASPK_1;R_ASPK;R_ASPK_1/metanetx.reaction:MNXR96085
r1041YCM606R01466	O-phospho-L-homoserine phosphate-lyase (adding water;L-threonine-forming)	C00001 + C01102 --> C00009 + C00188	CAALFM_C502270WA	['4.2.3.1']	0	1000	Glycine, serine and threonine metabolism	sbo:SBO:0000176/kegg.reaction:R01466/bigg.reaction:R_THRS;R_THRS_1;R_THRS_2;THRS;THRS_1;THRS_2/metanetx.reaction:MNXR104846
CYSTATHIONINEBETASYNTHASERXNMetaCyc	L-serine hydro-lyase (adding homocysteine; L-cystathionine-forming)	C00065 + C00155 <=> C00001 + C00542	CAALFM_C101870CA	['4.2.1.22']	-1000	1000	Glycine, serine and threonine metabolism	sbo:SBO:0000176/kegg.reaction:R01290/metanetx.reaction:MNXR147208
R04672KEGGR04672	(S)-2-Acetolactate pyruvate-lyase (carboxylating)	C00068 + C06010 <=> C00022 + CHEBI978	CAALFM_C302320WA	['2.2.1.6']	-1000	1000	Glycolysis / Gluconeogenesis	sbo:SBO:0000176/kegg.reaction:R04672
R120ANIGERR00746	Ethanol:NADP+ oxidoreductase	C00006 + C00469 <-- C00005 + C00084	CAALFM_C505050WA or CAALFM_C602480WA	['1.1.1.1;1.1.1.2;1.1.1.71']	-1000	0	Glycolysis / Gluconeogenesis	sbo:SBO:0000176/kegg.reaction:R00746/bigg.reaction:ALCD2y;ALCDH_nadp_hi;R_ALCD2y;R_ALCDH_nadp_hi/metanetx.reaction:MNXR95726
R11ANIGERR02739	alpha-D-Glucose 6-phosphate ketol-isomerase	C00668 <=> C01172	CAALFM_C501230CA or CAALFM_CR06340CA	['5.1.3.15;5.3.1.9']	-1000	1000	Glycolysis / Gluconeogenesis	sbo:SBO:0000176/kegg.reaction:R02739/bigg.reaction:G6PI_1;G6PIh;PGI3;R_G6PI_1;R_G6PIh;R_PGI3/metanetx.reaction:MNXR153713
r0962YCM606R00200	ATP:pyruvate 2-O-phosphotransferase	C00008 + C00074 --> C00002 + C00022	CAALFM_C205460WA	['2.7.1.40']	0	1000	Glycolysis / Gluconeogenesis	sbo:SBO:0000176/kegg.reaction:R00200/bigg.reaction:PYK;PYK_h;PYKf;PYKm;R_PYK;R_PYK_h;R_PYKf;R_PYKm/metanetx.reaction:MNXR103371
R05133KEGGR05133	Arbutin 6-phosphate glucohydrolase	C00001 + C06187 --> C00530 + C01172		['3.2.1.86']	0	1000	Glycolysis / Gluconeogenesis	sbo:SBO:0000176/kegg.reaction:R05133/bigg.reaction:AB6PGH_1;R_AB6PGH_1/metanetx.reaction:MNXR109344
r333iLC915R02569	acetyl-CoA:enzyme N6-(dihydrolipoyl)lysine S-acetyltransferase	C00010 + C16255 --> C00024 + C15973	CAALFM_C701640WA	['2.3.1.12']	0	1000	Glycolysis / Gluconeogenesis	sbo:SBO:0000176/kegg.reaction:R02569/metanetx.reaction:MNXR107584
R05132KEGGR05132	protein-N(pi)-phosphohistidine:arbutin 6-phosphotransferase	C04261 + C06186 <=> C00615 + C06187	CAALFM_CR07150WA or CAALFM_CR07490CA or CAALFM_CR06450WA	['2.7.1.-']	-1000	1000	Glycolysis / Gluconeogenesis	sbo:SBO:0000176/kegg.reaction:R05132/metanetx.reaction:MNXR109343
r0887YCM606R01843	ATP:Sedoheptulose 7-phosphate 1-phosphotransferase	C00002 + C05382 --> C00008 + C00447	CAALFM_C701800CA and CAALFM_C504810WA	['2.7.1.11']	0	1000	Glycolysis / Gluconeogenesis	sbo:SBO:0000176/kegg.reaction:R01843/bigg.reaction:PFK_3;PFK_4;R_PFK_3;R_PFK_4;R_r0408;r0408/metanetx.reaction:MNXR145949
r170iLC915R00014	pyruvate:thiamin diphosphate acetaldehydetransferase (decarboxylating)	C00022 + C00068 --> C00011 + CHEBI978	CAALFM_C302320WA or (CAALFM_C407110CA and CAALFM_C404150CA) or CAALFM_C406570CA	['1.2.4.1;2.2.1.6;4.1.1.1']	0	1000	Glycolysis / Gluconeogenesis	sbo:SBO:0000176/kegg.reaction:R00014
r0022iAL1006R01699	pyruvate:[dihydrolipoyllysine-residue acetyltransferase]-lipoyllysine 2-oxidoreductase (decarboxylating, acceptor-acetylating)	C00022 + C16237 <-- C00011 + C16255	CAALFM_C407110CA and CAALFM_C404150CA	['1.2.4.1']	-1000	0	Glycolysis / Gluconeogenesis	sbo:SBO:0000176/kegg.reaction:R01699
RXN6182MetaCyc	D-glucose-6-phosphate aldose-ketose-isomerase	C00668 <=> C00085	CAALFM_CR06340CA	['5.3.1.9']	-1000	1000	Glycolysis / Gluconeogenesis	sbo:SBO:0000176/kegg.reaction:R02740/bigg.reaction:PGI1;PGI1c;R_PGI1;R_PGI1c/metanetx.reaction:MNXR145972
r0174YCM606R00710	Acetaldehyde:NAD+ oxidoreductase	C00001 + C00003 + C00084 --> C00004 + C00033	CAALFM_C100410CA or CAALFM_C202970CA or CAALFM_C702010CA or CAALFM_CR04870CA	['1.2.1.3;1.2.1.5']	0	1000	Glycolysis / Gluconeogenesis	sbo:SBO:0000176/kegg.reaction:R00710/bigg.reaction:ALDD2x;ALDD2xm;R_ALDD2x;R_ALDD2xm/metanetx.reaction:MNXR95749
R3ANIGERR01602	D-glucose 1-epimerase	C00267 <=> C00221	CAALFM_C102150WA	['5.1.3.3']	-1000	1000	Glycolysis / Gluconeogenesis	sbo:SBO:0000176/kegg.reaction:R01602/bigg.reaction:A1E;GalMr;R_A1E;R_GalMr/metanetx.reaction:MNXR107082
R04394KEGGR04394	protein-N(pi)-phosphohistidine:salicin 6-phosphotransferase	C01451 + C04261 <=> C00615 + C06188	CAALFM_CR07150WA or CAALFM_CR07490CA or CAALFM_CR06450WA	['2.7.1.-']	-1000	1000	Glycolysis / Gluconeogenesis	sbo:SBO:0000176/kegg.reaction:R04394/metanetx.reaction:MNXR108864
R10ANIGERR03321	beta-D-Glucose 6-phosphate ketol-isomerase	C01172 <=> C05345	CAALFM_CR06340CA	['5.3.1.9']	-1000	1000	Glycolysis / Gluconeogenesis	sbo:SBO:0000176/kegg.reaction:R03321/bigg.reaction:G6PI3;G6PI4;HMR_7749;R_G6PI3;R_G6PI4;R_HMR_7749/metanetx.reaction:MNXR191976
r171iLC915R03270	pyruvate dehydrogenase (acetyl-transferring)	C16237 + CHEBI978 <-- C00068 + C16255	CAALFM_C407110CA and CAALFM_C404150CA	['1.2.4.1']	-1000	0	Glycolysis / Gluconeogenesis	sbo:SBO:0000176/kegg.reaction:R03270
R01068KEGGR01068	D-fructose-1,6-bisphosphate D-glyceraldehyde-3-phosphate-lyase (glycerone-phosphate-forming)	C00354 <=> C00111 + C00118	CAALFM_C401750CA	['4.1.2.13']	-1000	1000	Glycolysis / Gluconeogenesis	sbo:SBO:0000176/kegg.reaction:R01068/metanetx.reaction:MNXR153519
r2126YCM606R01845	Sedoheptulose 1,7-bisphosphate 1-phosphohydrolase	C00001 + C00447 --> C00009 + C05382	CAALFM_C307830WA	['3.1.3.11;3.1.3.37']	0	1000	Glycolysis / Gluconeogenesis	sbo:SBO:0000176/kegg.reaction:R01845/bigg.reaction:R_SBP;R_SBP_1;SBP;SBP_1/metanetx.reaction:MNXR146377
r322iLC915R03050	2-Acetolactate pyruvate-lyase (carboxylating)	C00022 + CHEBI978 <=> C00068 + C00900	CAALFM_C302320WA	['2.2.1.6']	-1000	1000	Glycolysis / Gluconeogenesis	sbo:SBO:0000176/kegg.reaction:R03050
R183ANIGERR00959	alpha-D-Glucose 1-phosphate 1,6-phosphomutase	C00668 <=> C00103	CAALFM_C307490WA or CAALFM_CR02820WA	['5.4.2.2;5.4.2.5']	-1000	1000	Glycolysis / Gluconeogenesis	sbo:SBO:0000176/kegg.reaction:R00959/metanetx.reaction:MNXR145963
r0173YCM606R00711	Acetaldehyde:NADP+ oxidoreductase	C00001 + C00006 + C00084 --> C00005 + C00033	CAALFM_CR04870CA	['1.2.1.4;1.2.1.5;1.2.1.-']	0	1000	Glycolysis / Gluconeogenesis	sbo:SBO:0000176/kegg.reaction:R00711/bigg.reaction:ALDD2y;ALDD2ym;R_ALDD2y;R_ALDD2ym/metanetx.reaction:MNXR95750
R05134KEGGR05134	Salicin 6-phosphate glucohydrolase	C00001 + C06188 --> C01172 + C02323		['3.2.1.86']	0	1000	Glycolysis / Gluconeogenesis	sbo:SBO:0000176/kegg.reaction:R05134/bigg.reaction:6PHBG2;R_6PHBG2/metanetx.reaction:MNXR109345
r0159YCM606	alcohol acetyltransferase (ethanol)	C00024 + C00469 --> C00010 + C00849		['2.3.1.84']	0	1000	Glycolysis / Gluconeogenesis	sbo:SBO:0000176/metanetx.reaction:MNXR117501
r0959YCM606R00224	pyruvate carboxy-lyase (acetaldehyde-forming)	C00022 --> C00011 + C00084	CAALFM_C406570CA	['4.1.1.1']	0	1000	Glycolysis / Gluconeogenesis	sbo:SBO:0000176/kegg.reaction:R00224/bigg.reaction:PYRDC;PYRDC_1;R_PYRDC;R_PYRDC_1/metanetx.reaction:MNXR103379
R00755KEGGR00755	pyruvate decarboxylase	C00068 + C00084 <-- CHEBI978	CAALFM_C406570CA	['4.1.1.1']	-1000	0	Glycolysis / Gluconeogenesis	sbo:SBO:0000176/kegg.reaction:R00755
r0892YCM606R01512	ATP:3-phospho-D-glycerate 1-phosphotransferase	C00008 + C00236 --> C00002 + C00197	CAALFM_C600750CA	['2.7.2.3']	0	1000	Glycolysis / Gluconeogenesis	sbo:SBO:0000176/kegg.reaction:R01512/bigg.reaction:PGK;PGKf;PGKg;PGKh;PGKm;R_PGK;R_PGKf;R_PGKg;R_PGKh;R_PGKm/metanetx.reaction:MNXR191159
r13ANIDULANS	Glucose-6-phosphatase	C00001 + C01172 --> C00009 + C00221		['3.1.3.9']	0	1000	Glycolysis / Gluconeogenesis	sbo:SBO:0000176/metanetx.reaction:MNXR173089
R9ANIGERR02740	alpha-D-Glucose 6-phosphate ketol-isomerase	C00668 --> C05345	CAALFM_CR06340CA	['5.3.1.9']	0	1000	Glycolysis / Gluconeogenesis	sbo:SBO:0000176/kegg.reaction:R02740/bigg.reaction:PGI1;PGI1c;R_PGI1;R_PGI1c/metanetx.reaction:MNXR145972
r12ANIDULANSR01788	alpha-D-Glucose 6-phosphate phosphohydrolase	C00001 + C00668 --> C00009 + C00267		['3.1.3.9']	0	1000	Glycolysis / Gluconeogenesis	sbo:SBO:0000176/kegg.reaction:R01788/metanetx.reaction:MNXR192089
R01063KEGGR01063	D-glyceraldehyde-3-phosphate:NADP+ oxidoreductase (phosphorylating)	C00006 + C00009 + C00118 <-- C00005 + C00236		['1.2.1.13;1.2.1.59']	-1000	0	Glycolysis / Gluconeogenesis	sbo:SBO:0000176/kegg.reaction:R01063/metanetx.reaction:MNXR191945
R13ANIGERR04780	beta-D-Fructose 1,6-bisphosphate 1-phosphohydrolase	C00001 + C05378 <-- C00009 + C05345	CAALFM_C307830WA	['3.1.3.11']	-1000	0	Glycolysis / Gluconeogenesis	sbo:SBO:0000176/kegg.reaction:R04780/bigg.reaction:FBP;FBP_h;FBPg;R_FBP;R_FBP_h;R_FBPg/metanetx.reaction:MNXR147046
r0163YCM606R00754	ethanol:NAD+ oxidoreductase	C00003 + C00469 --> C00004 + C00084	CAALFM_C108330CA	['1.1.1.1;1.1.1.71']	0	1000	Glycolysis / Gluconeogenesis	sbo:SBO:0000176/kegg.reaction:R00754/bigg.reaction:ALCD2ir;ALCD2irm;ALCD2x;R_ALCD2ir;R_ALCD2irm;R_ALCD2x/metanetx.reaction:MNXR95725
R12ANIGERR04779	ATP:D-fructose-6-phosphate 1-phosphotransferase	C00002 + C05345 --> C00008 + C05378	CAALFM_C701800CA and CAALFM_C504810WA	['2.7.1.11']	0	1000	Glycolysis / Gluconeogenesis	sbo:SBO:0000176/kegg.reaction:R04779/bigg.reaction:PFK;PFKg;R_PFK;R_PFKg/metanetx.reaction:MNXR145952
r0112YCM606R00235	Acetate:CoA ligase (AMP-forming)	C00002 + C00010 + C00033 --> C00013 + C00020 + C00024	CAALFM_C210350CA or CAALFM_C104290CA	['6.2.1.1']	0	1000	Glycolysis / Gluconeogenesis	sbo:SBO:0000176/kegg.reaction:R00235/bigg.reaction:ACS;ACS_1;ACS_h;ACSm;ACSp;R_ACS;R_ACS_1;R_ACS_h;R_ACSm;R_ACSp/metanetx.reaction:MNXR190571
r0990YCM606R01829	sedoheptulose 1,7-bisphosphate D-glyceraldehyde-3-phosphate-lyase	C00447 <=> C00111 + C00279	CAALFM_C401750CA	['4.1.2.13']	-1000	1000	Glycolysis / Gluconeogenesis	sbo:SBO:0000176/kegg.reaction:R01829/bigg.reaction:FBA3;FBA3hi;R_FBA3;R_FBA3hi;R_r0407;r0407/metanetx.reaction:MNXR146784
R14ANIGERR01070	beta-D-fructose-1,6-bisphosphate D-glyceraldehyde-3-phosphate-lyase (glycerone-phosphate-forming)	C05378 <-- C00111 + C00118	CAALFM_C401750CA	['4.1.2.13']	-1000	0	Glycolysis / Gluconeogenesis	sbo:SBO:0000176/kegg.reaction:R01070/metanetx.reaction:MNXR153519
r0961YCM606R00209	pyruvate:NAD+ 2-oxidoreductase (CoA-acetylating); pyruvate dehydrogenase complex	C00003 + C00010 + C00022 --> C00004 + C00011 + C00024	CAALFM_C701640WA and CAALFM_CR07400CA and CAALFM_C407110CA and CAALFM_C404150CA and CAALFM_C113830CA	['1.2.4.1;1.8.1.4;2.3.1.12']	0	1000	Glycolysis / Gluconeogenesis	sbo:SBO:0000176/kegg.reaction:R00209/bigg.reaction:PDH;PDHapi;PDHm;R_PDH;R_PDHapi;R_PDHm/metanetx.reaction:MNXR188625
R8ANIGERR01600	ATP:beta-D-glucose 6-phosphotransferase	C00002 + C00221 --> C00008 + C01172	CAALFM_CR04510WA	['2.7.1.1;2.7.1.2']	0	1000	Glycolysis / Gluconeogenesis	sbo:SBO:0000176/kegg.reaction:R01600/bigg.reaction:GLCBPP;GLUKBh;GLUK_syn;R_GLCBPP;R_GLUKBh;R_GLUK_syn/metanetx.reaction:MNXR107081
R15ANIGERR01015	D-glyceraldehyde-3-phosphate aldose-ketose-isomerase	C00111 <=> C00118	CAALFM_C307440WA	['5.3.1.1']	-1000	1000	Glycolysis / Gluconeogenesis	sbo:SBO:0000176/kegg.reaction:R01015/metanetx.reaction:MNXR146574
r0366YCM606R00658	2-phospho-D-glycerate hydro-lyase (phosphoenolpyruvate-forming)	C00631 <=> C00001 + C00074	CAALFM_C108500CA	['4.2.1.11']	-1000	1000	Glycolysis / Gluconeogenesis	sbo:SBO:0000176/kegg.reaction:R00658/bigg.reaction:ENO;ENO_h;ENOf;ENOm;R_ENO;R_ENO_h;R_ENOf;R_ENOm/metanetx.reaction:MNXR97932
r0893YCM606R01518	D-phosphoglycerate 2,3-phosphomutase	C00197 <=> C00631	CAALFM_C104320WA or CAALFM_C203270WA	['5.4.2.11;5.4.2.12']	-1000	1000	Glycolysis / Gluconeogenesis	sbo:SBO:0000176/kegg.reaction:R01518/bigg.reaction:PGAM_h;PGM;PGMf;PGMm;R_PGAM_h;R_PGM;R_PGMf;R_PGMm/metanetx.reaction:MNXR102547
RXN661MetaCyc	catalase	C00027 + C00469 --> 2.0 C00001 + C00084	CAALFM_C106810WA	['1.11.1.6']	0	1000	Glycolysis / Gluconeogenesis	sbo:SBO:0000176/kegg.reaction:R05266/bigg.reaction:CAT2p;R_CAT2p/metanetx.reaction:MNXR96457
R16ANIGERR01061	D-glyceraldehyde-3-phosphate:NAD+ oxidoreductase (phosphorylating)	C00003 + C00009 + C00118 <=> C00004 + C00236	CAALFM_C306870WA	['1.2.1.12;1.2.1.59']	-1000	1000	Glycolysis / Gluconeogenesis	sbo:SBO:0000176/kegg.reaction:R01061/metanetx.reaction:MNXR191943
r0884YCM606R00341	ATP:oxaloacetate carboxy-lyase (transphosphorylating;phosphoenolpyruvate-forming)	C00002 + C00036 --> C00008 + C00011 + C00074	CAALFM_CR00200WA	['4.1.1.49']	0	1000	Glycolysis / Gluconeogenesis	sbo:SBO:0000176/kegg.reaction:R00341/bigg.reaction:PPCK;PPCKg;PPCKm;R_PPCK;R_PPCKg;R_PPCKm/metanetx.reaction:MNXR103099
R7ANIGERR01786	ATP:alpha-D-glucose 6-phosphotransferase	C00002 + C00267 --> C00008 + C00668	CAALFM_CR04510WA	['2.7.1.1;2.7.1.2']	0	1000	Glycolysis / Gluconeogenesis	sbo:SBO:0000176/kegg.reaction:R01786/bigg.reaction:GLUKA;GLUKA_1;GLUKAh;R_GLUKA;R_GLUKA_1;R_GLUKAh/metanetx.reaction:MNXR191954
r947AORYZAER00524	Formamide amidohydrolase	C00001 + C00488 --> C00058 + C01342	CAALFM_C302060WA	['3.5.1.49']	0	1000	Glyoxylate and dicarboxylate metabolism	sbo:SBO:0000176/kegg.reaction:R00524/bigg.reaction:FORA;FORAMD;FORAMDx;R_FORA;R_FORAMD;R_FORAMDx/metanetx.reaction:MNXR99615
ISOCITCLEAVRXNMetaCyc	isocitrate glyoxylate-lyase (succinate-forming)	C00451 <=> C00042 + C00048	CAALFM_C104500WA	['4.1.3.1']	-1000	1000	Glyoxylate and dicarboxylate metabolism	sbo:SBO:0000176/kegg.reaction:R00479/metanetx.reaction:MNXR191124
r715iSS884R01334	2-phosphoglycolate phosphohydrolase	C00001 + C00988 --> C00009 + C00160	CAALFM_C209490WA or CAALFM_C400700CA	['3.1.3.18']	0	1000	Glyoxylate and dicarboxylate metabolism	sbo:SBO:0000176/kegg.reaction:R01334/bigg.reaction:PGLYCP;PGLYCP_1;PGLYCPh;PGLYCPx;R_PGLYCP;R_PGLYCP_1;R_PGLYCPh;R_PGLYCPx/metanetx.reaction:MNXR102543
r0662YCM606R00479	isocitrate glyoxylate-lyase (succinate-forming)	C00311 --> C00042 + C00048	CAALFM_C104500WA	['4.1.3.1']	0	1000	Glyoxylate and dicarboxylate metabolism	sbo:SBO:0000176/kegg.reaction:R00479/bigg.reaction:ICL;ICL_1;ICL_x;R_ICL;R_ICL_1;R_ICL_x/metanetx.reaction:MNXR191123
R03140KEGGR03140	D-Ribulose 1,5-bisphosphate oxygenase	C00007 + C01182 --> C00197 + C00988		['4.1.1.39']	0	1000	Glyoxylate and dicarboxylate metabolism	sbo:SBO:0000176/kegg.reaction:R03140/metanetx.reaction:MNXR191183
R01390KEGGR01390		C00011 + C00168 <-- C00975		[]	-1000	0	Glyoxylate and dicarboxylate metabolism	sbo:SBO:0000176/kegg.reaction:R01390/metanetx.reaction:MNXR139044
r0501YCM606R01221	glycine synthase; glycine cleavage system	C00003 + C00037 + C00101 --> C00004 + C00011 + C00143 + C01342	CAALFM_CR07400CA and CAALFM_C108400CA and CAALFM_C602500CA and CAALFM_C113680CA	['1.4.4.2;1.8.1.4;2.1.2.10']	0	1000	Glyoxylate and dicarboxylate metabolism	sbo:SBO:0000176/kegg.reaction:R01221/bigg.reaction:GLYCL;GLYCL_2;GLYCLm;R_GLYCL;R_GLYCL_2;R_GLYCLm/metanetx.reaction:MNXR188141
R00372KEGGR00372	Glycine:2-oxoglutarate aminotransferase	C00026 + C00037 <-- C00025 + C00048		['2.6.1.4;2.6.1.44']	-1000	0	Glyoxylate and dicarboxylate metabolism	sbo:SBO:0000176/kegg.reaction:R00372/bigg.reaction:GLYTA;GLYTA_1;R_GLYTA;R_GLYTA_1/metanetx.reaction:MNXR100364
r0106iAL1006R00717	Glycolate:NAD+ oxidoreductase	C00003 + C00160 --> C00004 + C00048	CAALFM_C102980WA or CAALFM_C208850CA	['1.1.1.26;1.1.1.29']	0	1000	Glyoxylate and dicarboxylate metabolism	sbo:SBO:0000176/kegg.reaction:R00717/bigg.reaction:GLYCLTD_m;GLYCLTDx;R_GLYCLTD_m;R_GLYCLTDx/metanetx.reaction:MNXR100331
r0502YCM606R00945	5,10-Methylenetetrahydrofolate:glycine hydroxymethyltransferase	C00065 + C00101 <=> C00001 + C00037 + C00143	CAALFM_C703330CA or CAALFM_C603760CA	['2.1.2.1']	-1000	1000	Glyoxylate and dicarboxylate metabolism	sbo:SBO:0000176/kegg.reaction:R00945/bigg.reaction:GHMT2r;GHMT2rc;GHMT2rm;R_GHMT2r;R_GHMT2rc;R_GHMT2rm/metanetx.reaction:MNXR188117
R09286KEGGR09286	3-hydroxypropionate:CoA ligase (AMP-forming)	C00013 + C00020 + C05668 <=> C00002 + C00010 + C01013		['6.2.1.36']	-1000	1000	Glyoxylate and dicarboxylate metabolism	sbo:SBO:0000176/kegg.reaction:R09286/metanetx.reaction:MNXR112719
r251ANIDULANSR01514	ATP:(R)-glycerate 3-phosphotransferase	C00002 + C00258 --> C00008 + C00197	CAALFM_CR09500CA	['2.7.1.31']	0	1000	Glyoxylate and dicarboxylate metabolism	sbo:SBO:0000176/kegg.reaction:R01514/bigg.reaction:GLYCK;GLYCK_1;GLYPT;R_GLYCK;R_GLYCK_1;R_GLYPT;R_r0340;r0340/metanetx.reaction:MNXR100328
r0255YCM606R00009	hydrogen-peroxide:hydrogen-peroxide oxidoreductase	2.0 C00027 --> 2.0 C00001 + C00007	CAALFM_C106810WA	['1.11.1.6;1.11.1.21']	0	1000	Glyoxylate and dicarboxylate metabolism	sbo:SBO:0000176/kegg.reaction:R00009/bigg.reaction:CAT;CATm;CATp;CATpp;CATr;R_CAT;R_CATm;R_CATp;R_CATpp;R_CATr/metanetx.reaction:MNXR96455
R00474KEGGR00474	2-oxoglutarate:glyoxylate succinaldehydetransferase (decarboxylating);; 2-Hydroxy-3-oxoadipate glyoxylate-lyase (carboxylating)	C00011 + C03217 <=> C00026 + C00048		['2.2.1.5']	-1000	1000	Glyoxylate and dicarboxylate metabolism	sbo:SBO:0000176/kegg.reaction:R00474/metanetx.reaction:MNXR106547
R89ANIGERR00475	glycolate:oxygen 2-oxidoreductase	C00007 + C00160 --> C00027 + C00048		['1.1.3.15']	0	1000	Glyoxylate and dicarboxylate metabolism	sbo:SBO:0000176/kegg.reaction:R00475/bigg.reaction:GLYCTO1;GLYCTO1p;GOX_m;R_GLYCTO1;R_GLYCTO1p;R_GOX_m/metanetx.reaction:MNXR100338
R88ANIGERR01333	glycolaldehyde:NAD+ oxidoreductase	C00001 + C00003 + C00266 --> C00004 + C00160		['1.2.1.21']	0	1000	Glyoxylate and dicarboxylate metabolism	sbo:SBO:0000176/kegg.reaction:R01333/bigg.reaction:GCALDD;GCALDDm;R_GCALDD;R_GCALDDm/metanetx.reaction:MNXR100060
r0762YCM606R01959	N-Formyl-L-kynurenine amidohydrolase	C00001 + C02700 --> C00058 + C00328	CAALFM_C114270WA	['3.5.1.9']	0	1000	Glyoxylate and dicarboxylate metabolism	sbo:SBO:0000176/kegg.reaction:R01959/metanetx.reaction:MNXR153575
RXN06563MetaCyc	4-hydroxy-L-threonine aldolase	C06056 <=> C00037 + C00266	CAALFM_C110450WA or CAALFM_CR04880WA	['4.1.2']	-1000	1000	Glyoxylate and dicarboxylate metabolism	sbo:SBO:0000176/kegg.reaction:R00751/bigg.reaction:4HTHRA;R_4HTHRA/metanetx.reaction:MNXR123321
R61ANIGER	Formate oxidase	C00007 + C00058 --> C00011 + C00027		['1.2.1.2']	0	1000	Glyoxylate and dicarboxylate metabolism	sbo:SBO:0000176
R01957KEGGR01957	L-Kynurenine:glyoxylote aminotransferase (cyclizing)	C00048 + C00328 <=> C00037 + C01252		['2.6.1.63']	-1000	1000	Glyoxylate and dicarboxylate metabolism	sbo:SBO:0000176/kegg.reaction:R01957/metanetx.reaction:MNXR107249
RXN8959MetaCyc	(2S)-methylsuccinyl-CoA dehydrogenase	Cluster6483 <=> C06028		['1.3.8.12']	-1000	1000	Glyoxylate and dicarboxylate metabolism	sbo:SBO:0000176
R03128KEGGR03128		C00975 <=> C03459		[]	-1000	1000	Glyoxylate and dicarboxylate metabolism	sbo:SBO:0000176/kegg.reaction:R03128/metanetx.reaction:MNXR139173
R56ANIGER	Oxaloacetate acetylhydrolase (oahA)	C00001 + C00036 --> C00033 + C00209		['3.7.1.1']	0	1000	Glyoxylate and dicarboxylate metabolism	sbo:SBO:0000176/metanetx.reaction:MNXR106482
r120AORYZAER01388	D-Glycerate:NAD+ 2-oxidoreductase	C00003 + C00258 <-- C00004 + C00168	CAALFM_C102980WA or CAALFM_C208850CA	['1.1.1.26;1.1.1.29;1.1.1.81']	-1000	0	Glyoxylate and dicarboxylate metabolism	sbo:SBO:0000176/kegg.reaction:R01388/bigg.reaction:GLYCDH_1;HPYRRx;HPYRRx_1;R_GLYCDH_1;R_HPYRRx;R_HPYRRx_1/metanetx.reaction:MNXR100325
r0476YCM606R00253	L-Glutamate:ammonia ligase (ADP-forming)	C00002 + C00025 + C01342 --> C00008 + C00009 + C00064	CAALFM_CR05050WA	['6.3.1.2']	0	1000	Glyoxylate and dicarboxylate metabolism	sbo:SBO:0000176/kegg.reaction:R00253/bigg.reaction:GALh;GALm;GLNS;GLNS_1;R_GALh;R_GALm;R_GLNS;R_GLNS_1/metanetx.reaction:MNXR100024
r2112YCM606R01959	N-Formyl-L-kynurenine amidohydrolase	C00022 + C00328 <=> C00001 + C00133 + C01717	CAALFM_C114270WA	['3.5.1.9']	-1000	1000	Glyoxylate and dicarboxylate metabolism	sbo:SBO:0000176/kegg.reaction:R01959
R00402KEGGR00402	succinate:NAD+ oxidoreductase	C00003 + C00042 <-- C00004 + C00122	CAALFM_C113670WA or CAALFM_C205700WA	['1.3.1.6']	-1000	0	Glyoxylate and dicarboxylate metabolism	sbo:SBO:0000176/kegg.reaction:R00402/bigg.reaction:FRDgr;FRDm_1;FRDx;R_FRDgr;R_FRDm_1;R_FRDx/metanetx.reaction:MNXR106516
r0445YCM606R00519	formate:NAD+ oxidoreductase	C00003 + C00058 --> C00004 + C00011	CAALFM_C210070WA or CAALFM_CR05170CA or CAALFM_C503770CA	['1.17.1.9']	0	1000	Glyoxylate and dicarboxylate metabolism	sbo:SBO:0000176/kegg.reaction:R00519/bigg.reaction:FDH;R_FDH/metanetx.reaction:MNXR99475
r91AORYZAE	Dihydrolipoamide S-succinyltransferase complex	C00003 + C00010 + C00026 --> C00004 + C00011 + C00091	CAALFM_CR07400CA or CAALFM_C300880WA or CAALFM_CR07420WA	['1.2.4.2;2.3.1.61;1.8.1.4']	0	1000	Glyoxylate and dicarboxylate metabolism	sbo:SBO:0000176/bigg.reaction:AKGDH;AKGDm;R_AKGDH;R_AKGDm/metanetx.reaction:MNXR190634
scerbiomasspseudoreaction	biomass formation (S. cerevisiae)	59.276 C00001 + 59.276 C00002 + 1e-06 C00003 + 0.006601 C00010 + 1e-06 C00016 + 0.046 C00020 + 0.3018 C00025 + 0.2904 C00037 + 0.2862 C00047 + 0.2975 C00049 + 1e-06 C00051 + 0.0447 C00055 + 0.02 C00059 + 0.1607 C00062 + 0.1054 C00064 + 0.1854 C00065 + 0.0507 C00073 + 0.0284 C00078 + 0.1339 C00079 + 0.102 C00082 + 0.8079 C00096 + 0.0066 C00097 + 1e-06 C00101 + 0.0599 C00105 + 0.2964 C00123 + 0.458…		[]	0	1000	Growth	sbo:SBO:0000629
R01166KEGGR01166	Nalpha-(beta-alanyl)-L-histidine hydrolase	C00001 + C00386 --> C00099 + C00135		['3.4.13.18;3.4.13.20']	0	1000	Histidine metabolism	sbo:SBO:0000176/kegg.reaction:R01166/bigg.reaction:HIDP;NBAHH_ir;R_HIDP;R_NBAHH_ir/metanetx.reaction:MNXR145207
r39iLC915R01163	L-histidinal:NAD+ oxidoreductase	C00001 + C00003 + C01929 --> C00004 + C00135	CAALFM_C400140CA	['1.1.1.23']	0	1000	Histidine metabolism	sbo:SBO:0000176/kegg.reaction:R01163/metanetx.reaction:MNXR147168
r0909YCM606R04037	1-(5-phospho-D-ribosyl)-AMP 1,6-hydrolase	C00001 + C02741 --> C04896	CAALFM_C400140CA	['3.5.4.19']	0	1000	Histidine metabolism	sbo:SBO:0000176/kegg.reaction:R04037/metanetx.reaction:MNXR146119
r40iLC915R03012	L-Histidinol:NAD+ oxidoreductase	C00003 + C00860 <=> C00004 + C01929	CAALFM_C400140CA	['1.1.1.23']	-1000	1000	Histidine metabolism	sbo:SBO:0000176/kegg.reaction:R03012/metanetx.reaction:MNXR147964
R393ANIGERR01167	L-histidine carboxy-lyase (histamine-forming)	C00135 --> C00011 + C00388		['4.1.1.22']	0	1000	Histidine metabolism	sbo:SBO:0000176/kegg.reaction:R01167/bigg.reaction:HDC;HISDC;R_HDC;R_HISDC/metanetx.reaction:MNXR100581
R01161KEGGR01161	L-histidine:2-oxoglutarate aminotransferase	C00026 + C00135 <=> C00025 + C03277		['2.6.1.38']	-1000	1000	Histidine metabolism	sbo:SBO:0000176/kegg.reaction:R01161/metanetx.reaction:MNXR106846
R03288KEGGR03288	beta-alanyl-N(pi)-methyl-L-histidine hydrolase;; anserine hydrolase	C00001 + C01262 --> C00099 + C01152		['3.4.13.5;3.4.13.20']	0	1000	Histidine metabolism	sbo:SBO:0000176/kegg.reaction:R03288/metanetx.reaction:MNXR152127
CARNOSINESYNTHASERXNMetaCyc	carnosine synthase	C00002 + C00099 + C00135 <=> C00008 + C00009 + C00386		['6.3.2.11']	-1000	1000	Histidine metabolism	sbo:SBO:0000176/kegg.reaction:R01164/bigg.reaction:CARNS1;R_CARNS1/metanetx.reaction:MNXR175345
r0225YCM606R01071	1-(5-phospho-D-ribosyl)-ATP:diphosphate phospho-alpha-D-ribosyl-transferase	C00002 + C00119 --> C00013 + C02739	CAALFM_C505320CA	['2.4.2.17']	0	1000	Histidine metabolism	sbo:SBO:0000176/kegg.reaction:R01071/metanetx.reaction:MNXR153057
R00270KEGGR00270		C00026 + C01342 <-- C00001 + C05572		[]	-1000	0	Histidine metabolism	sbo:SBO:0000176/kegg.reaction:R00270/bigg.reaction:HYNE;R_HYNE/metanetx.reaction:MNXR100762
r780AORYZAE	Histidyl-tRNA synthetase	C00002 + C00066 + C00135 --> C00013 + C00020 + C02988		['6.1.1.21']	0	1000	Histidine metabolism	sbo:SBO:0000176
R02144KEGGR02144	S-Adenosyl-L-methionine:carnosine N-methyltransferase	C00019 + C00386 <-- C00021 + C01262	CAALFM_CR08040WA	['2.1.1.22']	-1000	0	Histidine metabolism	sbo:SBO:0000176/kegg.reaction:R02144/metanetx.reaction:MNXR147535
RXN7571MetaCyc	histidine-pyruvate aminotransferase	C00022 + C00135 <=> C00133 + C03277	CAALFM_C405560CA	['2.6.1.58']	-1000	1000	Histidine metabolism	sbo:SBO:0000176
R02150KEGGR02150	1H-Imidazole-4-ethanamine:oxygen oxidoreductase (deaminating) (copper-containing)	C00001 + C00007 + C00388 --> C00027 + C01342 + C05130		['1.4.3.22']	0	1000	Histidine metabolism	sbo:SBO:0000176/kegg.reaction:R02150/bigg.reaction:AO;HISTASE;R_AO;R_HISTASE/metanetx.reaction:MNXR95850
r0910YCM606R04035	Phosphoribosyl-ATP pyrophosphohydrolase	C00001 + C02739 --> C00013 + C02741	CAALFM_C400140CA	['3.6.1.31']	0	1000	Histidine metabolism	sbo:SBO:0000176/kegg.reaction:R04035/metanetx.reaction:MNXR146121
R04065KEGGR04065	Imidazole acetaldehyde:NAD+ oxidoreductase	C00001 + C00003 + C05130 --> C00004 + C02835	CAALFM_C100410CA or CAALFM_C202970CA or CAALFM_C702010CA	['1.2.1.3']	0	1000	Histidine metabolism	sbo:SBO:0000176/kegg.reaction:R04065/bigg.reaction:IMACTD;IMACTD_m;R_IMACTD;R_IMACTD_m/metanetx.reaction:MNXR152949
r0536YCM606R01158	L-histidinol:NAD+ oxidoreductase	C00001 + 2.0 C00003 + C00860 --> 2.0 C00004 + C00135	CAALFM_C400140CA	['1.1.1.23']	0	1000	Histidine metabolism	sbo:SBO:0000176/kegg.reaction:R01158/bigg.reaction:HDH;HDHh;HISTD;R_HDH;R_HDHh;R_HISTD/metanetx.reaction:MNXR100587
r777AORYZAER02288	4-imidazolone-5-propanoate amidohydrolase	C00001 + C03680 --> C00439		['3.5.2.7']	0	1000	Histidine metabolism	sbo:SBO:0000176/kegg.reaction:R02288/bigg.reaction:IZPN;IZPN_1;R_IZPN;R_IZPN_1/metanetx.reaction:MNXR145318
R10052KEGGR10052	(2R,3S)-3-isopropylmalate:NAD+ oxidoreductase	C00003 + C04411 <=> C00004 + C00011 + C00233	CAALFM_C700400WA	['1.1.1.85']	-1000	1000	Histidine metabolism	sbo:SBO:0000176/kegg.reaction:R10052/metanetx.reaction:MNXR113436
R04282KEGGR04282		C00001 + C03680 <-- C16674		[]	-1000	0	Histidine metabolism	sbo:SBO:0000176/kegg.reaction:R04282/metanetx.reaction:MNXR108786
r0538YCM606R03243	5-Amino-2-oxopentanoate:2-oxoglutarate aminotransferase	C00025 + C01267 --> C00026 + C01100	CAALFM_C400650WA	['2.6.1.9']	0	1000	Histidine metabolism	sbo:SBO:0000176/kegg.reaction:R03243/bigg.reaction:AOOAh;HSTPT;HSTPTr;R_AOOAh;R_HSTPT;R_HSTPTr/metanetx.reaction:MNXR95852
R04996KEGGR04996	3-Methylimidazole acetaldehyde:NAD+ oxidoreductase	C00001 + C00003 + C05827 --> C00004 + C05828	CAALFM_CR04870CA	['1.2.1.5']	0	1000	Histidine metabolism	sbo:SBO:0000176/kegg.reaction:R04996/bigg.reaction:MACOXO;R_MACOXO/metanetx.reaction:MNXR101326
RXN7593MetaCyc		4.0 C00001 + C00007 + 2.0 C03680 <=> 2.0 C00058 + 2.0 C01342 + 2.0 C05572		[]	-1000	1000	Histidine metabolism	sbo:SBO:0000176
r0563YCM606R04558	5-[(5-phospho-1-deoxy-D-ribulos-1-ylamino)methylideneamino]-1-(5-phospho-beta-D-ribosyl)imidazole-4-carboxamide D-erythro-1-(imidazol-4-yl)glycerol 3-phosphate-lyase (L-glutamine-hydrolysing; 5-amino-1-(5-phospho-beta-D-ribosyl)imidazole-4-carboxamide-forming)	C00064 + C04916 --> C00025 + C04666 + C04677	CAALFM_C703720CA	['4.3.2.10']	0	1000	Histidine metabolism	sbo:SBO:0000176/kegg.reaction:R04558/bigg.reaction:IG3PS;IG3PS_1;IMGPSh;R_IG3PS;R_IG3PS_1;R_IMGPSh/metanetx.reaction:MNXR188249
r0007YCM606R04640	N-(5'-phospho-D-ribosylformimino)-5-amino-1- (5''-phospho-D-ribosyl)-4-imidazolecarboxamide ketol-isomerase; 1-(5-phospho-beta-D-ribosyl)-5-[(5-phospho-beta-D-ribosylamino)methylideneamino]imidazole-4-carboxamide aldose-ketose-isomerase	C04896 --> C04916	CAALFM_C405640CA	['5.3.1.16']	0	1000	Histidine metabolism	sbo:SBO:0000176/kegg.reaction:R04640/bigg.reaction:PRICIh;PRMICI;R_PRICIh;R_PRMICI/metanetx.reaction:MNXR103169
r0564YCM606R03457	D-erythro-1-(Imidazol-4-yl)glycerol 3-phosphate hydro-lyase	C04666 --> C00001 + C01267	CAALFM_C204810WA	['4.2.1.19']	0	1000	Histidine metabolism	sbo:SBO:0000176/kegg.reaction:R03457/bigg.reaction:IGPDH;IGPDH_1;IGPDh;R_IGPDH;R_IGPDH_1;R_IGPDh/metanetx.reaction:MNXR100813
r0537YCM606R03013	L-histidinol-phosphate phosphohydrolase	C00001 + C01100 --> C00009 + C00860	CAALFM_C703650WA	['3.1.3.15']	0	1000	Histidine metabolism	sbo:SBO:0000176/kegg.reaction:R03013/bigg.reaction:HISTP;HISTP_1;HP;HPh;R_HISTP;R_HISTP_1;R_HP;R_HPh/metanetx.reaction:MNXR100642
r779AORYZAER02285	N-Formimino-L-glutamate formiminohydrolase	C00001 + C00439 --> C00025 + C00488		['3.5.3.8']	0	1000	Histidine metabolism	sbo:SBO:0000176/kegg.reaction:R02285/bigg.reaction:FGLU;FGLU_1;R_FGLU;R_FGLU_1/metanetx.reaction:MNXR99593
RXN06978MetaCyc	cytosol nonspecific dipeptidase	C00001 + CHEBI73771 <=> C00133 + C00135		['3.4.13.18']	-1000	1000	Histidine metabolism	sbo:SBO:0000176
HISTIDINEAMMONIALYASERXNMetaCyc	L-histidine ammonia-lyase (urocanate-forming)	C00135 --> C00785 + C01342		['4.3.1.3']	0	1000	Histidine metabolism	sbo:SBO:0000176/kegg.reaction:R01168/metanetx.reaction:MNXR191120
UROCANATEHYDRATASEMetaCyc	4,5-Dihydro-4-oxo-5-imidazolepropanoate hydro-lyase	C00001 + C00785 --> C03680		['4.2.1.49']	0	1000	Histidine metabolism	sbo:SBO:0000176/metanetx.reaction:MNXR192048
RXN66351MetaCyc	steroid delta-isomerase	Cluster1567 <=> C01176		['5.3.3.1']	-1000	1000	Hormone metabolism	sbo:SBO:0000176
R02354KEGGR02354	estrone: monooxygenase	C00004 + C00007 + C00468 --> C00001 + C00003 + C05298	CAALFM_CR04630CA	['1.14.14.1']	0	1000	Hormone metabolism	sbo:SBO:0000176/kegg.reaction:R02354/metanetx.reaction:MNXR107459
R08945KEGGR08945	11beta,17beta-dihydroxy-4-androsten-3-one:NAD+ 17-oxidoreductase	C00003 + C18075 <-- C00004 + C05284	CAALFM_CR06070WA	['1.1.1.62']	-1000	0	Hormone metabolism	sbo:SBO:0000176/kegg.reaction:R08945/metanetx.reaction:MNXR112435
R08206KEGGR08206	ketosteroid monooxygenase	C00005 + C00007 + C01176 <=> C00001 + C00006 + C00033 + C00280		['1.14.13.54']	-1000	1000	Hormone metabolism	sbo:SBO:0000176/kegg.reaction:R08206/bigg.reaction:P45017A4r_cho;RE1096C;RE1096M;R_P45017A4r_cho;R_RE1096C;R_RE1096M/metanetx.reaction:MNXR102258
R02892KEGGR02892	4,5alpha-dihydrocortisone:NADP+ delta4-oxidoreductase	C00006 + C03588 <=> C00005 + C00762		['1.3.1.22']	-1000	1000	Hormone metabolism	sbo:SBO:0000176/kegg.reaction:R02892/metanetx.reaction:MNXR107805
RXN10606MetaCyc	L-thyroxine phenol UDP-glucuronosyltransferase	C00167 + C01829 <=> C00015 + Cluster912		['2.4.1.17']	-1000	1000	Hormone metabolism	sbo:SBO:0000176
RXN13748MetaCyc	farnesol dehydrogenase (NAD+)	C00003 + C01126 <=> C00004 + C03461		['1.1.1.354']	-1000	1000	Hormone metabolism	sbo:SBO:0000176/kegg.reaction:R10412/metanetx.reaction:MNXR113754
R04682KEGGR04682	Estriol:NADP+ 17-oxidoreductase	C00006 + C05141 <-- C00005 + C05300	CAALFM_CR06070WA	['1.1.1.62']	-1000	0	Hormone metabolism	sbo:SBO:0000176/kegg.reaction:R04682/metanetx.reaction:MNXR109042
R08954KEGGR08954	5alpha-dihydrodeoxycorticosterone:NADP+ delta4-oxidoreductase	C00005 + C03205 <=> C00006 + C18040		['1.3.1.22']	-1000	1000	Hormone metabolism	sbo:SBO:0000176/kegg.reaction:R08954/metanetx.reaction:MNXR112444
RXN66342MetaCyc	3beta-hydroxy-delta5-steroid dehydrogenase	C00003 + C01227 <=> C00004 + C20252		['1.1.1.145']	-1000	1000	Hormone metabolism	sbo:SBO:0000176/kegg.reaction:R09957/bigg.reaction:HMR_1967;HMR_1968;R_HMR_1967;R_HMR_1968/metanetx.reaction:MNXR150714
R03713KEGGR03713	11beta,21-Dihydroxy-3,20-oxo-5beta-pregnan-18-al:NADP+ delta4-oxidoreductase	C00006 + C05473 <=> C00005 + C01780		['1.3.1.3']	-1000	1000	Hormone metabolism	sbo:SBO:0000176/kegg.reaction:R03713/metanetx.reaction:MNXR108365
R02216KEGGR02216	Pregnenolone:NAD+ 3-oxidoreductase	C00003 + C01953 <=> C00004 + C00410		['1.1.1.145;5.3.3.1']	-1000	1000	Hormone metabolism	sbo:SBO:0000176/kegg.reaction:R02216/bigg.reaction:HSD3B11;HSD3B11r;R_HSD3B11;R_HSD3B11r/metanetx.reaction:MNXR145258
R02502KEGGR02502	17beta-hydroxysteroid UDP-glucuronosyltransferase	C00167 + C00535 <=> C00015 + C11134		['2.4.1.17']	-1000	1000	Hormone metabolism	sbo:SBO:0000176/kegg.reaction:R02502/bigg.reaction:R_UGT1A4r;UGT1A4r/metanetx.reaction:MNXR146701
R04675KEGGR04675	17alpha-Hydroxypregnenolone,hydrogen-donor:oxygen oxidoreductase (21-hydroxylating)	C00005 + C00007 + C05138 <=> C00001 + C00006 + C05487		['1.14.14.16']	-1000	1000	Hormone metabolism	sbo:SBO:0000176/kegg.reaction:R04675/bigg.reaction:HMR_1948;R_HMR_1948/metanetx.reaction:MNXR148897
RXN66355MetaCyc	progesterone 17-hydroxylase	C00005 + C00007 + C00410 <=> C00001 + C00006 + C01176		['1.14.14.19']	-1000	1000	Hormone metabolism	sbo:SBO:0000176/bigg.reaction:HMR_1981;P45017A3r;R_HMR_1981;R_P45017A3r/metanetx.reaction:MNXR102256
R03980KEGGR03980	Estrone 3-sulfate sulfohydrolase	C00001 + C02538 <-- C00059 + C00468	CAALFM_C302360CA	['3.1.6.1']	-1000	0	Hormone metabolism	sbo:SBO:0000176/kegg.reaction:R03980/bigg.reaction:R_STS2;R_STS2r;STS2;STS2r/metanetx.reaction:MNXR104606
R04353KEGGR04353	UDPglucuronate beta-D-glucuronosyltransferase(acceptor-unspecific)	C00167 + C05299 <=> C00015 + C11132		['2.4.1.17']	-1000	1000	Hormone metabolism	sbo:SBO:0000176/kegg.reaction:R04353/metanetx.reaction:MNXR108835
R02207KEGGR02207	20alpha-Hydroxy-4-pregnen-3-one:NAD+ 20-oxidoreductase	C00003 + C04042 <-- C00004 + C00410		['1.1.1.149']	-1000	0	Hormone metabolism	sbo:SBO:0000176/kegg.reaction:R02207/metanetx.reaction:MNXR147558
R02356KEGGR02356	estrone: monooxygenase	C00005 + C00007 + C00468 --> C00001 + C00006 + C05300	(CAALFM_C103550CA and CAALFM_C501290CA) or (CAALFM_CR04630CA and CAALFM_CR04640WA)	['1.14.13.-;1.14.14.1']	0	1000	Hormone metabolism	sbo:SBO:0000176/kegg.reaction:R02356/bigg.reaction:RE2235C;RE2235R;R_RE2235C;R_RE2235R/metanetx.reaction:MNXR103638
RXN11060MetaCyc	glucuronosyltransferase	C00167 + C00978 <=> C00015 + Cluster1367		['2.4.1.17']	-1000	1000	Hormone metabolism	sbo:SBO:0000176
RXN10616MetaCyc	tetraiodothyroacetate phenol UDP-glucuronosyltransferase	C00167 + Cluster2005 <=> C00015 + Cluster422		['2.4.1.17']	-1000	1000	Hormone metabolism	sbo:SBO:0000176
R03089KEGGR03089	17beta-estradiol: monooxygenase	C00005 + C00007 + C00951 --> C00001 + C00006 + C05141	CAALFM_CR04630CA	['1.14.14.1']	0	1000	Hormone metabolism	sbo:SBO:0000176/kegg.reaction:R03089/bigg.reaction:ESTRr;R_ESTRr/metanetx.reaction:MNXR107941
RXN11066MetaCyc	melatonin deacetylase	C00001 + C01598 <=> C00033 + C05659		[]	-1000	1000	Hormone metabolism	sbo:SBO:0000176/metanetx.reaction:MNXR116680
R04849KEGGR04849	11-Deoxycortisol delta5-delat4-isomerase;; 17alpha,21-Dihydroxypregnenolone:NAD+ 3-oxidoreductase	C00004 + C05488 <=> C00003 + C05487		['1.1.1.145;5.3.3.1']	-1000	1000	Hormone metabolism	sbo:SBO:0000176/kegg.reaction:R04849/bigg.reaction:HMR_1949;R_HMR_1949/metanetx.reaction:MNXR109163
R01837KEGGR01837	3beta-Hydroxyandrost-5-en-17-one:NAD+ 3-oxidoreductase/delta5-delta-4 isomerase	C00003 + C01227 <-- C00004 + C00280		['1.1.1.145;5.3.3.1']	-1000	0	Hormone metabolism	sbo:SBO:0000176/kegg.reaction:R01837/bigg.reaction:HSD3B12r;R_HSD3B12r/metanetx.reaction:MNXR100727
R02499KEGGR02499	Testosterone delta5-delat4-isomerase;; Androst-5-ene-3beta,17beta-diol:NAD+ 3-oxidoreductase	C00004 + C00535 <=> C00003 + C04295		['1.1.1.145;5.3.3.1']	-1000	1000	Hormone metabolism	sbo:SBO:0000176/kegg.reaction:R02499/metanetx.reaction:MNXR107545
R04163KEGGR04163	21-Hydroxypregnenolone:NAD+ 3-oxidoreductase	C00003 + C05485 <=> C00004 + C03205		['1.1.1.145;5.3.3.1']	-1000	1000	Hormone metabolism	sbo:SBO:0000176/kegg.reaction:R04163/bigg.reaction:HMR_1941;R_HMR_1941/metanetx.reaction:MNXR108701
RXN10609MetaCyc	3,5,3'-triiodo-L-thyronine acyl UDP-glucuronosyltransferase	C00167 + C02465 <=> C00015 + Cluster7104		['2.4.1.17']	-1000	1000	Hormone metabolism	sbo:SBO:0000176
R04681KEGGR04681	Estriol:NAD+ 17-oxidoreductase	C00003 + C05141 <-- C00004 + C05300	CAALFM_CR06070WA	['1.1.1.62']	-1000	0	Hormone metabolism	sbo:SBO:0000176/kegg.reaction:R04681/bigg.reaction:ESTR2r;R_ESTR2r/metanetx.reaction:MNXR109041
RXN10618MetaCyc	triiodothyroacetate acyl UDP-glucuronosyltransferase	C00167 + Cluster4611 <=> C00015 + Cluster4612		['2.4.1.17']	-1000	1000	Hormone metabolism	sbo:SBO:0000176
R02358KEGGR02358	UDPglucuronate beta-D-glucuronosyltransferase(acceptor-unspecific)	C00167 + C00468 <=> C00015 + C11133		['2.4.1.17']	-1000	1000	Hormone metabolism	sbo:SBO:0000176/kegg.reaction:R02358/bigg.reaction:R_UGT1A1r;UGT1A1r/metanetx.reaction:MNXR188966
R02478KEGGR02478	UDPglucuronate beta-D-glucuronosyltransferase(acceptor-unspecific)	C00167 + C00523 <=> C00015 + C11135		['2.4.1.17']	-1000	1000	Hormone metabolism	sbo:SBO:0000176/kegg.reaction:R02478/bigg.reaction:R_UGT1A3r;UGT1A3r/metanetx.reaction:MNXR188968
R08953KEGGR08953		C01780 <-- C18039		[]	-1000	0	Hormone metabolism	sbo:SBO:0000176/kegg.reaction:R08953/metanetx.reaction:MNXR112443
R03327KEGGR03327	17alpha-Hydroxypregnenolone:NAD+ 3-oxidoreductase	C00003 + C05138 <=> C00004 + C01176		['1.1.1.145;5.3.3.1']	-1000	1000	Hormone metabolism	sbo:SBO:0000176/kegg.reaction:R03327/bigg.reaction:HSD3B13;HSD3B13r;R_HSD3B13;R_HSD3B13r/metanetx.reaction:MNXR100728
RXN66354MetaCyc	preg-5-en-3,20-dione isomerase	Cluster3736 <=> C00410		['5.3.3.1']	-1000	1000	Hormone metabolism	sbo:SBO:0000176
RXN10617MetaCyc	tetraiodothyroacetate acyl UDP-glucuronosyltransferase	C00167 + Cluster2005 <=> C00015 + Cluster2006		['2.4.1.17']	-1000	1000	Hormone metabolism	sbo:SBO:0000176
RXN10619MetaCyc	triiodothyroacetate phenol UDP-glucuronosyltransferase	C00167 + Cluster4611 <=> C00015 + Cluster366		['2.4.1.17']	-1000	1000	Hormone metabolism	sbo:SBO:0000176
R02219KEGGR02219	3-Oxo-5beta-steroid:NADP+ delta4-oxidoreductase;; 3-Oxo-5beta-steroid: (acceptor) delta4-oxidoreductase	C00005 + C00410 <=> C00006 + C05479		['1.3.1.3;1.3.99.6']	-1000	1000	Hormone metabolism	sbo:SBO:0000176/kegg.reaction:R02219/metanetx.reaction:MNXR147568
R02352KEGGR02352	Estradiol-17beta:NAD+ 17-oxidoreductase	C00003 + C00951 <-- C00004 + C00468	CAALFM_CR06070WA	['1.1.1.51;1.1.1.62']	-1000	0	Hormone metabolism	sbo:SBO:0000176/kegg.reaction:R02352/bigg.reaction:HSD17B8r;R_HSD17B8r/metanetx.reaction:MNXR145252
R04678KEGGR04678	16alpha-Hydroxyandrost-4-ene-3,17-dione delta5-delat4-isomerase;; 16alpha-Hydroxydehydroepiandrosterone:NAD+ 3-oxidoreductase	C00004 + C05140 <=> C00003 + C05139		['1.1.1.145;5.3.3.1']	-1000	1000	Hormone metabolism	sbo:SBO:0000176/kegg.reaction:R04678/metanetx.reaction:MNXR109040
R08958KEGGR08958	5alpha-pregnan-20alpha-ol-3-one:NADP+ 20-oxidoreductase	C00006 + C18041 <=> C00005 + C03681		['1.1.1.149']	-1000	1000	Hormone metabolism	sbo:SBO:0000176/kegg.reaction:R08958/metanetx.reaction:MNXR112447
R02498KEGGR02498	5beta-dihydrotestosterone:NADP+ 4,5-oxidoreductase	C00006 + C03917 <=> C00005 + C00535		['1.3.1.3']	-1000	1000	Hormone metabolism	sbo:SBO:0000176/kegg.reaction:R02498/bigg.reaction:HMR_1976;R_HMR_1976;R_SR5ARr;SR5ARr/metanetx.reaction:MNXR146460
R03090KEGGR03090	17beta-estradiol: monooxygenase	C00005 + C00007 + C00951 --> C00001 + C00006 + C05301	CAALFM_CR04630CA	['1.14.14.1']	0	1000	Hormone metabolism	sbo:SBO:0000176/kegg.reaction:R03090/bigg.reaction:RE3013C;RE3013R;R_RE3013C;R_RE3013R/metanetx.reaction:MNXR146286
R01835KEGGR01835	5beta-androstane-3,17-dione:NADP+ 4,5-oxidoreductase	C00006 + C03772 <=> C00005 + C00280		['1.3.1.3']	-1000	1000	Hormone metabolism	sbo:SBO:0000176/kegg.reaction:R01835/metanetx.reaction:MNXR147443
R04354KEGGR04354	UDPglucuronate beta-D-glucuronosyltransferase(acceptor-unspecific)	C00167 + C05302 <=> C00015 + C11131		['2.4.1.17']	-1000	1000	Hormone metabolism	sbo:SBO:0000176/kegg.reaction:R04354/metanetx.reaction:MNXR108836
RXN10607MetaCyc	3,5,3'-triiodo-L-thyronine phenol UDP-glucuronosyltransferase	C00167 + C02465 <=> C00015 + Cluster553		['2.4.1.17']	-1000	1000	Hormone metabolism	sbo:SBO:0000176
R02208KEGGR02208	5alpha-pregnane-3,20-dione:NADP+ delta4-oxidoreductase	C00006 + C03681 <=> C00005 + C00410		['1.3.1.22']	-1000	1000	Hormone metabolism	sbo:SBO:0000176/kegg.reaction:R02208/bigg.reaction:HMR_2002;R_HMR_2002/metanetx.reaction:MNXR147561
R03091KEGGR03091	UDPglucuronate beta-D-glucuronosyltransferase(acceptor-unspecific)	C00167 + C00951 <=> C00015 + C05503		['2.4.1.17']	-1000	1000	Hormone metabolism	sbo:SBO:0000176/kegg.reaction:R03091/bigg.reaction:R_UGT1A6r;UGT1A6r/metanetx.reaction:MNXR146703
R04764KEGGR04764	catechol O-methyltransferase	C00019 + C05301 <-- C00021 + C05302	CAALFM_C704280CA	['2.1.1.6']	-1000	0	Hormone metabolism	sbo:SBO:0000176/kegg.reaction:R04764/bigg.reaction:RE2386C;R_RE2386C/metanetx.reaction:MNXR188782
RXN1F166MetaCyc	gibberellin A4 hydroxylase	C00005 + C00007 + C11864 <=> C00001 + C00006 + C00859		['1.14.14']	-1000	1000	Hormone metabolism	sbo:SBO:0000176/metanetx.reaction:MNXR177784
R02209KEGGR02209	20alpha-Hydroxy-4-pregnen-3-one:NADP+ 20-oxidoreductase	C00006 + C04042 <-- C00005 + C00410		['1.1.1.149']	-1000	0	Hormone metabolism	sbo:SBO:0000176/kegg.reaction:R02209/bigg.reaction:AKR1C1;R_AKR1C1/metanetx.reaction:MNXR147563
RXN10781MetaCyc	alcohol dehydrogenase	C00004 + C05634 <=> C00003 + Cluster2799	CAALFM_C108330CA	['1.1.1.1']	-1000	1000	Hormone metabolism	sbo:SBO:0000176
RXN11619MetaCyc	farnesal dehydrogenase	C00001 + C00003 + C03461 <=> C00004 + C16502	CAALFM_C100410CA or CAALFM_C702010CA	['1.2.1.94']	-1000	1000	Hormone metabolism	sbo:SBO:0000176/kegg.reaction:R08146/metanetx.reaction:MNXR111724
R03088KEGGR03088	17beta-estradiol: monooxygenase	C00004 + C00007 + C00951 --> C00001 + C00003 + C05301	CAALFM_CR04630CA	['1.14.14.1']	0	1000	Hormone metabolism	sbo:SBO:0000176/kegg.reaction:R03088/metanetx.reaction:MNXR107940
R02841KEGGR02841	11beta,17alpha,21-Trihydroxy-5beta-pregnane-3,20-dione:NADP+ delta4-oxidoreductase;; 3-Oxo-5beta-steroid:NADP+ delta4-oxidoreductase	C00006 + C05471 <=> C00005 + C00735		['1.3.1.3']	-1000	1000	Hormone metabolism	sbo:SBO:0000176/kegg.reaction:R02841/metanetx.reaction:MNXR147874
R03325KEGGR03325	17alpha,20alpha-Dihydroxypregn-4-en-3-one:NADP+ 20-oxidoreductase	C00006 + C04518 <=> C00005 + C01176		['1.1.1.149']	-1000	1000	Hormone metabolism	sbo:SBO:0000176/kegg.reaction:R03325/metanetx.reaction:MNXR148098
RXN10711MetaCyc	carboxylesterase	C00001 + Cluster538 <=> C00132 + C00954		['3.1.1.1']	-1000	1000	Hormone metabolism	sbo:SBO:0000176
R03408KEGGR03408	dehydroepiandrosterone: monooxygenase	C00005 + C00007 + C01227 --> C00001 + C00006 + C05139	(CAALFM_C103550CA and CAALFM_C501290CA) or (CAALFM_CR04630CA and CAALFM_CR04640WA)	['1.14.13.-;1.14.14.1']	0	1000	Hormone metabolism	sbo:SBO:0000176/kegg.reaction:R03408/metanetx.reaction:MNXR108152
R08959KEGGR08959	5alpha-pregnane-3alpha,20alpha-diol:NADP+ 20-oxidoreductase	C00006 + C18042 <=> C00005 + C13712		['1.1.1.149']	-1000	1000	Hormone metabolism	sbo:SBO:0000176/kegg.reaction:R08959/metanetx.reaction:MNXR112448
R08957KEGGR08957	3alpha-hydroxy-5alpha-pregnan-20-one:NADP+ 3-oxidoreductase (A-specific)	C00005 + C03681 <=> C00006 + C13712		['1.1.1.213']	-1000	1000	Hormone metabolism	sbo:SBO:0000176/kegg.reaction:R08957/metanetx.reaction:MNXR149752
R08980KEGGR08980	11beta,17beta-dihydroxy-4-androsten-3-one:NADP+ 17-oxidoreductase	C00006 + C18075 <-- C00005 + C05284	CAALFM_CR06070WA	['1.1.1.62']	-1000	0	Hormone metabolism	sbo:SBO:0000176/kegg.reaction:R08980/metanetx.reaction:MNXR112467
RXN10915MetaCyc	alcohol dehydrogenase	C00003 + C05594 <=> C00004 + C05583	CAALFM_C108330CA	['1.1.1.1']	-1000	1000	Hormone metabolism	sbo:SBO:0000176/metanetx.reaction:MNXR116586
R02353KEGGR02353	Estradiol-17beta:NADP+ 17-oxidoreductase	C00006 + C00951 <-- C00005 + C00468	CAALFM_CR06070WA	['1.1.1.51;1.1.1.62']	-1000	0	Hormone metabolism	sbo:SBO:0000176/kegg.reaction:R02353/bigg.reaction:HSD17B1;HSD17B7r;R_HSD17B1;R_HSD17B7r/metanetx.reaction:MNXR191429
RXN10608MetaCyc	L-thyroxine acyl UDP-glucuronosyltransferase	C00167 + C01829 <=> C00015 + Cluster238		['2.4.1.17']	-1000	1000	Hormone metabolism	sbo:SBO:0000176
RXN10784MetaCyc	glucuronosyltransferase	C00167 + Cluster2799 <=> C00015 + Cluster1659		['2.4.1.17']	-1000	1000	Hormone metabolism	sbo:SBO:0000176
R04352KEGGR04352	UDPglucuronate beta-D-glucuronosyltransferase(acceptor-unspecific)	C00167 + C04373 <=> C00015 + C11136		['2.4.1.17']	-1000	1000	Hormone metabolism	sbo:SBO:0000176/kegg.reaction:R04352/bigg.reaction:R_UGT1A7r;UGT1A7r/metanetx.reaction:MNXR188970
R04762KEGGR04762	S-adenosyl-L-methionine:2-Hydroxyestrone O-methyltransferase	C00019 + C05298 <-- C00021 + C05299	CAALFM_C704280CA	['2.1.1.6']	-1000	0	Hormone metabolism	sbo:SBO:0000176/kegg.reaction:R04762/bigg.reaction:RE1630C;RE1630R;R_RE1630C;R_RE1630R/metanetx.reaction:MNXR188768
R02355KEGGR02355	estrone: monooxygenase	C00005 + C00007 + C00468 --> C00001 + C00006 + C05298	CAALFM_CR04630CA	['1.14.14.1']	0	1000	Hormone metabolism	sbo:SBO:0000176/kegg.reaction:R02355/bigg.reaction:RE1587C;RE1587L;RE1587R;R_RE1587C;R_RE1587L;R_RE1587R/metanetx.reaction:MNXR103523
R02840KEGGR02840	Cortisol delta5-delat4-isomerase;; 11beta,17alpha,21-Trihydroxypregnenolone:NAD+ 3-oxidoreductase	C00004 + C00735 <=> C00003 + C05489		['1.1.1.145;5.3.3.1']	-1000	1000	Hormone metabolism	sbo:SBO:0000176/kegg.reaction:R02840/metanetx.reaction:MNXR107768
R01836KEGGR01836	Testosterone:NAD+ 17-oxidoreductase	C00003 + C00535 <-- C00004 + C00280		['1.1.1.51;1.1.1.239']	-1000	0	Hormone metabolism	sbo:SBO:0000176/kegg.reaction:R01836/bigg.reaction:HSD17B2r;R_HSD17B2r/metanetx.reaction:MNXR145248
RXN66353MetaCyc	pregnenolone dehydrogenase	C00003 + C01953 <=> C00004 + Cluster3736		['1.1.1.145']	-1000	1000	Hormone metabolism	sbo:SBO:0000176
R02893KEGGR02893	17alpha,21-dihydroxy-5beta-pregnane-3,11,20-trione:NADP+ delta4-oxidoreductase	C00006 + C05469 <=> C00005 + C00762		['1.3.1.3']	-1000	1000	Hormone metabolism	sbo:SBO:0000176/kegg.reaction:R02893/metanetx.reaction:MNXR147898
RXN9174MetaCyc	Carboxy-lyase	Cluster367 <=> C00011 + Cluster6473		['4.1.1']	-1000	1000	Hypoglycin biosynthesis	sbo:SBO:0000176
RXN9172MetaCyc	Transferring hydroxy groups	Cluster817 <=> Cluster750		['5.4.4']	-1000	1000	Hypoglycin biosynthesis	sbo:SBO:0000176
RXN9170MetaCyc		6.0 Cluster1681 <=> 3.0 C00001 + 5.0 Cluster1187		[]	-1000	1000	Hypoglycin biosynthesis	sbo:SBO:0000176
RXN9157MetaCyc	gamma-glutamyltransferase	C00051 + Cluster6474 <=> C01419 + Cluster1193	CAALFM_C100550WA or CAALFM_C403540CA	['2.3.2.2']	-1000	1000	Hypoglycin biosynthesis	sbo:SBO:0000176
RXN9171MetaCyc	Acyltransferases	C00001 + C00024 + Cluster1187 <=> C00010 + Cluster817		[]	-1000	1000	Hypoglycin biosynthesis	sbo:SBO:0000176
RXN9175MetaCyc	beta-methylenecyclopropyl-pyruvate aminotransferase	C00133 + Cluster6473 <=> C00022 + Cluster6474		['2.6.1']	-1000	1000	Hypoglycin biosynthesis	sbo:SBO:0000176
RXN9173MetaCyc		Cluster750 <=> Cluster367		[]	-1000	1000	Hypoglycin biosynthesis	sbo:SBO:0000176
RXN9169MetaCyc	Oxidoreductase	C00596 <=> Cluster1681		[]	-1000	1000	Hypoglycin biosynthesis	sbo:SBO:0000176
RXN10945MetaCyc	inositol-1,3,4,5,6-pentakisphosphate 3-phosphatase	C00001 + C01284 --> C00009 + C11555		['3.1.3']	0	1000	Inositol phosphate metabolism	sbo:SBO:0000176/metanetx.reaction:MNXR116601
N44614624629RXNMetaCyc	2-Deoxy-5-keto-D-gluconic acid 6-phosphate Dihydroxyacetone phosphate-lyase	Cluster4685 <=> C00111 + C00222		['4.1.2.29']	-1000	1000	Inositol phosphate metabolism	sbo:SBO:0000176/kegg.reaction:R05378
R09951KEGGR09951	1D-chiro-inositol:NAD+ oxidoreductase	C00003 + C19891 <=> C00004 + C20251		['1.1.1.369']	-1000	1000	Inositol phosphate metabolism	sbo:SBO:0000176/kegg.reaction:R09951/metanetx.reaction:MNXR150708
r0082YCM606R05779	5-Diphosphoinositol pentakisphosphate diphosphohydrolase	C00001 + C11526 --> C00009 + C01204	CAALFM_C502220CA	['3.6.1.52']	0	1000	Inositol phosphate metabolism	sbo:SBO:0000176/kegg.reaction:R05779/bigg.reaction:PMI12346PH;PMI12346PHn;R_PMI12346PH;R_PMI12346PHn/metanetx.reaction:MNXR188674
r0758YCM606	myo-inositol-1-phosphate synthase	C00092 --> C01177	CAALFM_CR10100CA	['5.5.1.4']	0	1000	Inositol phosphate metabolism	sbo:SBO:0000176/bigg.reaction:MI1PS;R_MI1PS/metanetx.reaction:MNXR195411
R03330KEGGR03330	D-myo-Inositol-1,3-bisphosphate 3-phosphohydrolase	C00001 + C04062 --> C00009 + C01177	CAALFM_C108860CA	['3.1.3.64']	0	1000	Inositol phosphate metabolism	sbo:SBO:0000176/kegg.reaction:R03330/bigg.reaction:MI13PP;R_MI13PP/metanetx.reaction:MNXR101563
RXN11015MetaCyc		C00001 + Cluster2883 <=> C00009 + Cluster4269		[]	-1000	1000	Inositol phosphate metabolism	sbo:SBO:0000176
R503RXNMetaCyc	diketodeoxyinositol hydrolase	C00001 + C04287 <=> Cluster1237		['3.7.1']	-1000	1000	Inositol phosphate metabolism	sbo:SBO:0000176
RXN10971MetaCyc	inositol hexakisphosphate 3-kinase	C00002 + C01204 --> C00008 + Cluster1960	CAALFM_C500180WA	['2.7.4.21']	0	1000	Inositol phosphate metabolism	sbo:SBO:0000176
RXN10973MetaCyc	3-diphosphoinositol pentakisphosphate 5-kinase	C00002 + Cluster1960 --> C00008 + Cluster1959	CAALFM_C500180WA	['2.7.4.24']	0	1000	Inositol phosphate metabolism	sbo:SBO:0000176
R05661KEGGR05661	ATP:5-dehydro-2-deoxy-D-gluconate 6-phosphotransferase	C00002 + C06892 <=> C00008 + C06893		['2.7.1.92']	-1000	1000	Inositol phosphate metabolism	sbo:SBO:0000176/kegg.reaction:R05661/metanetx.reaction:MNXR190058
ry682YCM606	phosphatidylinositol 4-kinase	C00002 + C01194 --> C00008 + C01277	CAALFM_C501760CA or C5_01765C_B	['2.7.1.67']	0	1000	Inositol phosphate metabolism	sbo:SBO:0000176/metanetx.reaction:MNXR146068
ry1038YCM606	PI 3,5-P2 phosphatase	C00001 + C11556 --> C00009 + C04549	CAALFM_C101400CA or CAALFM_C101650WA or CAALFM_C109990WA or CAALFM_C303860WA or CAALFM_C400880WA or CAALFM_C504360CA or CAALFM_C603040CA	['3.1.3.-;3.1.3.36']	0	1000	Inositol phosphate metabolism	sbo:SBO:0000176/metanetx.reaction:MNXR190328
RXN10946MetaCyc	inositol-1,4,5,6-tetrakisphosphate 6-phosphatase	C00001 + C11555 --> C00009 + C01245		['3.1.3']	0	1000	Inositol phosphate metabolism	sbo:SBO:0000176/metanetx.reaction:MNXR116602
RXN10948MetaCyc	inositol-polyphosphate multikinase	C00002 + Cluster2165 <=> C00008 + C01245	CAALFM_C209730CA	['2.7.1.151']	-1000	1000	Inositol phosphate metabolism	sbo:SBO:0000176
RXN10974MetaCyc	1-diphosphoinositol pentakisphosphate 5-kinase	C00002 + C11174 --> C00008 + Cluster3503	CAALFM_C500180WA	['2.7.4.21;2.7.4.24']	0	1000	Inositol phosphate metabolism	sbo:SBO:0000176/kegg.reaction:R10548
r718iLC915		12.0 B00002 + 9.0 C00001 + 11.0 C01245 --> 15.0 C00009 + 6.0 C04637		[]	0	1000	Inositol phosphate metabolism	sbo:SBO:0000176
RXN1G121MetaCyc	L-cysteine:1D-myo-inositol 2-amino-2-deoxy-_-D-glucopyranoside ligase	C00002 + C00097 + C15658 <=> C00013 + C00020 + Cluster6821		['6.3.1.13']	-1000	1000	Inositol phosphate metabolism	sbo:SBO:0000176/kegg.reaction:R09591
r0083YCM606R09087	ATP:1D-myo-inositol-hexakisphosphate 5-phosphotransferase	C00002 + C01204 --> C00008 + C11526	CAALFM_C500180WA	['2.7.4.21']	0	1000	Inositol phosphate metabolism	sbo:SBO:0000176/kegg.reaction:R09087/bigg.reaction:MINOHPKn;PMI12346PS;R_MINOHPKn;R_PMI12346PS/metanetx.reaction:MNXR188413
ry316YCM606	PI synthase	C00137 + C00269 --> C00055 + C01194	CAALFM_C405210WA	['2.7.8.11']	0	1000	Inositol phosphate metabolism	sbo:SBO:0000176/metanetx.reaction:MNXR153159
ry722YCM606	PI 4-P 5-kinase	C00002 + C01277 --> C00008 + C04637	CAALFM_C301160WA	['2.7.1.68']	0	1000	Inositol phosphate metabolism	sbo:SBO:0000176/metanetx.reaction:MNXR189816
ry1006YCM606	PI 4-P phosphatase	C00001 + C01277 --> C00009 + C01194	CAALFM_C101400CA or CAALFM_C101650WA or CAALFM_C109990WA or CAALFM_C303860WA or CAALFM_C400880WA or CAALFM_C504360CA or CAALFM_C603040CA	['3.1.3.-;3.1.3.36']	0	1000	Inositol phosphate metabolism	sbo:SBO:0000176/metanetx.reaction:MNXR163432
R03333KEGGR03333	1D-myo-Inositol-1,2-cyclic-phosphate 2-inositolphosphohydrolase	C00001 + C04299 <=> C01177		['3.1.4.43']	-1000	1000	Inositol phosphate metabolism	sbo:SBO:0000176/kegg.reaction:R03333/metanetx.reaction:MNXR108101
ry944YCM606	PI 4,5-P2 phospholipase	C00001 + C04637 --> C00165 + C01245	CAALFM_C703710CA	['3.1.4.11']	0	1000	Inositol phosphate metabolism	sbo:SBO:0000176
R08503KEGGR08503	5-deoxy-D-glucuronate aldose-ketose-isomerase	C16737 <=> C06892		['5.3.1.30']	-1000	1000	Inositol phosphate metabolism	sbo:SBO:0000176/kegg.reaction:R08503/metanetx.reaction:MNXR189209
R09622KEGGR09622	acetyl-CoA:desacetylmycothiol N-acetyltransferase	C00024 + C19703 <=> C00010 + C06717		['2.3.1.189']	-1000	1000	Inositol phosphate metabolism	sbo:SBO:0000176/kegg.reaction:R09622/bigg.reaction:MSHS;R_MSHS/metanetx.reaction:MNXR189740
r0572YCM606	inositol-1,3,4,5-triphosphate 6-kinase, nucleus	C00002 + C01272 --> C00008 + C01284	CAALFM_C209730CA	['2.7.1.151']	0	1000	Inositol phosphate metabolism	sbo:SBO:0000176/bigg.reaction:MI1345PKn;R_MI1345PKn/metanetx.reaction:MNXR188397
ry1330YCM606	IPC synthase	C01194 + CHEBI52980 --> C00165 + CHEBI60412	CAALFM_C501240WA or CAALFM_C105070CA or CAALFM_C112200WA	['2.-.-.-']	0	1000	Inositol phosphate metabolism	sbo:SBO:0000176
RXN1G2MetaCyc	1-(2-acetamido-2-deoxy-alpha-D-glucopyranosyl)-1D-myo-inositol acetylhydrolase	C00001 + Cluster4269 <=> C00033 + C15658		['3.5.1.103']	-1000	1000	Inositol phosphate metabolism	sbo:SBO:0000176/kegg.reaction:R09651
R926ANIGER		C00668 --> C04006		[]	0	1000	Inositol phosphate metabolism	sbo:SBO:0000176/bigg.reaction:MI3PSA;R_MI3PSA/metanetx.reaction:MNXR101576
r204AORYZAER03394	D-myo-Inositol-1,4,5-trisphosphate 5-phosphohydrolase	C00001 + C01245 --> C00009 + C01220		['3.1.3.56']	0	1000	Inositol phosphate metabolism	sbo:SBO:0000176/kegg.reaction:R03394/bigg.reaction:MI145PP;MITPn;R_MI145PP;R_MITPn/metanetx.reaction:MNXR188407
R07324KEGGR07324	1D-myo-inositol-3-phosphate lyase (isomerizing)	C00092 --> C04006	CAALFM_CR10100CA	['5.5.1.4']	0	1000	Inositol phosphate metabolism	sbo:SBO:0000176/kegg.reaction:R07324/bigg.reaction:MI3PS;R_MI3PS/metanetx.reaction:MNXR195410
r205AORYZAE	Inositol-1,4-bisphosphate 1-phosphatase	2.0 C00001 + C01220 --> 2.0 C00009 + C00137		['3.1.3.57']	0	1000	Inositol phosphate metabolism	sbo:SBO:0000176
R06875KEGGR06875	1-Phosphatidyl-1D-myo-inositol 3,4-bisphosphate 3-phosphohydrolase	C00001 + C11554 <=> C00009 + C01277	CAALFM_C108860CA	['3.1.3.64']	-1000	1000	Inositol phosphate metabolism	sbo:SBO:0000176/kegg.reaction:R06875/metanetx.reaction:MNXR189793
R10065KEGGR10065	ATP:1D-myo-inositol-1,4,5-trisphosphate 3,6-phosphotransferase	2.0 C00002 + C01245 --> 2.0 C00008 + C01284	CAALFM_C209730CA	['2.7.1.151']	0	1000	Inositol phosphate metabolism	sbo:SBO:0000176/kegg.reaction:R10065/bigg.reaction:IPMK_c;R_IPMK_c/metanetx.reaction:MNXR189231
RXN10975MetaCyc	diphosphoinositol-polyphosphate diphosphatase	C00001 + Cluster3503 <-- C00009 + C11174		['3.6.1.52']	-1000	0	Inositol phosphate metabolism	sbo:SBO:0000176
r0575YCM606R03433	ATP:1D-myo-inositol-1,4,5-trisphosphate 3-phosphotransferase	C00002 + C01245 --> C00008 + C01272	CAALFM_C209730CA	['2.7.1.127']	0	1000	Inositol phosphate metabolism	sbo:SBO:0000176/kegg.reaction:R03433/bigg.reaction:MI145PK;MI145PKn;R_MI145PK;R_MI145PKn/metanetx.reaction:MNXR188405
RXN10976MetaCyc	3,5-bisdiphosphoinositol tetrakisphosphate phosphohydrolase	C00001 + Cluster1959 --> C00009 + Cluster1960		['3.6.1.52']	0	1000	Inositol phosphate metabolism	sbo:SBO:0000176
R09634KEGGR09634	UDP-N-acetyl-D-glucosamine:1D-myo-inositol 3-phosphate alpha-D-glycosyltransferase	C00043 + C04006 <=> C00015 + C19761		['2.4.1.250']	-1000	1000	Inositol phosphate metabolism	sbo:SBO:0000176/kegg.reaction:R09634/metanetx.reaction:MNXR113049
r0573YCM606R05801	ATP:1D-myo-inositol-1,4,5,6-tetrakisphosphate 3-phosphotransferase	C00002 + C11555 --> C00008 + C01284	CAALFM_C209730CA	['2.7.1.151']	0	1000	Inositol phosphate metabolism	sbo:SBO:0000176/kegg.reaction:R05801/bigg.reaction:AMITKP;AMITKPn;MI1456PK;MI1456PKn;R_AMITKP;R_AMITKPn;R_MI1456PK;R_MI1456PKn/metanetx.reaction:MNXR190666
R03427KEGGR03427	D-myo-Inositol 1,3,4-trisphosphate 1-phosphohydrolase	C00001 + C01243 --> C00009 + C04063		['3.1.3.57']	0	1000	Inositol phosphate metabolism	sbo:SBO:0000176/kegg.reaction:R03427/bigg.reaction:MI134PP;R_MI134PP/metanetx.reaction:MNXR188403
r0574YCM606R05800	ATP:1D-myo-inositol-1,4,5-trisphosphate 6-phosphotransferase	C00002 + C01245 --> C00008 + C11555	CAALFM_C209730CA	['2.7.1.151']	0	1000	Inositol phosphate metabolism	sbo:SBO:0000176/kegg.reaction:R05800/bigg.reaction:AMITP;MI145P6Kn;R_AMITP;R_MI145P6Kn/metanetx.reaction:MNXR190668
r738iLC915R03435	1-Phosphatidyl-1D-myo-inositol-4,5-bisphosphate inositoltrisphosphohydrolase	C00001 + C04637 --> C00641 + C01245	CAALFM_C703710CA	['3.1.4.11']	0	1000	Inositol phosphate metabolism	sbo:SBO:0000176/kegg.reaction:R03435/metanetx.reaction:MNXR148155
RXN10979MetaCyc	5-diphosphoinositol-pentakisphosphate 3-kinase	C00002 + C11526 --> C00008 + Cluster1959		['']	0	1000	Inositol phosphate metabolism	sbo:SBO:0000176
r0571YCM606R05202	ATP:1D-myo-inositol 1,3,4,5,6-pentakisphosphate 2-phosphotransferase	C00002 + C01284 --> C00008 + C01204	CAALFM_C403330WA	['2.7.1.158']	0	1000	Inositol phosphate metabolism	sbo:SBO:0000176/kegg.reaction:R05202/bigg.reaction:IPKK;MI13456PK;MI13456PKn;R_IPKK;R_MI13456PK;R_MI13456PKn/metanetx.reaction:MNXR192570
r0073YCM606R05779	5-Diphosphoinositol pentakisphosphate diphosphohydrolase	C00001 + CHEBI53064 <=> C00009 + C01204	CAALFM_C502220CA	['3.6.1.52']	-1000	1000	Inositol phosphate metabolism	sbo:SBO:0000176/kegg.reaction:R05779
RXN10959MetaCyc	inositol-1,3,4-trisphosphate 4-phosphatase	C00001 + C01243 <=> C00009 + C04062		['3.1.3.66']	-1000	1000	Inositol phosphate metabolism	sbo:SBO:0000176/kegg.reaction:R10950/bigg.reaction:MI134P4P;R_MI134P4P/metanetx.reaction:MNXR188399
ry974YCM606	PI 3-P phosphatase	C00001 + C04549 --> C00009 + C01194	CAALFM_C101400CA or CAALFM_C101650WA or CAALFM_C109990WA or CAALFM_C303860WA or CAALFM_C400880WA or CAALFM_C504360CA or CAALFM_C603040CA	['3.1.3.-;3.1.3.36']	0	1000	Inositol phosphate metabolism	sbo:SBO:0000176/metanetx.reaction:MNXR146028
r0092YCM606R05779	5-Diphosphoinositol pentakisphosphate diphosphohydrolase	C00001 + CHEBI53065 <=> C00009 + C01204	CAALFM_C502220CA	['3.6.1.52']	-1000	1000	Inositol phosphate metabolism	sbo:SBO:0000176/kegg.reaction:R05779
r731iLC915R03393	D-myo-Inositol-1,4-bisphosphate 1-phosphohydrolase	C00001 + C01220 <=> C00009 + C03546		['3.1.3.57']	-1000	1000	Inositol phosphate metabolism	sbo:SBO:0000176/kegg.reaction:R03393/bigg.reaction:MI14PP;R_MI14PP/metanetx.reaction:MNXR188411
r460iLC915R02654	UDP-N-acetyl-D-glucosamine:phosphatidylinositol N-acetyl-D-glucosaminyltransferase	C00043 + C01194 <=> C00015 + C01288	CAALFM_CR04040CA	['2.4.1.198']	-1000	1000	Inositol phosphate metabolism	sbo:SBO:0000176/kegg.reaction:R02654/metanetx.reaction:MNXR147741
R08603KEGGR08603	3D-(3,5/4)-trihydroxycyclohexane-1,2-dione acylhydrolase (decyclizing)	C00001 + C04287 <=> C16737		['3.7.1.22']	-1000	1000	Inositol phosphate metabolism	sbo:SBO:0000176/kegg.reaction:R08603/metanetx.reaction:MNXR139624
ry738YCM606	PI 3-P 5-kinase	C00002 + C04549 --> C00008 + C11556	CAALFM_C201990CA	['2.7.1.150']	0	1000	Inositol phosphate metabolism	sbo:SBO:0000176/metanetx.reaction:MNXR189802
R05799KEGGR05799	ATP:1D-myo-inositol-hexakisphosphate phosphotransferase	C00002 + C01204 --> C00008 + C11174	CAALFM_C500180WA	['2.7.4.24']	0	1000	Inositol phosphate metabolism	sbo:SBO:0000176/kegg.reaction:R05799/metanetx.reaction:MNXR149346
RXN10965MetaCyc	bis(diphospho)inositol tetrakisphosphate phosphohydrolase	C00001 + Cluster3503 --> C00009 + C11526		['3.6.1.52']	0	1000	Inositol phosphate metabolism	sbo:SBO:0000176
ry1054YCM606	PI 4,5-P2 phosphatase	C00001 + C04637 --> C00009 + C01277	CAALFM_C101400CA or CAALFM_C101650WA or CAALFM_C109990WA or CAALFM_C303860WA or CAALFM_C400880WA or CAALFM_C504360CA or CAALFM_C603040CA	['3.1.3.-;3.1.3.36']	0	1000	Inositol phosphate metabolism	sbo:SBO:0000176/metanetx.reaction:MNXR189810
r206AORYZAER01183	myo-Inositol:NAD+ 2-oxidoreductase	C00003 + C00137 <=> C00004 + C00691	CAALFM_C701170CA	['1.1.1.18']	-1000	1000	Inositol phosphate metabolism	sbo:SBO:0000176/kegg.reaction:R01183/metanetx.reaction:MNXR189677
N24674644624RXNMetaCyc	ATP:1D-myo-inositol-5-diphosphate-pentakisphosphate phosphotransferase	C00002 + C11526 --> C00008 + Cluster3503	CAALFM_C500180WA	['2.7.4.24']	0	1000	Inositol phosphate metabolism	sbo:SBO:0000176/kegg.reaction:R08964
RXN1G4MetaCyc	mycothiol synthase	C00024 + Cluster6821 <=> C00010 + C06717		['2.3.1.189']	-1000	1000	Inositol phosphate metabolism	sbo:SBO:0000176/kegg.reaction:R09622
RXN10977MetaCyc	diphosphoinositol-polyphosphate diphosphatase	C00001 + C11174 --> C00009 + C01204		['3.6.1.52']	0	1000	Inositol phosphate metabolism	sbo:SBO:0000176/metanetx.reaction:MNXR151197
R03430KEGGR03430	D-myo-Inositol 1,3,4,5-tetrakisphosphate 5-phosphohydrolase	C00001 + C01272 --> C00009 + C01243		['3.1.3.56']	0	1000	Inositol phosphate metabolism	sbo:SBO:0000176/kegg.reaction:R03430/bigg.reaction:ITKPHn;MI1345PP;R_ITKPHn;R_MI1345PP/metanetx.reaction:MNXR188287
RXN10978MetaCyc	3-diphosphoinositol pentakisphosphate phosphohydrolase	C00001 + Cluster1960 --> C00009 + C01204		['3.6.1.52']	0	1000	Inositol phosphate metabolism	sbo:SBO:0000176
RXN6501MetaCyc	D-inositol-3-phosphate glycosyltransferase	C00043 + C04006 <=> C00015 + Cluster2883		['2.4.1.250']	-1000	1000	Inositol phosphate metabolism	sbo:SBO:0000176/kegg.reaction:R09634
N5DEHYDRO2DEOXYGLUCONOKINASERXNMetaCyc	ATP:5-dehydro-2-deoxy-D-gluconate 6-phosphotransferase	C00002 + Cluster1237 <=> C00008 + Cluster4685		['2.7.1.92']	-1000	1000	Inositol phosphate metabolism	sbo:SBO:0000176/kegg.reaction:R05661
R09952KEGGR09952	2,4,6/3,5-pentahydroxycyclohexanone 2-isomerase	C20251 <=> C00691		['5.3.99.11']	-1000	1000	Inositol phosphate metabolism	sbo:SBO:0000176/kegg.reaction:R09952/metanetx.reaction:MNXR113348
ry714YCM606	phosphatidylinositol 3-kinase	C00002 + C01194 --> C00008 + C04549	CAALFM_CR00260WA or CAALFM_C110950CA or CAALFM_C106680WA or CAALFM_C108540CA or CAALFM_C106360WA or CAALFM_C207330WA or CAALFM_C501320WA or CAALFM_C110380CA or CAALFM_C404450CA or CAALFM_C603010WA or CAALFM_C504060CA or CAALFM_C502440CA or CAALFM_C110010CA or CAALFM_C111400CA or CAALFM_C112410CA or CAALFM_C502840CA or CAALFM_C602320CA or CAALFM_C206670CA or CAALFM_C203940CA or CAALFM_CR02040WA or…	['2.7.1.137;2.7.11.1']	0	1000	Inositol phosphate metabolism	sbo:SBO:0000176/metanetx.reaction:MNXR146065
r1093YCM606R01431	xylitol:NADP+ oxidoreductase	C00005 + C00181 --> C00006 + C00379	CAALFM_C502930CA	['1.1.1.21;1.1.1.307']	0	1000	L-Arabinose/Arabitol and D-Xylose/D,L-Xylulose/Xylitol metabolism	sbo:SBO:0000176/kegg.reaction:R01431/bigg.reaction:R_XYLR;XYLR/metanetx.reaction:MNXR146762
R01473KEGGR01473	UDP-L-arabinose 4-epimerase	C00935 <=> C00190		['5.1.3.5']	-1000	1000	L-Arabinose/Arabitol and D-Xylose/D,L-Xylulose/Xylitol metabolism	sbo:SBO:0000176/kegg.reaction:R01473/metanetx.reaction:MNXR151394
R157ANIGERR05604	D-arabinitol:NAD 4-oxidoreductase	C00003 + C01904 <-- C00004 + C00310		['1.1.1.11']	-1000	0	L-Arabinose/Arabitol and D-Xylose/D,L-Xylulose/Xylitol metabolism	sbo:SBO:0000176/kegg.reaction:R05604/metanetx.reaction:MNXR152732
r1092YCM606R01896	xylitol:NAD+ 2-oxidoreductase (D-xylulose-forming)	C00003 + C00379 <-- C00004 + C00310	CAALFM_CR10840CA	['1.1.1.9;1.1.1.14']	-1000	0	L-Arabinose/Arabitol and D-Xylose/D,L-Xylulose/Xylitol metabolism	sbo:SBO:0000176/kegg.reaction:R01896/metanetx.reaction:MNXR146764
r0319YCM606R02715	D-Arabinono-1,4-lactone:oxygen oxidoreductase	C00007 + C00652 <=> C00027 + C06316	CAALFM_CR09790WA	['1.1.3.37']	-1000	1000	L-Arabinose/Arabitol and D-Xylose/D,L-Xylulose/Xylitol metabolism	sbo:SBO:0000176/kegg.reaction:R02715/bigg.reaction:ARAB14LO;R_ARAB14LO/metanetx.reaction:MNXR147767
R03077KEGGR03077	UTP:beta-L-arabinose-1-phosphate uridylyltransferase	C00075 + C03906 <=> C00013 + C00935		['2.7.7.64']	-1000	1000	L-Arabinose/Arabitol and D-Xylose/D,L-Xylulose/Xylitol metabolism	sbo:SBO:0000176/kegg.reaction:R03077/metanetx.reaction:MNXR192326
r1094YCM606R01639	ATP:D-xylulose 5-phosphotransferase	C00002 + C00310 --> C00008 + C00231	CAALFM_C405300WA	['2.7.1.17']	0	1000	L-Arabinose/Arabitol and D-Xylose/D,L-Xylulose/Xylitol metabolism	sbo:SBO:0000176/kegg.reaction:R01639/metanetx.reaction:MNXR146758
R09477KEGGR09477	xylitol:NAD+ oxidoreductase	C00003 + C00379 <-- C00004 + C00181	CAALFM_C502930CA	['1.1.1.307']	-1000	0	L-Arabinose/Arabitol and D-Xylose/D,L-Xylulose/Xylitol metabolism	sbo:SBO:0000176/kegg.reaction:R09477/metanetx.reaction:MNXR112900
R03078KEGGR03078		2.0 B00001 + 3.0 C00935 <=> 3.0 C00015 + C02474		[]	-1000	1000	L-Arabinose/Arabitol and D-Xylose/D,L-Xylulose/Xylitol metabolism	sbo:SBO:0000176/kegg.reaction:R03078
R01429KEGGR01429	D-xylose:NAD+ 1-oxidoreductase	C00003 + C00181 <=> C00004 + C02266		['1.1.1.121;1.1.1.175']	-1000	1000	L-Arabinose/Arabitol and D-Xylose/D,L-Xylulose/Xylitol metabolism	sbo:SBO:0000176/kegg.reaction:R01429/metanetx.reaction:MNXR106988
R5ANIGER	aldose-1-epimerase	C00259 <=> C02479	CAALFM_C102150WA	['5.1.3.3']	-1000	1000	L-Arabinose/Arabitol and D-Xylose/D,L-Xylulose/Xylitol metabolism	sbo:SBO:0000176
R07056KEGGR07056	linoleate epoxidase	C00005 + C00007 + C01595 --> C00001 + C00006 + C14826	(CAALFM_C103550CA and CAALFM_C501290CA) or (CAALFM_CR04630CA and CAALFM_CR04640WA)	['1.14.13.-;1.14.14.1;1.14.14.-']	0	1000	Linoleic acid metabolism	sbo:SBO:0000176/kegg.reaction:R07056/bigg.reaction:HMR_2457;R_HMR_2457/metanetx.reaction:MNXR110766
R07055KEGGR07055	linoleate: monooxygenase	C00005 + C00007 + C01595 --> C00001 + C00006 + C14825	(CAALFM_C103550CA and CAALFM_C501290CA) or (CAALFM_CR04630CA and CAALFM_CR04640WA)	['1.14.13.-;1.14.14.1;1.14.14.-']	0	1000	Linoleic acid metabolism	sbo:SBO:0000176/kegg.reaction:R07055/bigg.reaction:C14825c;R_C14825c/metanetx.reaction:MNXR110765
R07766KEGGR07766	octanoyl-[acp]:protein N6-octanoyltransferase	C05752 + C16240 --> C00229 + C16236	CAALFM_C103180WA	['2.3.1.181']	0	1000	Lipoic acid metabolism	sbo:SBO:0000176/kegg.reaction:R07766/metanetx.reaction:MNXR150065
r648iLC915R07771	lipoate-protein ligase	C16238 + C16240 --> C00020 + C16237		['6.3.1.20']	0	1000	Lipoic acid metabolism	sbo:SBO:0000176/kegg.reaction:R07771/metanetx.reaction:MNXR150069
RXN8654MetaCyc	ATP + (R)-Lipoate <=> Diphosphate + Lipoyl-AMP	C00002 + Cluster6337 --> C00013 + C16238	CAALFM_C602900CA	['6.3.1.20']	0	1000	Lipoic acid metabolism	sbo:SBO:0000176/kegg.reaction:R07770
R10199KEGGR10199	S-adenosyl-L-methionine:botryococcene C-methyltransferase	2.0 C00019 + C20432 <=> 2.0 C00021 + C20435		['2.1.1.263']	-1000	1000	Lipoic acid metabolism	sbo:SBO:0000176/kegg.reaction:R10199/metanetx.reaction:MNXR113564
r360iLC915R07769	lipoyl-[acp]:protein N6-lipoyltransferase	C16239 + C16240 --> C00229 + C16237	CAALFM_C103180WA	['2.3.1.181']	0	1000	Lipoic acid metabolism	sbo:SBO:0000176/kegg.reaction:R07769/metanetx.reaction:MNXR150067
r672iLC915R07768	octanoyl-[acp]:sulfur sulfurtransferase	3.0 C00019 + 3.0 C05752 + 2.0 CHEBI17909 --> 3.0 C00073 + 3.0 C05198 + 3.0 C16239	CAALFM_C402290WA	['2.8.1.8']	0	1000	Lipoic acid metabolism	sbo:SBO:0000176
R10013KEGGR10013		C20279 <=> C00001 + C16138		[]	-1000	1000	Lysine metabolism	sbo:SBO:0000176/kegg.reaction:R10013/metanetx.reaction:MNXR113401
R07613KEGGR07613	LL-2,6-diaminoheptanedioate:2-oxoglutarate aminotransferase	C00026 + C00666 --> C00001 + C00025 + C03972		['2.6.1.83']	0	1000	Lysine metabolism	sbo:SBO:0000176/kegg.reaction:R07613/bigg.reaction:DAPAT_h;LDAPAT;R_DAPAT_h;R_LDAPAT/metanetx.reaction:MNXR97144
R02733KEGGR02733	N6-Acetyl-LL-2,6-diaminoheptanedioate amidohydrolase	C00001 + C04390 --> C00033 + C00666		['3.5.1.47']	0	1000	Lysine metabolism	sbo:SBO:0000176/kegg.reaction:R02733/bigg.reaction:ADPDA;DAPDA;R_ADPDA;R_DAPDA/metanetx.reaction:MNXR95477
R09596KEGGR09596	UDP-N-acetylmuramoyl-L-alanyl-D-glutamate:D-lysine alpha-ligase (ADP-forming)	C00002 + C00692 + C00739 <=> C00008 + C00009 + C19720		['6.3.2.37']	-1000	1000	Lysine metabolism	sbo:SBO:0000176/kegg.reaction:R09596/metanetx.reaction:MNXR189221
r158iLC915R03098	L-2-aminoadipate-6-semialdehyde:NADP+ 6-oxidoreductase; ATP:L-2-aminoadipate 6-O-adenylyltransferase	C00002 + C00956 <=> C00013 + C05560	CAALFM_C102820WA	['1.2.1.95']	-1000	1000	Lysine metabolism	sbo:SBO:0000176/kegg.reaction:R03098/metanetx.reaction:MNXR107947
R04390KEGGR04390	L-2-Aminoadipate-6-semialdehyde:NAD(P)+ 6-oxidoreductase	C00005 + C05535 --> C00006 + C04076 + C11482	CAALFM_C102820WA	['1.2.1.95']	0	1000	Lysine metabolism	sbo:SBO:0000176/kegg.reaction:R04390/metanetx.reaction:MNXR148701
R02401KEGGR02401	glutarate-semialdehyde:NAD+ oxidoreductase	C00001 + C00003 + C03273 <=> C00004 + C00489	CAALFM_C101810CA or CAALFM_C303470WA	['1.2.1.20']	-1000	1000	Lysine metabolism	sbo:SBO:0000176/kegg.reaction:R02401/bigg.reaction:OXPTNDH;R_OXPTNDH/metanetx.reaction:MNXR102248
r628ANIDULANS	L-Aminoadipate-semialdehyde dehydrogenase	C00002 + C00004 + C00956 --> C00003 + C00013 + C00020 + C04076	CAALFM_C100410CA or CAALFM_C202970CA or CAALFM_C702010CA	['1.2.1.31']	0	1000	Lysine metabolism	sbo:SBO:0000176/bigg.reaction:AASAD2;R_AASAD2/metanetx.reaction:MNXR152722
R00457KEGGR00457	L-Lysine:2-oxoglutarate 6-aminotransferase	C00026 + C00047 --> C00025 + C04076		['2.6.1.36']	0	1000	Lysine metabolism	sbo:SBO:0000176/kegg.reaction:R00457/bigg.reaction:LAT;R_LAT/metanetx.reaction:MNXR189927
r159iLC915R04390	L-2-aminoadipate-6-semialdehyde:NADP+ 6-oxidoreductase	C00004 + C05535 --> C00003 + C04076 + C11482	CAALFM_C102820WA	['1.2.1.95']	0	1000	Lysine metabolism	sbo:SBO:0000176/kegg.reaction:R04390
r160iLC915R04863	L-2-aminoadipate-6-semialdehyde:NADP+ 6-oxidoreductase	C05560 + C11482 <=> C00020 + C05535	CAALFM_C102820WA	['1.2.1.95']	-1000	1000	Lysine metabolism	sbo:SBO:0000176/kegg.reaction:R04863/metanetx.reaction:MNXR109173
r627ANIDULANS	L-Aminoadipate-semialdehyde dehydrogenase	C00002 + C00005 + C00956 --> C00006 + C00013 + C00020 + C04076	CAALFM_C100410CA or CAALFM_C202970CA or CAALFM_C702010CA	['1.2.1.31']	0	1000	Lysine metabolism	sbo:SBO:0000176/bigg.reaction:AASAD1;R_AASAD1/metanetx.reaction:MNXR152720
R02274KEGGR02274	5-Aminopentanoate:2-oxoglutarate aminotransferase	C00026 + C00431 <=> C00025 + C03273		['2.6.1.48']	-1000	1000	Lysine metabolism	sbo:SBO:0000176/kegg.reaction:R02274/bigg.reaction:APTNAT;R_APTNAT/metanetx.reaction:MNXR95904
R09510KEGGR09510	protein-N6,N6-dimethyl-L-lysine,2-oxoglutarate:oxygen oxidoreductase	C00007 + C00026 + C05545 <=> C00011 + C00042 + C00067 + C05544	CAALFM_CR00750CA	['1.14.11.27']	-1000	1000	Lysine metabolism	sbo:SBO:0000176/kegg.reaction:R09510/metanetx.reaction:MNXR112930
R04365KEGGR04365	Succinyl-CoA:2,3,4,5-tetrahydropyridine-2,6-dicarboxylate N-succinyltransferase	C00001 + C00091 + C03972 <=> C00010 + C04462		['2.3.1.117']	-1000	1000	Lysine metabolism	sbo:SBO:0000176/kegg.reaction:R04365/bigg.reaction:R_THDPS;THDPS/metanetx.reaction:MNXR188900
r0737iAL1006R02571	Glutaryl-CoA:dihydrolipoamide S-succinyltransferase	C00010 + C06157 --> C00527 + C15973	CAALFM_CR07420WA	['2.3.1.61']	0	1000	Lysine metabolism	sbo:SBO:0000176/kegg.reaction:R02571/metanetx.reaction:MNXR107586
RXN12042MetaCyc	UDP-N-acetylmuramoyl-L-alanyl-D-glutamate--D-lysine ligase	C00002 + C00692 + C00739 <=> C00008 + C00009 + Cluster6491		['6.3.2.37']	-1000	1000	Lysine metabolism	sbo:SBO:0000176/kegg.reaction:R09596
R04336KEGGR04336		C03871 <-- C00001 + C03972		[]	-1000	0	Lysine metabolism	sbo:SBO:0000176/kegg.reaction:R04336/metanetx.reaction:MNXR108820
R02788KEGGR02788	UDP-N-acetylmuramoyl-L-alanyl-D-glutamate:(L)-meso-2,6-diaminoheptanedioate gamma-ligase (ADP-forming); UDP-N-acetylmuramoyl-L-alanyl-D-glutamate:meso-2,6-diaminoheptanedioate ligase (ADP-forming)	C00002 + C00680 + C00692 <=> C00008 + C00009 + C04877		['6.3.2.13']	-1000	1000	Lysine metabolism	sbo:SBO:0000176/kegg.reaction:R02788/metanetx.reaction:MNXR147821
R09511KEGGR09511	protein-N6-methyl-L-lysine,2-oxoglutarate:oxygen oxidoreductase	C00007 + C00026 + C05544 --> C00011 + C00042 + C00067 + C02188	CAALFM_CR00750CA	['1.14.11.27']	0	1000	Lysine metabolism	sbo:SBO:0000176/kegg.reaction:R09511/metanetx.reaction:MNXR112931
R09597KEGGR09597	L-lysine:[tRNA(Ile2)]-cytidine34 ligase (AMP-forming)	C00002 + C00047 + C19722 <=> C00013 + C00020 + C19723		['6.3.4.19']	-1000	1000	Lysine metabolism	sbo:SBO:0000176/kegg.reaction:R09597
r0027YCM606R03444	(R)-2-hydroxybutane-1,2,4-tricarboxylate hydro-lyase	C01251 <=> C00001 + C04002	CAALFM_CR05790CA	['4.2.1.114;4.2.1.-']	-1000	1000	Lysine metabolism	sbo:SBO:0000176/kegg.reaction:R03444/bigg.reaction:MCITDm;R_MCITDm/metanetx.reaction:MNXR188379
R00451KEGGR00451	meso-2,6-diaminoheptanedioate carboxy-lyase (L-lysine-forming)	C00680 --> C00011 + C00047		['4.1.1.20']	0	1000	Lysine metabolism	sbo:SBO:0000176/kegg.reaction:R00451/bigg.reaction:DAPDC;DAPDC_h;R_DAPDC;R_DAPDC_h/metanetx.reaction:MNXR190874
r0988YCM606R00715	N6-(L-1,3-Dicarboxypropyl)-L-lysine:NAD+ oxidoreductase (L-lysine-forming)	C00001 + C00003 + C00449 --> C00004 + C00026 + C00047	CAALFM_C405320WA	['1.5.1.7']	0	1000	Lysine metabolism	sbo:SBO:0000176/kegg.reaction:R00715/bigg.reaction:R_SACCD2;SACCD2/metanetx.reaction:MNXR188816
R02735KEGGR02735	LL-2,6-Diaminoheptanedioate 2-epimerase	C00666 <=> C00680		['5.1.1.7']	-1000	1000	Lysine metabolism	sbo:SBO:0000176/kegg.reaction:R02735/bigg.reaction:DAPE;DAPEP_h;R_DAPE;R_DAPEP_h/metanetx.reaction:MNXR97143
r0738iAL1006R01940	2-Oxoadipate:lipoamde 2-oxidoreductase(decarboxylating and acceptor-succinylating)	C00322 + C16237 <=> C00011 + C06157	CAALFM_C300880WA	['1.2.4.2']	-1000	1000	Lysine metabolism	sbo:SBO:0000176/kegg.reaction:R01940
R04364KEGGR04364	Acetyl-CoA:L-2,3,4,5-tetrahydrodipicolinate N2-acetyltransferase	C00001 + C00024 + C03972 <-- C00010 + C05539	CAALFM_CR04240CA	['2.3.1.89;2.3.1.-']	-1000	0	Lysine metabolism	sbo:SBO:0000176/kegg.reaction:R04364/bigg.reaction:APATi;R_APATi;R_THPAT;THPAT/metanetx.reaction:MNXR190690
R04467KEGGR04467		C00026 + C04390 <=> C00025 + C05539		['2.6.1.-']	-1000	1000	Lysine metabolism	sbo:SBO:0000176/kegg.reaction:R04467/bigg.reaction:ADAPAT;APTA1i;R_ADAPAT;R_APTA1i/metanetx.reaction:MNXR95434
R10056KEGGR10056	protein-N6,N6-dimethyl-L-lysine,2-oxoglutarate:oxygen oxidoreductase	2.0 C00007 + 2.0 C00026 + C05545 --> 2.0 C00011 + 2.0 C00042 + 2.0 C00067 + C02188	CAALFM_CR00750CA	['1.14.11.27']	0	1000	Lysine metabolism	sbo:SBO:0000176/kegg.reaction:R10056/metanetx.reaction:MNXR113439
r0542YCM606R04371	Homoisocitrate hydro-lyase	C00001 + C04002 <=> C05662	CAALFM_C404410CA	['4.2.1.36;4.2.1.114']	-1000	1000	Lysine metabolism	sbo:SBO:0000176/kegg.reaction:R04371/bigg.reaction:HACNHm;R_HACNHm/metanetx.reaction:MNXR100552
R03771KEGGR03771	L-lysyl-tRNA(Lys):phosphatidylglycerol 3-O-lysyltransferase	C00344 + C01931 <=> C00066 + C04482		['2.3.2.3']	-1000	1000	Lysine metabolism	sbo:SBO:0000176/kegg.reaction:R03771
R02313KEGGR02313	N6-(L-1,3-Dicarboxypropyl)-L-lysine:NAD+ oxidoreductase;; N6-(L-1,3-Dicarboxypropyl)-L-lysine:NAD+ oxidoreductase (L-glutamate-forming)	C00001 + C00003 + C00449 <-- C00004 + C00025 + C04076		['1.5.1.9']	-1000	0	Lysine metabolism	sbo:SBO:0000176/kegg.reaction:R02313/bigg.reaction:AASS_c;R_AASS_c;R_r0525;r0525/metanetx.reaction:MNXR146786
r0018YCM606R01939	L-2-aminoadipate:2-oxoglutarate aminotransferase	C00025 + C00322 <=> C00026 + C00956	CAALFM_C200340CA	['2.6.1.39']	-1000	1000	Lysine metabolism	sbo:SBO:0000176/kegg.reaction:R01939/bigg.reaction:AATA;R_AATA;R_r0450;r0450/metanetx.reaction:MNXR95160
r308iSS884R04867	S-adenosyl-L-methionine:cytochrome-c-L-lysine N6-methyltransferase	C00019 + C05545 <=> C00021 + C05546	CAALFM_C210250CA or CAALFM_C306300WA or CAALFM_C100960CA or CAALFM_CR10360CA	['2.1.1.43;2.1.1.59;2.1.1.60']	-1000	1000	Lysine metabolism	sbo:SBO:0000176/kegg.reaction:R04867/metanetx.reaction:MNXR145480
r0989YCM606R02315	N6-(L-1,3-Dicarboxypropyl)-L-lysine:NADP+ oxidoreductase	C00005 + C00025 + C04076 --> C00001 + C00006 + C00449	CAALFM_C306590WA	['1.5.1.10']	0	1000	Lysine metabolism	sbo:SBO:0000176/kegg.reaction:R02315/bigg.reaction:R_SACCD1;R_SACCD4m;SACCD1;SACCD4m/metanetx.reaction:MNXR146359
RXN8163MetaCyc	D-lysine oxidase	C00001 + C00739 <=> C01342 + C03239	CAALFM_C103670CA	['1.4.3.3']	-1000	1000	Lysine metabolism	sbo:SBO:0000176
r297iLC915R04866	S-adenosyl-L-methionine:cytochrome-c-L-lysine N6-methyltransferase	C00019 + C05544 --> C00021 + C05545	CAALFM_C210250CA or CAALFM_C306300WA or CAALFM_C100960CA or CAALFM_CR10360CA	['2.1.1.43;2.1.1.59;2.1.1.60']	0	1000	Lysine metabolism	sbo:SBO:0000176/kegg.reaction:R04866/metanetx.reaction:MNXR149012
r299iLC915R03875	histone-lysine N-methyltransferase	C00019 + C02188 <-- C00021 + C05544	CAALFM_C210250CA or CAALFM_C306300WA or CAALFM_C100960CA or CAALFM_CR10360CA	['2.1.1.43;2.1.1.59;2.1.1.60']	-1000	0	Lysine metabolism	sbo:SBO:0000176/kegg.reaction:R03875/metanetx.reaction:MNXR148430
R02734KEGGR02734	N-Succinyl-LL-2,6-diaminoheptanedioate amidohydrolase	C00001 + C04421 --> C00042 + C00666		['3.5.1.18']	0	1000	Lysine metabolism	sbo:SBO:0000176/kegg.reaction:R02734/bigg.reaction:R_SDPDS;SDPDS/metanetx.reaction:MNXR104300
r843AORYZAE	Lysyl-tRNA synthetase	C00002 + C00047 + C00066 --> C00013 + C00020 + C01931	CAALFM_C307410CA	['6.1.1.6']	0	1000	Lysine metabolism	sbo:SBO:0000176
r0545YCM606R01934	(1R,2S)-1-hydroxybutane-1,2,4-tricarboxylate:NAD+ oxidoreductase (decarboxylating); homoisocitrate:NAD+ oxidoreductase (decarboxylating)	C00003 + C05662 --> C00004 + C00011 + C00322	CAALFM_CR01400WA	['1.1.1.87;1.1.1.286']	0	1000	Lysine metabolism	sbo:SBO:0000176/kegg.reaction:R01934/bigg.reaction:HICITD;R_HICITD/metanetx.reaction:MNXR107239
r0678YCM606R03103	L-2-aminoadipate-6-semialdehyde:NADP+ 6-oxidoreductase	C00005 + C00956 --> C00001 + C00006 + C04076	CAALFM_C100410CA or CAALFM_C202970CA or CAALFM_C702010CA	['1.2.1.31']	0	1000	Lysine metabolism	sbo:SBO:0000176/kegg.reaction:R03103/bigg.reaction:AASDH1_c;R_AASDH1_c/metanetx.reaction:MNXR148006
r161iLC915R03102	L-2-aminoadipate-6-semialdehyde:NAD+ 6-oxidoreductase	C00001 + C00003 + C04076 --> C00004 + C00956	CAALFM_C100410CA or CAALFM_C202970CA or CAALFM_C702010CA	['1.2.1.31']	0	1000	Lysine metabolism	sbo:SBO:0000176/kegg.reaction:R03102/bigg.reaction:AASAD3;AASAD3m;R_AASAD3;R_AASAD3m/metanetx.reaction:MNXR151528
R00716KEGGR00716	N6-(L-1,3-Dicarboxypropyl)-L-lysine:NADP+ oxidoreductase (L-lysine-forming)	C00001 + C00006 + C00449 <=> C00005 + C00026 + C00047		['1.5.1.8']	-1000	1000	Lysine metabolism	sbo:SBO:0000176/kegg.reaction:R00716/bigg.reaction:R_SACCD3m;R_SACCD_c;SACCD3m;SACCD_c/metanetx.reaction:MNXR188818
R04475KEGGR04475	N-Succinyl-L-2,6-diaminoheptanedioate:2-oxoglutarate amino-transferase	C00026 + C04421 <=> C00025 + C04462		['2.6.1.17']	-1000	1000	Lysine metabolism	sbo:SBO:0000176/kegg.reaction:R04475/bigg.reaction:R_SDPTA;SDPTA/metanetx.reaction:MNXR104301
N146144611461RXNMetaCyc	gamma-butyrobetaine dioxygenase	C00007 + C00026 + C01181 --> C00011 + C00042 + C00318		['1.14.11.1']	0	1000	Lysine metabolism	sbo:SBO:0000176/kegg.reaction:R02397/bigg.reaction:BBHOX;R_BBHOX/metanetx.reaction:MNXR153089
r157iLC915R03283	4-Trimethylammoniobutanal:NAD+ 1-oxidoreductase; 4-Trimethylammoniobutanal:NAD+ oxidoreductase	C00001 + C00003 + CHEBI18020 --> C00004 + C01181	CAALFM_C100410CA or CAALFM_C202970CA or CAALFM_C702010CA	['1.2.1.3;1.2.1.47']	0	1000	Lysine metabolism	sbo:SBO:0000176/kegg.reaction:R03283
GLUTARYLCOADEHYDROGENASERXNMetaCyc	glutaryl-CoA:electron-transfer flavoprotein 2,3-oxidoreductase (decarboxylating)	C00527 + C04253 <=> C00011 + C00877 + C04570		['1.3.8.6']	-1000	1000	Lysine metabolism	sbo:SBO:0000176/kegg.reaction:R02488/metanetx.reaction:MNXR107539
GLUTARYLCOADEHYDROGRXNMetaCyc	glutaryl-CoA:electron-transfer flavoprotein 2,3-oxidoreductase	C00527 + C04253 <=> C02411 + C04570		['1.3.8.6']	-1000	1000	Lysine metabolism	sbo:SBO:0000176/kegg.reaction:R10074/metanetx.reaction:MNXR113456
LYSINE23AMINOMUTASERXNMetaCyc	L-Lysine 2,3-aminomutase	C00047 <=> C01142		['5.4.3.2']	-1000	1000	Lysine metabolism	sbo:SBO:0000176/kegg.reaction:R00461/bigg.reaction:LYSAM;R_LYSAM/metanetx.reaction:MNXR101254
BETALYSINE56AMINOMUTASERXNMetaCyc	(3S)-3,6-diaminohexanoate 5,6-aminomutase	C01142 <=> C01186		['5.4.3.4']	-1000	1000	Lysine metabolism	sbo:SBO:0000176/kegg.reaction:R03275/metanetx.reaction:MNXR148086
RXN_1_4_1_11_MetaCyc	L-erythro-3,5-diaminohexanoate:NAD+ oxidoreductase (deaminating)	C00001 + C00003 + C01186 <=> C00004 + C01342 + C03656		['1.4.1.11']	-1000	1000	Lysine metabolism	sbo:SBO:0000176/kegg.reaction:R03349/metanetx.reaction:MNXR148105
R125RXNMetaCyc	(5S)-5-amino-3-oxohexanoate:acetyl-CoA ethylamine transferase	C00024 + C03656 <=> C00164 + C05231		['2.3.1.247']	-1000	1000	Lysine metabolism	sbo:SBO:0000176/kegg.reaction:R10564/metanetx.reaction:MNXR113893
RXN_4_3_1_14_MetaCyc	L-3-aminobutyryl-CoA ammonia-lyase	C05231 <=> C00877 + C01342		['4.3.1.14']	-1000	1000	Lysine metabolism	sbo:SBO:0000176/kegg.reaction:R03030/metanetx.reaction:MNXR107900
R00877KEGGR00877	D-mannose aldose-ketose-isomerase	C00159 <=> C00095		['5.3.1.7']	-1000	1000	Mannose/Mannitol, Fructose and Sorbose/Sorbitol metabolism	sbo:SBO:0000176/kegg.reaction:R00877/metanetx.reaction:MNXR147095
R205ANIGERR02731	D-Fructose-2,6-bisphosphate 2-phosphohydrolase	C00001 + C00665 --> C00009 + C05345	CAALFM_C102320CA or CAALFM_CR08550WA	['3.1.3.46']	0	1000	Mannose/Mannitol, Fructose and Sorbose/Sorbitol metabolism	sbo:SBO:0000176/kegg.reaction:R02731/bigg.reaction:FBP26;R_FBP26/metanetx.reaction:MNXR147048
r0090YCM606	6-phosphofructo-2-kinase	C00002 + C00085 --> C00008 + C00665	CAALFM_C102320CA or CAALFM_CR08550WA or CAALFM_C108950WA or CAALFM_C111080WA	['2.7.1.105']	0	1000	Mannose/Mannitol, Fructose and Sorbose/Sorbitol metabolism	sbo:SBO:0000176/bigg.reaction:PFK26;R_PFK26/metanetx.reaction:MNXR145944
R02868KEGGR02868	dATP:D-hexose 6-phosphotransferase	C00131 + C00794 --> C00206 + C01096	CAALFM_CR04510WA	['2.7.1.1']	0	1000	Mannose/Mannitol, Fructose and Sorbose/Sorbitol metabolism	sbo:SBO:0000176/kegg.reaction:R02868/metanetx.reaction:MNXR191244
R09031KEGGR09031	D-allulose-6-phosphate 3-epimerase	C18096 <=> C00085		['5.1.3.-']	-1000	1000	Mannose/Mannitol, Fructose and Sorbose/Sorbitol metabolism	sbo:SBO:0000176/kegg.reaction:R09031/metanetx.reaction:MNXR151590
r308AORYZAER01332	beta-D-mannan hydrolases	C00001 + C02492 <=> 2.0 B00001 + C00159	CAALFM_CR02800CA	['3.2.1.25;3.2.1.78']	-1000	1000	Mannose/Mannitol, Fructose and Sorbose/Sorbitol metabolism	sbo:SBO:0000176/kegg.reaction:R01332
r0902YCM606R01818	D-mannose 6-phosphate 1,6-phosphomutase	C00636 <=> C00275	CAALFM_C102480WA	['5.4.2.8']	-1000	1000	Mannose/Mannitol, Fructose and Sorbose/Sorbitol metabolism	sbo:SBO:0000176/kegg.reaction:R01818/bigg.reaction:PMANM;R_PMANM/metanetx.reaction:MNXR145703
R204ANIGERR02732	ATP:D-fructose-6-phosphate 2-phosphotransferase	C00002 + C05345 <=> C00008 + C00665	CAALFM_C102320CA or CAALFM_CR08550WA or CAALFM_C108950WA or CAALFM_C111080WA	['2.7.1.105']	-1000	1000	Mannose/Mannitol, Fructose and Sorbose/Sorbitol metabolism	sbo:SBO:0000176/kegg.reaction:R02732/bigg.reaction:PFK26;R_PFK26/metanetx.reaction:MNXR145944
r549iLC915R00867	ATP:D-fructose 6-phosphotransferase	C00002 + C02336 --> C00008 + C05345	CAALFM_CR04510WA	['2.7.1.1;2.7.1.4']	0	1000	Mannose/Mannitol, Fructose and Sorbose/Sorbitol metabolism	sbo:SBO:0000176/kegg.reaction:R00867/bigg.reaction:HEX7;HEX7_1;R_HEX7;R_HEX7_1/metanetx.reaction:MNXR145194
R00876KEGGR00876	ITP:D-fructose 6-phosphotransferase	C00081 + C00095 --> C00085 + C00104	CAALFM_CR04510WA	['2.7.1.1']	0	1000	Mannose/Mannitol, Fructose and Sorbose/Sorbitol metabolism	sbo:SBO:0000176/kegg.reaction:R00876/metanetx.reaction:MNXR147093
R09030KEGGR09030	D-allose-6-phosphate aldose-ketose-isomerase	C02962 <=> C18096	CAALFM_C301480CA	['5.3.1.6']	-1000	1000	Mannose/Mannitol, Fructose and Sorbose/Sorbitol metabolism	sbo:SBO:0000176/kegg.reaction:R09030/metanetx.reaction:MNXR151351
R01140KEGGR01140	dATP:D-fructose 6-phosphotransferase	C00095 + C00131 --> C00085 + C00206	CAALFM_CR04510WA	['2.7.1.1']	0	1000	Mannose/Mannitol, Fructose and Sorbose/Sorbitol metabolism	sbo:SBO:0000176/kegg.reaction:R01140/metanetx.reaction:MNXR106836
R197ANIGERR00867	ATP:D-fructose 6-phosphotransferase	C00002 + C00095 --> C00008 + C05345	CAALFM_CR04510WA	['2.7.1.1;2.7.1.4']	0	1000	Mannose/Mannitol, Fructose and Sorbose/Sorbitol metabolism	sbo:SBO:0000176/kegg.reaction:R00867/metanetx.reaction:MNXR106668
r0722YCM606R00885	GTP:alpha-D-mannose-1-phosphate guanylyltransferase	C00044 + C00636 --> C00013 + C00096	CAALFM_C307950CA	['2.7.7.13']	0	1000	Mannose/Mannitol, Fructose and Sorbose/Sorbitol metabolism	sbo:SBO:0000176/kegg.reaction:R00885/bigg.reaction:MAN1PT;R_MAN1PT/metanetx.reaction:MNXR145509
ALDOSE6PHOSPHATEREDUCTASENADPHRXNMetaCyc	D-Sorbitol 6-phosphate:NADP+ 1-oxidoreductase	C00006 + C01096 <-- C00005 + C01172		['1.1.1.200']	-1000	0	Mannose/Mannitol, Fructose and Sorbose/Sorbitol metabolism	sbo:SBO:0000176/kegg.reaction:R00834
R07059KEGGR07059	GDP-L-fucose synthase	C01222 <=> C14830		['1.1.1.271']	-1000	1000	Mannose/Mannitol, Fructose and Sorbose/Sorbitol metabolism	sbo:SBO:0000176/kegg.reaction:R07059/bigg.reaction:GDMANE;R_GDMANE/metanetx.reaction:MNXR189616
r551iLC915R02865	ATP:D-hexose 6-phosphotransferase	C00002 + C00794 --> C00008 + C01096	CAALFM_CR04510WA	['2.7.1.1']	0	1000	Mannose/Mannitol, Fructose and Sorbose/Sorbitol metabolism	sbo:SBO:0000176/kegg.reaction:R02865/metanetx.reaction:MNXR191240
R07133KEGGR07133	D-sorbitol-6-phosphate:NAD+ 2-oxidoreductase	C00003 + C01096 <-- C00004 + C00085		['1.1.1.140']	-1000	0	Mannose/Mannitol, Fructose and Sorbose/Sorbitol metabolism	sbo:SBO:0000176/kegg.reaction:R07133/bigg.reaction:R_SBTPD;SBTPD/metanetx.reaction:MNXR191291
r0535YCM606R01326	ATP:D-mannose 6-phosphotransferase	C00002 + C00159 --> C00008 + C00275	CAALFM_CR04510WA	['2.7.1.1;2.7.1.7']	0	1000	Mannose/Mannitol, Fructose and Sorbose/Sorbitol metabolism	sbo:SBO:0000176/kegg.reaction:R01326/bigg.reaction:AM6PTh;HEX4;R_AM6PTh;R_HEX4/metanetx.reaction:MNXR152967
R00888KEGGR00888	GDP-alpha-D-mannose 4,6-hydro-lyase (GDP-4-dehydro-alpha-D-rhamnose-forming); GDP-mannose 4,6-hydro-lyase (GDP-4-dehydro-6-deoxy-D-mannose-forming)	C00096 <=> C00001 + C01222		['4.2.1.47']	-1000	1000	Mannose/Mannitol, Fructose and Sorbose/Sorbitol metabolism	sbo:SBO:0000176/kegg.reaction:R00888/bigg.reaction:GMAND;R_GMAND/metanetx.reaction:MNXR189638
N146146146271RXNMetaCyc	GDP-L-fucose:NADP+ 4-oxidoreductase (3,5-epimerizing)	C00005 + C01222 <=> C00006 + Cluster6234		['1.1.1.271']	-1000	1000	Mannose/Mannitol, Fructose and Sorbose/Sorbitol metabolism	sbo:SBO:0000176/kegg.reaction:R05692
r0322YCM606R02568	D-fructose 1-phosphate D-glyceraldehyde-3-phosphate-lyase	C01094 <-- C00111 + C00577	CAALFM_C401750CA	['4.1.2.13']	-1000	0	Mannose/Mannitol, Fructose and Sorbose/Sorbitol metabolism	sbo:SBO:0000176/kegg.reaction:R02568/bigg.reaction:FBA2;FPGPL;R_FBA2;R_FPGPL/metanetx.reaction:MNXR191073
r0723YCM606R00772	D-mannose-6-phosphate aldose-ketose-isomerase	C00275 <=> C00085	CAALFM_C209640WA	['5.3.1.8']	-1000	1000	Mannose/Mannitol, Fructose and Sorbose/Sorbitol metabolism	sbo:SBO:0000176/kegg.reaction:R00772/bigg.reaction:MAN6PI;R_MAN6PI/metanetx.reaction:MNXR191977
R01327KEGGR01327	ITP:D-mannose 6-phosphotransferase	C00081 + C00159 --> C00104 + C00275	CAALFM_CR04510WA	['2.7.1.1']	0	1000	Mannose/Mannitol, Fructose and Sorbose/Sorbitol metabolism	sbo:SBO:0000176/kegg.reaction:R01327/bigg.reaction:R_r0360;r0360/metanetx.reaction:MNXR146777
r0448YCM606R00763	beta-D-fructose-2,6-bisphosphate 2-phosphohydrolase	C00001 + C00665 --> C00009 + C00085	CAALFM_C102320CA or CAALFM_CR08550WA	['3.1.3.46']	0	1000	Mannose/Mannitol, Fructose and Sorbose/Sorbitol metabolism	sbo:SBO:0000176/kegg.reaction:R00763/bigg.reaction:FBP26;R_FBP26/metanetx.reaction:MNXR147048
R196ANIGERR01819	D-mannose-6-phosphate aldose-ketose-isomerase	C00275 <=> C05345	CAALFM_C209640WA	['5.3.1.8']	-1000	1000	Mannose/Mannitol, Fructose and Sorbose/Sorbitol metabolism	sbo:SBO:0000176/kegg.reaction:R01819/bigg.reaction:MAN6PI;R_MAN6PI/metanetx.reaction:MNXR191977
N146146994628RXNMetaCyc	D-Glucose:D-fructose oxidoreductase	C00095 + C00221 --> C00198 + C00794		['1.1.99.28']	0	1000	Mannose/Mannitol, Fructose and Sorbose/Sorbitol metabolism	sbo:SBO:0000176/kegg.reaction:R00874/metanetx.reaction:MNXR173126
R01330KEGGR01330	dATP:D-mannose 6-phosphotransferase	C00131 + C00159 --> C00206 + C00275	CAALFM_CR04510WA	['2.7.1.1']	0	1000	Mannose/Mannitol, Fructose and Sorbose/Sorbitol metabolism	sbo:SBO:0000176/kegg.reaction:R01330/bigg.reaction:R_r0361;r0361/metanetx.reaction:MNXR146780
R206ANIGERR07145	L-iditol:NAD+ 2-oxidoreductase	C00003 + C01507 <=> C00004 + C00247		['1.1.1.14']	-1000	1000	Mannose/Mannitol, Fructose and Sorbose/Sorbitol metabolism	sbo:SBO:0000176/kegg.reaction:R07145/metanetx.reaction:MNXR110845
RXN8631MetaCyc	D-fructose 1-phosphate D-glyceraldehyde-3-phosphate-lyase	Cluster6115 <=> C00111 + C00577	CAALFM_C401750CA	['4.1.2.13']	-1000	1000	Mannose/Mannitol, Fructose and Sorbose/Sorbitol metabolism	sbo:SBO:0000176/kegg.reaction:R02568
R02867KEGGR02867	ITP:D-hexose 6-phosphotransferase	C00081 + C00794 --> C00104 + C01096	CAALFM_CR04510WA	['2.7.1.1']	0	1000	Mannose/Mannitol, Fructose and Sorbose/Sorbitol metabolism	sbo:SBO:0000176/kegg.reaction:R02867/metanetx.reaction:MNXR192114
R08548KEGGR08548	fructose-1-phosphatase	C00001 + C01094 --> C00009 + C00095		['3.1.3.68']	0	1000	Mannose/Mannitol, Fructose and Sorbose/Sorbitol metabolism	sbo:SBO:0000176/kegg.reaction:R08548/metanetx.reaction:MNXR150327
R02925KEGGR02925	D-Sorbitol:(acceptor) 1-oxidoreductase	C00016 + C00794 <=> C00247 + C01352		['1.1.99.21']	-1000	1000	Mannose/Mannitol, Fructose and Sorbose/Sorbitol metabolism	sbo:SBO:0000176/kegg.reaction:R02925/metanetx.reaction:MNXR192040
r30iLC915R07133	D-sorbitol-6-phosphate:NAD+ 2-oxidoreductase	C00003 + C01096 <-- C00004 + C05345		['1.1.1.140']	-1000	0	Mannose/Mannitol, Fructose and Sorbose/Sorbitol metabolism	sbo:SBO:0000176/kegg.reaction:R07133/bigg.reaction:R_SBTPD;SBTPD/metanetx.reaction:MNXR191291
R07060KEGGR07060	GDP-L-fucose synthase	C00005 + C14830 <=> C00006 + C00325		['1.1.1.271']	-1000	1000	Mannose/Mannitol, Fructose and Sorbose/Sorbitol metabolism	sbo:SBO:0000176/kegg.reaction:R07060/bigg.reaction:GOFUCR;R_GOFUCR/metanetx.reaction:MNXR145110
R01059KEGGR01059	ATP:D-glyceraldehyde 3-phosphotransferase	C00002 + C00577 <=> C00008 + C00118	CAALFM_C109190CA	['2.7.1.28']	-1000	1000	Mannose/Mannitol, Fructose and Sorbose/Sorbitol metabolism	sbo:SBO:0000176/kegg.reaction:R01059/metanetx.reaction:MNXR146589
R05692KEGGR05692	GDP-L-fucose:NADP+ 4-oxidoreductase (3,5-epimerizing)	C00006 + C00325 <=> C00005 + C01222		['1.1.1.271']	-1000	1000	Mannose/Mannitol, Fructose and Sorbose/Sorbitol metabolism	sbo:SBO:0000176/kegg.reaction:R05692/bigg.reaction:GFUCS;R_GFUCS/metanetx.reaction:MNXR191949
R01951KEGGR01951	GTP:beta-L-fucose-1-phosphate guanylyltransferase	C00044 + C02985 <=> C00013 + C00325		['2.7.7.30']	-1000	1000	Mannose/Mannitol, Fructose and Sorbose/Sorbitol metabolism	sbo:SBO:0000176/kegg.reaction:R01951/bigg.reaction:F1PGT;R_F1PGT/metanetx.reaction:MNXR151968
R09244KEGGR09244	(2Z,6E)-farnesyl-diphosphate:isopentenyl-diphosphate farnesylcistransferase (adding 7 isopentenyl units)	7.0 C00129 + C16826 <=> 7.0 C00013 + C18321		['2.5.1.86']	-1000	1000	Metabolism of terpenoids and polyketides	sbo:SBO:0000176/kegg.reaction:R09244/metanetx.reaction:MNXR112681
R06326KEGGR06326	(gibberellin-44),2-oxoglutarate:oxygen oxidoreductase	C00001 + C11861 <=> C00011 + C11863		['1.14.11.12']	-1000	1000	Metabolism of terpenoids and polyketides	sbo:SBO:0000176/kegg.reaction:R06326
R06366KEGGR06366	Aldehyde:NAD+ oxidoreductase	C00001 + C00003 + C02576 --> C00004 + C11924	CAALFM_C100410CA or CAALFM_C202970CA or CAALFM_C702010CA	['1.2.1.3']	0	1000	Metabolism of terpenoids and polyketides	sbo:SBO:0000176/kegg.reaction:R06366/bigg.reaction:PYLALDOX;PYLALDOXm;R_PYLALDOX;R_PYLALDOXm/metanetx.reaction:MNXR103375
R10066KEGGR10066	ent-kaur-16-ene,NADPH:oxygen oxidoreductase (hydroxylating)	3.0 C00005 + 3.0 C00007 + C06090 <=> 4.0 C00001 + 3.0 C00006 + C11874		['1.14.14.86']	-1000	1000	Metabolism of terpenoids and polyketides	sbo:SBO:0000176/kegg.reaction:R10066/metanetx.reaction:MNXR176618
RXN11284MetaCyc	phellandrene synthase	2.0 C06111 <=> 2.0 C00013 + 3.0 C06308		[]	-1000	1000	Metabolism of terpenoids and polyketides	sbo:SBO:0000176
[truncated: 1,645 more rows]

## Sheet: Metabolites
ID	NAME	FORMULA	COMPARTMENT	db_links
[truncated: 2,727 more rows]

## Sheet: Genes
ID	NAME
C5_01765C_B	PIK1_CANAL
[truncated: 817 more rows]

## Sheet: Description
Supplementary Table S4
[truncated: 4 more rows]
