# Supplementary material for: Genome-scale metabolic modeling reveals specific vaginal Lactobacillus strains and their metabolites as key inhibitors of Candida albicans
Source: Microbiol Spectr. 2025 Apr 16;13(6):e02984-24. doi: 10.1128/spectrum.02984-24 (PMC12186704; doi:10.1128/spectrum.02984-24)
Supplement: Table S5 — Selected Lactobacillus and metabolic models. [file spectrum.02984-24-s0008.xlsx]

## Sheet: 27 common lactobacilli
species
Lactobacillus acidophilus
Lactobacillus amylolyticus
Lactobacillus amylovorus
Lactobacillus antri
Lactobacillus brevis
Lactobacillus casei
Lactobacillus paracasei
Lactobacillus crispatus
Lactobacillus delbrueckii
Lactobacillus fermentum
Lactobacillus gasseri
Lactobacillus helveticus
Lactobacillus iners
Lactobacillus jensenii
Lactobacillus johnsonii
Lactobacillus kefiranofaciens
Lactobacillus mucosae
Lactobacillus oris
Lactobacillus pentosus
Lactobacillus plantarum
Lactobacillus reuteri
Lactobacillus rhamnosus
Lactobacillus ruminis
Lactobacillus sakei
Lactobacillus salivarius
Lactobacillus ultunensis
Lactobacillus vaginalis

## Sheet:  lactobacilli GEMs
	MicrobeID	PubSeedID	2 - complete comparative genomics; 1 - certain comparative genomics; 0 - no comparative genomics	Strain	Species	Genus	Family	Order	Class	Phylum	Kingdom	Host	NCBI Taxonomy ID	Annotation version ID	RefSeq ID	GCF ID	IMG Genome ID	Strain/species reference	Reference category	Ecotype	Specific Ecosystem	Cell Shape	Cultured	Diseases	Ecosystem	Ecosystem Category	Ecosystem Subtype	Ecosystem Type	Gram Staining	Oxygen Requirement
1	Lactobacillus_acidophilus_ATCC_4796	Lactobacillus acidophilus ATCC 4796 (525306.3)	2	Lactobacillus acidophilus ATCC 4796	Lactobacillus acidophilus	Lactobacillus	Lactobacillaceae	Lactobacillales	Bacilli	Firmicutes	Bacteria	Human	525306	525306	GCF_000191545.1	GCF_000159715.1	643886014	PMID:20203603; PMID:24861948	AGORA 1.03	0	0		Yes	0	Host-associated	Human	Unclassified	Unclassified	Gram+	Microaerophile
2	Lactobacillus_acidophilus_La_14	Lactobacillus acidophilus La-14 (1314884.3)	2	Lactobacillus acidophilus La-14	Lactobacillus acidophilus	Lactobacillus	Lactobacillaceae	Lactobacillales	Bacilli	Firmicutes	Bacteria	Human	1314884	1.31488e+06	GCF_000159715.1	GCF_000389675.2	2563366581	Strains of species found in the human gut (PMID:24861948) present in PubSEED	Initial strain selection	0	0	0	Yes	0	0	0	0	0	Gram+	Microaerophile
3	Lactobacillus_acidophilus_NCFM	Lactobacillus acidophilus NCFM (272621.13)	1	Lactobacillus acidophilus NCFM	Lactobacillus acidophilus	Lactobacillus	Lactobacillaceae	Lactobacillales	Bacilli	Firmicutes	Bacteria	Human	272621	272621	GCF_000389675.2	GCF_000011985.1	637000138	PMID:20203603; PMID:24861948	AGORA 1.03	0	0		Yes	0	Host-associated	Human	Unclassified	Unclassified	Gram+	Microaerophile
4	Lactobacillus_amylolyticus_DSM_11664	Lactobacillus amylolyticus DSM 11664 (585524.3)	2	Lactobacillus amylolyticus DSM 11664	Lactobacillus amylolyticus	Lactobacillus	Lactobacillaceae	Lactobacillales	Bacilli	Firmicutes	Bacteria	Human	585524	585524		GCF_001435665.1	2671180773	PMID:20203603; PMID:24861948	AGORA 1.03	0	0		Yes	0	Engineered	Food production	Unclassified	Fermented beverages	Gram+	Microaerophile
5	Lactobacillus_amylovorus_30SC	Lactobacillus acidophilus 30SC (891391.3)	2	Lactobacillus acidophilus 30SC	Lactobacillus acidophilus	Lactobacillus	Lactobacillaceae	Lactobacillales	Bacilli	Firmicutes	Bacteria	Human	891391	891391		GCF_000191545.1	650716045	Strains of species found in the human gut (PMID:24861948) present in PubSEED	Initial strain selection	0	0		Yes	0	Host-associated	Mammals	Unclassified	Digestive system	Gram+	Facultative anaerobe
6	Lactobacillus_amylovorus_GRL_1112	Lactobacillus amylovorus GRL 1112 (695560.3)	2	Lactobacillus amylovorus GRL 1112	Lactobacillus amylovorus	Lactobacillus	Lactobacillaceae	Lactobacillales	Bacilli	Firmicutes	Bacteria	Human	695560	695560		GCF_000182855.2	650716046	PMID:20203603; PMID:24861948	AGORA 1.03	0	0		Yes	0	Host-associated	Mammals	Large intestine	Digestive system	Gram+	Facultative anaerobe
7	Lactobacillus_amylovorus_GRL1118	Lactobacillus amylovorus GRL1118 (695562.4)	2	Lactobacillus amylovorus GRL1118	Lactobacillus amylovorus	Lactobacillus	Lactobacillaceae	Lactobacillales	Bacilli	Firmicutes	Bacteria	Human	695562	695562	GCF_000182855.2	GCF_000194115.1	651053037	Strains of species found in the human gut (PMID:24861948) present in PubSEED	Initial strain selection	0	0		Yes	0	Host-associated	Mammals	Unclassified	Digestive system	Gram+	Facultative anaerobe
8	Lactobacillus_antri_DSM_16041	Lactobacillus antri DSM 16041 (525309.3)	2	Limosilactobacillus antri DSM 16041	Limosilactobacillus antri	Limosilactobacillus	Lactobacillaceae	Lactobacillales	Bacilli	Firmicutes	Bacteria	Human	525309	525309		GCF_001435475.1	2671180689	PMID:20203603; PMID:24861948	AGORA 1.03	0	0		Yes	0	Host-associated	Human	Unclassified	Digestive system	Gram+	Aerobe
9	Lactobacillus_brevis_DSM_20054	N/A	0	Levilactobacillus brevis ATCC 14869 = DSM 20054	Levilactobacillus brevis	Levilactobacillus	Lactobacillaceae	Lactobacillales	Bacilli	Firmicutes	Bacteria	Human	649758		GCF_001433855.1	GCF_001433855.1		PMID:30745586	Literature research										Gram+
10	Lactobacillus_casei_12A	Lactobacillus casei 12A (1051650.4)	2	Lacticaseibacillus casei 12A	Lacticaseibacillus casei	Lacticaseibacillus	Lactobacillaceae	Lactobacillales	Bacilli	Firmicutes	Bacteria	Human	1051650	1.05165e+06	GCF_000211375.1	GCF_000309565.2	2534681633	Strains of species found in the human gut (PMID:24861948) present in PubSEED	Initial strain selection	0	0	0	Yes	0	Engineered	Food production	Unclassified	Silage fermentation	Gram+	Facultative anaerobe
11	Lactobacillus_casei_21_1	Lactobacillus casei 21/1 (1051651.3)	2	Lacticaseibacillus casei 21/1	Lacticaseibacillus casei	Lacticaseibacillus	Lactobacillaceae	Lactobacillales	Bacilli	Firmicutes	Bacteria	Human	1051651	1.05165e+06	GCF_000472345.1	GCF_000309585.1	2516493016	Strains of species found in the human gut (PMID:24861948) present in PubSEED	Initial strain selection	0	0	0	Yes	0	Engineered	Food production	Unclassified	Silage fermentation	Gram+	Facultative anaerobe
12	Lactobacillus_casei_A2_362	Lactobacillus casei A2-362 (1051653.3)	1	Lacticaseibacillus casei A2-362	Lacticaseibacillus casei	Lacticaseibacillus	Lactobacillaceae	Lactobacillales	Bacilli	Firmicutes	Bacteria	Human	1051653	1.05165e+06	GCF_000309605.1	GCF_000309625.1	2510065090	Strains of species found in the human gut (PMID:24861948) present in KBase	Initial strain selection	0	0	0	Yes	0	Engineered	Food production	Unclassified	Fermented beverages	Gram+	Facultative anaerobe
13	Lactobacillus_casei_ATCC_334	Lactobacillus casei ATCC 334 (321967.8)	2	Lacticaseibacillus paracasei ATCC 334	Lacticaseibacillus paracasei	Lacticaseibacillus	Lactobacillaceae	Lactobacillales	Bacilli	Firmicutes	Bacteria	Human	321967	321968	GCF_000510825.1	GCF_000014525.1	639633028	PMID:20203603; PMID:24861948	AGORA 1.03	0	0		Yes	0	Engineered	Food production	Unclassified	Dairy products	Gram+	Aerobe
14	Lactobacillus_casei_casei_BL23	Lactobacillus casei BL23 (543734.4)	2	Lacticaseibacillus casei BL23	Lacticaseibacillus casei	Lacticaseibacillus	Lactobacillaceae	Lactobacillales	Bacilli	Firmicutes	Bacteria	Human	543734	543734	GCF_000026485.1	GCF_000026485.1	642555134	PMID:20203603; PMID:24861948	AGORA 1.03	0	0		Yes	0	Engineered	Food production	Unclassified	Dairy products	Gram+	Facultative anaerobe
15	Lactobacillus_casei_ERR2221237	N/A	0	Lacticaseibacillus casei	Lacticaseibacillus casei	Lacticaseibacillus	Lactobacillaceae	Lactobacillales	Bacilli	Firmicutes	Bacteria	Human	1582		GCF_001434615.1			PMID:30718869	Forster et al. resource	0	0	0							Gram+	Facultative anaerobe
16	Lactobacillus_casei_ERR2221291	N/A	0	Lacticaseibacillus casei	Lacticaseibacillus casei	Lacticaseibacillus	Lactobacillaceae	Lactobacillales	Bacilli	Firmicutes	Bacteria	Human	1582					PMID:30718869	Forster et al. resource	0	0	0							Gram+	Facultative anaerobe
17	Lactobacillus_casei_ERR2221303	N/A	0	Lacticaseibacillus casei	Lacticaseibacillus casei	Lacticaseibacillus	Lactobacillaceae	Lactobacillales	Bacilli	Firmicutes	Bacteria	Human	1582					PMID:30718869	Forster et al. resource	0	0	0							Gram+	Facultative anaerobe
18	Lactobacillus_casei_ERR2221304	N/A	0	Lacticaseibacillus casei	Lacticaseibacillus casei	Lacticaseibacillus	Lactobacillaceae	Lactobacillales	Bacilli	Firmicutes	Bacteria	Human	1582		GCF_000233755.1			PMID:30718869	Forster et al. resource	0	0	0							Gram+	Facultative anaerobe
19	Lactobacillus_casei_ERR2221325	N/A	0	Lacticaseibacillus casei	Lacticaseibacillus casei	Lacticaseibacillus	Lactobacillaceae	Lactobacillales	Bacilli	Firmicutes	Bacteria	Human	1582					PMID:30718869	Forster et al. resource	0	0	0							Gram+	Facultative anaerobe
20	Lactobacillus_casei_UW4	Lactobacillus casei UW4 (1051661.3)	2	Lacticaseibacillus casei UW4	Lacticaseibacillus casei	Lacticaseibacillus	Lactobacillaceae	Lactobacillales	Bacilli	Firmicutes	Bacteria	Human	1051661	1.05166e+06	GCF_000309725.1	GCF_000309745.1	2534681637	Strains of species found in the human gut (PMID:24861948) present in PubSEED	Initial strain selection	0	0	0	Yes	0	Engineered	Food production	Unclassified	Dairy products	Gram+	Facultative anaerobe
21	Lactobacillus_casei_W56	Lactobacillus casei W56 (1215914.3)	2	Lacticaseibacillus casei W56	Lacticaseibacillus casei	Lacticaseibacillus	Lactobacillaceae	Lactobacillales	Bacilli	Firmicutes	Bacteria	Human	1215914	1.21591e+06	GCF_000376145.1	GCF_000318035.1	2540341119	Strains of species found in the human gut (PMID:24861948) present in PubSEED	Initial strain selection	0	0		Yes	0	0	0	0	0	Gram+	Facultative anaerobe
22	Lactobacillus_crispatus_125_2_CHN	Lactobacillus crispatus 125-2-CHN (575595.3)	2	Lactobacillus crispatus 125-2-CHN	Lactobacillus crispatus	Lactobacillus	Lactobacillaceae	Lactobacillales	Bacilli	Firmicutes	Bacteria	Human	575595	575595		GCF_000162255.1	647533176	PMID:20203603; PMID:24861948	AGORA 1.03	0	0		Yes	0	Host-associated	Human	Vagina	Reproductive system	Gram+	Facultative
23	Lactobacillus_crispatus_214_1	Lactobacillus crispatus 214-1 (679188.3)	1	Lactobacillus crispatus 214-1	Lactobacillus crispatus	Lactobacillus	Lactobacillaceae	Lactobacillales	Bacilli	Firmicutes	Bacteria	Human	679188	679188	NZ_ADGR01000187	GCF_000177575.1	647000264	PMID:31275260	Literature research	0	0		Yes	0	Host-associated	Human	Vagina	Reproductive system	Gram+	Facultative
24	Lactobacillus_crispatus_CTV_05	Lactobacillus crispatus CTV-05 (440496.3)	1	Lactobacillus crispatus CTV-05	Lactobacillus crispatus	Lactobacillus	Lactobacillaceae	Lactobacillales	Bacilli	Firmicutes	Bacteria	Human	440496	440496	GCF_000162255.1	GCF_000165885.1	651285003	Strains of species found in the human gut (PMID:24861948) present in KBase	Initial strain selection	0	0		Yes	0	Host-associated	Human	Vagina	Reproductive system	Gram+	Facultative
25	Lactobacillus_crispatus_FB049_03	Lactobacillus crispatus FB049-03 (883094.3)	2	Lactobacillus crispatus FB049-03	Lactobacillus crispatus	Lactobacillus	Lactobacillaceae	Lactobacillales	Bacilli	Firmicutes	Bacteria	Human	883094	883094	GCF_000165885.1	GCF_000301115.1	2529292892	Strains of species found in the human gut (PMID:24861948) present in PubSEED	Initial strain selection	0	0		Yes	0	Host-associated	Human	Vagina	Reproductive system	Gram+	Facultative
26	Lactobacillus_crispatus_FB077_07	Lactobacillus crispatus FB077-07 (883092.3)	2	Lactobacillus crispatus FB077-07	Lactobacillus crispatus	Lactobacillus	Lactobacillaceae	Lactobacillales	Bacilli	Firmicutes	Bacteria	Human	883092	883092	GCF_000301115.1	GCF_000301135.1	2529292893	Strains of species found in the human gut (PMID:24861948) present in PubSEED	Initial strain selection	0	0		Yes	0	Host-associated	Human	Vagina	Reproductive system	Gram+	Facultative
27	Lactobacillus_crispatus_JV_V01	Lactobacillus crispatus JV-V01 (491076.4)	2	Lactobacillus crispatus JV-V01	Lactobacillus crispatus	Lactobacillus	Lactobacillaceae	Lactobacillales	Bacilli	Firmicutes	Bacteria	Human	491076	491076	GCF_000301135.1	GCF_000160515.1	643886212	Strains of species found in the human gut (PMID:24861948) present in PubSEED	Initial strain selection	0	0		Yes	0	Host-associated	Human	Vagina	Reproductive system	Gram+	Facultative
28	Lactobacillus_crispatus_MV_1A_US	Lactobacillus crispatus MV-1A-US (575596.3)	2	Lactobacillus crispatus MV-1A-US	Lactobacillus crispatus	Lactobacillus	Lactobacillaceae	Lactobacillales	Bacilli	Firmicutes	Bacteria	Human	575596	575596	GCF_000160515.1	GCF_000161915.2	646206277	Strains of species found in the human gut (PMID:24861948) present in PubSEED	Initial strain selection	0	0		Yes	0	Host-associated	Human	Vagina	Reproductive system	Gram+	Facultative
29	Lactobacillus_crispatus_MV_3A_US	Lactobacillus crispatus MV-3A-US (575597.3)	2	Lactobacillus crispatus MV-3A-US	Lactobacillus crispatus	Lactobacillus	Lactobacillaceae	Lactobacillales	Bacilli	Firmicutes	Bacteria	Human	575597	575597	GCF_000161915.2	GCF_000162315.1	647533177	Strains of species found in the human gut (PMID:24861948) present in PubSEED	Initial strain selection	0	0		Yes	0	Host-associated	Human	Vagina	Reproductive system	Gram+	Facultative
30	Lactobacillus_crispatus_ST1	Lactobacillus crispatus ST1 (748671.3)	2	Lactobacillus crispatus ST1	Lactobacillus crispatus	Lactobacillus	Lactobacillaceae	Lactobacillales	Bacilli	Firmicutes	Bacteria	Human	748671	748671	GCF_000162315.1	GCF_000091765.1	646564539	Strains of species found in the human gut (PMID:24861948) present in PubSEED	Initial strain selection	0	0		Yes	0	Host-associated	Birds	Unclassified	Unclassified	Gram+	Facultative
31	Lactobacillus_delbrueckii_subsp_bulgaricus_2038	Lactobacillus delbrueckii subsp. bulgaricus 2038 (353496.3)	2	Lactobacillus delbrueckii subsp. bulgaricus 2038	Lactobacillus delbrueckii	Lactobacillus	Lactobacillaceae	Lactobacillales	Bacilli	Firmicutes	Bacteria	Human	353496	353496		GCF_000191165.1	650377954	Strains of species found in the human gut (PMID:24861948) present in PubSEED	Initial strain selection	0	0		Yes	0	Host-associated	Unclassified	Unclassified	Unclassified	Gram+	Facultative anaerobe
32	Lactobacillus_delbrueckii_subsp_bulgaricus_ATCC_11842	Lactobacillus delbrueckii subsp. bulgaricus ATCC 11842 (390333.7)	2	Lactobacillus delbrueckii subsp. bulgaricus ATCC 11842 = JCM 1002	Lactobacillus delbrueckii	Lactobacillus	Lactobacillaceae	Lactobacillales	Bacilli	Firmicutes	Bacteria	Human	390333	390334	GCF_000191165.1	GCF_000056065.1	2728369678	PMID:20203603; PMID:24861948	AGORA 1.03	0	0	0	Yes	0	0	0	0	0	Gram+	Facultative anaerobe
33	Lactobacillus_delbrueckii_subsp_bulgaricus_ATCC_BAA_365	Lactobacillus delbrueckii subsp. bulgaricus ATCC BAA-365 (321956.5)	2	Lactobacillus delbrueckii subsp. bulgaricus ATCC BAA-365	Lactobacillus delbrueckii	Lactobacillus	Lactobacillaceae	Lactobacillales	Bacilli	Firmicutes	Bacteria	Human	321956	321956	GCF_001437195.1	GCF_000014405.1	639633029	PMID:20203603; PMID:24861948	AGORA 1.03	0	0		Yes	0	Engineered	Lab synthesis	Unclassified	Unclassified	Gram+	Facultative anaerobe
34	Lactobacillus_delbrueckii_subsp_bulgaricus_CNCM_I_1519	Lactobacillus delbrueckii subsp. bulgaricus CNCM I-1519 (1042400.3)	1	Lactobacillus delbrueckii subsp. bulgaricus CNCM I-1519	Lactobacillus delbrueckii	Lactobacillus	Lactobacillaceae	Lactobacillales	Bacilli	Firmicutes	Bacteria	Human	1042400	1.0424e+06	GCF_000014405.1	GCF_000284715.1	2537561996	Strains of species found in the human gut (PMID:24861948) present in KBase	Initial strain selection	0	0	0	Yes	0	Engineered	Food production	Unclassified	Dairy products	Gram+	Facultative anaerobe
35	Lactobacillus_delbrueckii_subsp_bulgaricus_CNCM_I_1632	Lactobacillus delbrueckii subsp. bulgaricus CNCM I-1632 (1042399.3)	2	Lactobacillus delbrueckii subsp. bulgaricus CNCM I-1632	Lactobacillus delbrueckii	Lactobacillus	Lactobacillaceae	Lactobacillales	Bacilli	Firmicutes	Bacteria	Human	1042399	1.0424e+06	GCF_000284715.1	GCF_000284695.1	2537561995	Strains of species found in the human gut (PMID:24861948) present in PubSEED	Initial strain selection	0	0	0	Yes	0	Engineered	Food production	Unclassified	Dairy products	Gram+	Facultative anaerobe
36	Lactobacillus_delbrueckii_subsp_bulgaricus_ND02	Lactobacillus delbrueckii subsp. bulgaricus ND02 (767455.3)	2	Lactobacillus delbrueckii subsp. bulgaricus ND02	Lactobacillus delbrueckii	Lactobacillus	Lactobacillaceae	Lactobacillales	Bacilli	Firmicutes	Bacteria	Human	767455	767455	GCF_000284695.1	GCF_000182835.1	649633062	Strains of species found in the human gut (PMID:24861948) present in PubSEED	Initial strain selection	0	0		Yes	0	Engineered	Food production	Unclassified	Unclassified	Gram+	Facultative anaerobe
37	Lactobacillus_delbrueckii_subsp_delbrueckii_DSM_20074	N/A	0	Lactobacillus delbrueckii subsp. delbrueckii DSM 20074 = JCM 1012	Lactobacillus delbrueckii	Lactobacillus	Lactobacillaceae	Lactobacillales	Bacilli	Firmicutes	Bacteria	Human	1423823		GCF_001908495.1			PMID:29556107	Literature research										Gram+	Facultative anaerobe
38	Lactobacillus_delbrueckii_subsp_lactis_DSM_20072	N/A	0	Lactobacillus delbrueckii DSM 20072	Lactobacillus delbrueckii	Lactobacillus	Lactobacillaceae	Lactobacillales	Bacilli	Firmicutes	Bacteria	Human	1584		GCF_000192165.1	GCF_000192165.1		PMID:30745586	Literature research										Gram+
39	Lactobacillus_delbrueckii_ZN7a_9	Lactobacillus delbrueckii ZN7a-9 (1217420.3)	2	Lactobacillus delbrueckii subsp. jakobsenii ZN7a-9 = DSM 26046	Lactobacillus delbrueckii	Lactobacillus	Lactobacillaceae	Lactobacillales	Bacilli	Firmicutes	Bacteria	Human	1217420	1.21742e+06	GCF_000182835.1	GCF_001437485.1	2541047507	Strains of species found in the human gut (PMID:24861948) present in PubSEED	Initial strain selection	0	0	0	Yes	0	Engineered	Food production	Unclassified	Fermented beverages	Gram+	Facultative anaerobe
40	Lactobacillus_fermentum_28_3_CHN	Lactobacillus fermentum 28-3-CHN (575599.3)	2	Limosilactobacillus fermentum 28-3-CHN	Limosilactobacillus fermentum	Limosilactobacillus	Lactobacillaceae	Lactobacillales	Bacilli	Firmicutes	Bacteria	Human	575599	575599		GCF_000162395.1	647533178	Strains of species found in the human gut (PMID:24861948) present in PubSEED	Initial strain selection	0	0		Yes	0	Host-associated	Human	Vagina	Reproductive system	Gram+	Facultative anaerobe
41	Lactobacillus_fermentum_ATCC_14931	Lactobacillus fermentum ATCC 14931 (525325.3)	2	Limosilactobacillus fermentum ATCC 14931	Limosilactobacillus fermentum	Limosilactobacillus	Lactobacillaceae	Lactobacillales	Bacilli	Firmicutes	Bacteria	Human	525325	525325	GCF_000162395.1	GCF_000159215.1	643886061	PMID:20203603; PMID:24861948	AGORA 1.03	0	0		Yes	0	Engineered	Food production	Unclassified	Unclassified	Gram+	Facultative anaerobe
42	Lactobacillus_fermentum_CECT_5716	Lactobacillus fermentum CECT 5716 (712938.3)	2	Limosilactobacillus fermentum CECT 5716	Limosilactobacillus fermentum	Limosilactobacillus	Lactobacillaceae	Lactobacillales	Bacilli	Firmicutes	Bacteria	Human	712938	712938	GCF_000159215.1	GCF_000210515.1	648231711	Strains of species found in the human gut (PMID:24861948) present in PubSEED	Initial strain selection	0	0		Yes	0	Host-associated	Human	Large intestine	Digestive system	Gram+	Facultative anaerobe
43	Lactobacillus_fermentum_F_6	Lactobacillus fermentum F-6 (767453.3)	2	Limosilactobacillus fermentum F-6	Limosilactobacillus fermentum	Limosilactobacillus	Lactobacillaceae	Lactobacillales	Bacilli	Firmicutes	Bacteria	Human	767453	767453	GCF_000210515.1	GCF_000397165.1	2554235317	Strains of species found in the human gut (PMID:24861948) present in PubSEED	Initial strain selection	0	0		Yes	0	Engineered	Food production	Unclassified	Dairy products	Gram+	Facultative anaerobe
44	Lactobacillus_fermentum_IFO_3956	Lactobacillus fermentum IFO 3956 (334390.5)	2	Limosilactobacillus fermentum IFO 3956	Limosilactobacillus fermentum	Limosilactobacillus	Lactobacillaceae	Lactobacillales	Bacilli	Firmicutes	Bacteria	Human	334390	334390	GCF_000397165.1	GCF_000010145.1	641522633	PMID:20203603; PMID:24861948	AGORA 1.03	0	0		Yes	0	Engineered	Food production	Unclassified	Unclassified	Gram+	Facultative anaerobe
45	Lactobacillus_gasseri_202_4	Lactobacillus gasseri 202-4 (630527.3)	2	Lactobacillus gasseri 202-4	Lactobacillus gasseri	Lactobacillus	Lactobacillaceae	Lactobacillales	Bacilli	Firmicutes	Bacteria	Human	630527	630527	GCF_000010145.1	GCF_000175055.1	645058712	Strains of species found in the human gut (PMID:24861948) present in PubSEED	Initial strain selection	0	0		Yes	0	Host-associated	Human	Vagina	Reproductive system	Gram+	Facultative anaerobe
46	Lactobacillus_gasseri_224_1	Lactobacillus gasseri 224-1 (679196.3)	2	Lactobacillus gasseri 224-1	Lactobacillus gasseri	Lactobacillus	Lactobacillaceae	Lactobacillales	Bacilli	Firmicutes	Bacteria	Human	679196	679196	GCF_000175055.1	GCF_000177415.1	647000265	Strains of species found in the human gut (PMID:24861948) present in PubSEED	Initial strain selection	0	0		Yes	0	Host-associated	Human	Vagina	Reproductive system	Gram+	Facultative anaerobe
47	Lactobacillus_gasseri_ATCC_33323	Lactobacillus gasseri ATCC 33323 (324831.13)	2	Lactobacillus gasseri ATCC 33323 = JCM 1131	Lactobacillus gasseri	Lactobacillus	Lactobacillaceae	Lactobacillales	Bacilli	Firmicutes	Bacteria	Human	324831	324831		GCF_000014425.1	639633030	PMID:20203603; PMID:24861948	AGORA 1.03	0	0		Yes	0	Host-associated	Human	Unclassified	Unclassified	Gram+	Facultative anaerobe
48	Lactobacillus_gasseri_CECT_5714	Lactobacillus gasseri CECT 5714 (1185324.3)	1	Lactobacillus gasseri CECT 5714	Lactobacillus gasseri	Lactobacillus	Lactobacillaceae	Lactobacillales	Bacilli	Firmicutes	Bacteria	Human	1185324	1.18532e+06	GCF_000615125.1	GCF_000283135.1	2534681631	Strains of species found in the human gut (PMID:24861948) present in KBase	Initial strain selection	0	0		Yes	0	Host-associated	Human	Unclassified	Milk	Gram+	Facultative anaerobe
49	Lactobacillus_gasseri_ERR1203930	N/A	0	Lactobacillus gasseri	Lactobacillus gasseri	Lactobacillus	Lactobacillaceae	Lactobacillales	Bacilli	Firmicutes	Bacteria	Human	1596		GCF_000224985.1			PMID:30718869	Forster et al. resource	0	0	0							Gram+	Facultative anaerobe
50	Lactobacillus_gasseri_ERR1204024	N/A	0	Lactobacillus gasseri	Lactobacillus gasseri	Lactobacillus	Lactobacillaceae	Lactobacillales	Bacilli	Firmicutes	Bacteria	Human	1596					PMID:30718869	Forster et al. resource	0	0	0							Gram+	Facultative anaerobe
51	Lactobacillus_gasseri_ERR2221164	N/A	0	Lactobacillus gasseri	Lactobacillus gasseri	Lactobacillus	Lactobacillaceae	Lactobacillales	Bacilli	Firmicutes	Bacteria	Human	1596		GCF_000143435.1			PMID:30718869	Forster et al. resource	0	0	0							Gram+	Facultative anaerobe
52	Lactobacillus_gasseri_ERR2221406	N/A	0	Lactobacillus gasseri	Lactobacillus gasseri	Lactobacillus	Lactobacillaceae	Lactobacillales	Bacilli	Firmicutes	Bacteria	Human	1596					PMID:30718869	Forster et al. resource	0	0	0							Gram+	Facultative anaerobe
53	Lactobacillus_gasseri_MV_22	N/A	0	Lactobacillus gasseri MV-22	Lactobacillus gasseri	Lactobacillus	Lactobacillaceae	Lactobacillales	Bacilli	Firmicutes	Bacteria	Human	559301		GCF_000155935.2	GCF_000155935.2	2562617170	PMID:31275260	Literature research	0	0		Yes	0	Host-associated	Human	Vagina	Reproductive system	Gram+	Facultative anaerobe
54	Lactobacillus_gasseri_SJ_9E_US	Lactobacillus gasseri SJ-9E-US (575603.3)	2	Lactobacillus gasseri SJ-9E-US	Lactobacillus gasseri	Lactobacillus	Lactobacillaceae	Lactobacillales	Bacilli	Firmicutes	Bacteria	Human	575603	575603	GCF_000406345.2	GCF_000176995.2	2547132036	Strains of species found in the human gut (PMID:24861948) present in PubSEED	Initial strain selection	0	0		Yes	0	Host-associated	Human	Vagina	Reproductive system	Gram+	Facultative anaerobe
55	Lactobacillus_gasseri_SV_16A_US	Lactobacillus gasseri SV-16A-US (575604.3)	2	Lactobacillus gasseri SV-16A-US	Lactobacillus gasseri	Lactobacillus	Lactobacillaceae	Lactobacillales	Bacilli	Firmicutes	Bacteria	Human	575604	575604	GCF_000176995.2	GCF_000177035.2	2547132037	Strains of species found in the human gut (PMID:24861948) present in PubSEED	Initial strain selection	0	0		Yes	0	Host-associated	Human	Vagina	Reproductive system	Gram+	Facultative anaerobe
56	Lactobacillus_helveticus_DPC_4571	Lactobacillus helveticus DPC 4571 (405566.6)	2	Lactobacillus helveticus DPC 4571	Lactobacillus helveticus	Lactobacillus	Lactobacillaceae	Lactobacillales	Bacilli	Firmicutes	Bacteria	Human	405566	405567		GCF_000015385.1	641228495	PMID:20203603; PMID:24861948	AGORA 1.03	0	0		Yes	0	0	0	0	0	Gram+	Facultative anaerobe
57	Lactobacillus_helveticus_DSM_20075	Lactobacillus helveticus DSM 20075 (585520.4)	2	Lactobacillus helveticus DSM 20075 = CGMCC 1.1877	Lactobacillus helveticus	Lactobacillus	Lactobacillaceae	Lactobacillales	Bacilli	Firmicutes	Bacteria	Human	585520	585520	GCF_000015385.1	GCF_000160855.1	2700989140	PMID:20203603; PMID:24861948	AGORA 1.03	0	0	0	Yes	0	0	0	0	0	Gram+	Facultative anaerobe
58	Lactobacillus_helveticus_H10	Lactobacillus helveticus H10 (767462.3)	2	Lactobacillus helveticus H10	Lactobacillus helveticus	Lactobacillus	Lactobacillaceae	Lactobacillales	Bacilli	Firmicutes	Bacteria	Human	767462	767462	GCF_001434945.1	GCF_000189515.1	650377955	Strains of species found in the human gut (PMID:24861948) present in PubSEED	Initial strain selection	0	0		Yes	0	Engineered	Food production	Unclassified	Dairy products	Gram+	Facultative anaerobe
59	Lactobacillus_helveticus_R0052	Lactobacillus helveticus R0052 (880633.7)	2	Lactobacillus helveticus R0052	Lactobacillus helveticus	Lactobacillus	Lactobacillaceae	Lactobacillales	Bacilli	Firmicutes	Bacteria	Human	880633	880634	GCF_000189515.1	GCF_000165775.1	2521172688	Strains of species found in the human gut (PMID:24861948) present in PubSEED	Initial strain selection	0	0		Yes	0	Host-associated	Plants	Unclassified	Unclassified	Gram+	Facultative anaerobe
60	Lactobacillus_iners_7_1_47FAA	N/A	0	Lactobacillus iners 7 1 47FAA	Lactobacillus iners	Lactobacillus	Lactobacillaceae	Lactobacillales	Bacilli	Firmicutes	Bacteria	Human	147802		GCF_000227195.1	GCF_000227195.1		PMID:30745586	Literature research										Gram+
61	Lactobacillus_iners_AB_1	Lactobacillus iners AB-1 (713605.5)	2	Lactobacillus iners AB-1	Lactobacillus iners	Lactobacillus	Lactobacillaceae	Lactobacillales	Bacilli	Firmicutes	Bacteria	Human	713605	713606		GCF_000177755.1	648276682	Strains of species found in the human gut (PMID:24861948) present in PubSEED	Initial strain selection	0	0		Yes	0	Host-associated	Human	Vagina	Reproductive system	Gram+	Facultative anaerobe
62	Lactobacillus_iners_ATCC_55195	Lactobacillus iners ATCC 55195 (888801.3)	2	Lactobacillus iners ATCC 55195	Lactobacillus iners	Lactobacillus	Lactobacillaceae	Lactobacillales	Bacilli	Firmicutes	Bacteria	Human	888801	888801	GCF_000177755.1	GCF_000185405.1	649989959	Strains of species found in the human gut (PMID:24861948) present in PubSEED	Initial strain selection	0	0		Yes	0	Host-associated	Human	Unclassified	Unclassified	Gram+	Facultative anaerobe
63	Lactobacillus_iners_DSM_13335	Lactobacillus iners DSM 13335 (525328.4)	2	Lactobacillus iners DSM 13335	Lactobacillus iners	Lactobacillus	Lactobacillaceae	Lactobacillales	Bacilli	Firmicutes	Bacteria	Human	525328	525328	GCF_000185405.1	GCF_001435015.1	2663763267	PMID:20203603; PMID:24861948	AGORA 1.03	0	0		Yes	0	Host-associated	Human	Urethra	Excretory system	Gram+	Facultative anaerobe
64	Lactobacillus_iners_LactinV_03V1_b	Lactobacillus iners LactinV 03V1-b (879298.3)	1	Lactobacillus iners LactinV 03V1-b	Lactobacillus iners	Lactobacillus	Lactobacillaceae	Lactobacillales	Bacilli	Firmicutes	Bacteria	Human	879298	879298	GCF_001435015.1	GCF_000149105.1	649989965	Strains of species found in the human gut (PMID:24861948) present in KBase	Initial strain selection	0	0		Yes	0	Host-associated	Human	Vagina	Reproductive system	Gram+	Facultative anaerobe
65	Lactobacillus_iners_LactinV_09V1_c	Lactobacillus iners LactinV 09V1-c (879299.3)	2	Lactobacillus iners LactinV 09V1-c	Lactobacillus iners	Lactobacillus	Lactobacillaceae	Lactobacillales	Bacilli	Firmicutes	Bacteria	Human	879299	879299	GCF_000149105.1	GCF_000149085.1	649989966	Strains of species found in the human gut (PMID:24861948) present in PubSEED	Initial strain selection	0	0		Yes	0	Host-associated	Human	Vagina	Reproductive system	Gram+	Facultative anaerobe
66	Lactobacillus_iners_LactinV_11V1_d	Lactobacillus iners LactinV 11V1-d (879300.3)	2	Lactobacillus iners LactinV 11V1-d	Lactobacillus iners	Lactobacillus	Lactobacillaceae	Lactobacillales	Bacilli	Firmicutes	Bacteria	Human	879300	879300	GCF_000149085.1	GCF_000149065.1	649989967	Strains of species found in the human gut (PMID:24861948) present in PubSEED	Initial strain selection	0	0		Yes	0	Host-associated	Human	Vagina	Reproductive system	Gram+	Facultative anaerobe
67	Lactobacillus_iners_LEAF_2052A_d	Lactobacillus iners LEAF 2052A-d (879302.3)	2	Lactobacillus iners LEAF 2052A-d	Lactobacillus iners	Lactobacillus	Lactobacillaceae	Lactobacillales	Bacilli	Firmicutes	Bacteria	Human	879302	879302	GCF_000149065.1	GCF_000179955.1	649989960	Strains of species found in the human gut (PMID:24861948) present in PubSEED	Initial strain selection	0	0		Yes	0	Host-associated	Human	Vagina	Reproductive system	Gram+	Facultative anaerobe
68	Lactobacillus_iners_LEAF_2053A_b	Lactobacillus iners LEAF 2053A-b (879301.3)	2	Lactobacillus iners LEAF 2053A-b	Lactobacillus iners	Lactobacillus	Lactobacillaceae	Lactobacillales	Bacilli	Firmicutes	Bacteria	Human	879301	879301	GCF_000179955.1	GCF_000179935.1	649989961	Strains of species found in the human gut (PMID:24861948) present in PubSEED	Initial strain selection	0	0		Yes	0	Host-associated	Human	Vagina	Reproductive system	Gram+	Facultative anaerobe
69	Lactobacillus_iners_LEAF_2062A_h1	Lactobacillus iners LEAF 2062A-h1 (879303.3)	2	Lactobacillus iners LEAF 2062A-h1	Lactobacillus iners	Lactobacillus	Lactobacillaceae	Lactobacillales	Bacilli	Firmicutes	Bacteria	Human	879303	879303	GCF_000179935.1	GCF_000179975.1	649989962	Strains of species found in the human gut (PMID:24861948) present in PubSEED	Initial strain selection	0	0		Yes	0	Host-associated	Human	Vagina	Reproductive system	Gram+	Facultative anaerobe
70	Lactobacillus_iners_LEAF_3008A_a	Lactobacillus iners LEAF 3008A-a (879304.3)	2	Lactobacillus iners LEAF 3008A-a	Lactobacillus iners	Lactobacillus	Lactobacillaceae	Lactobacillales	Bacilli	Firmicutes	Bacteria	Human	879304	879304	GCF_000179975.1	GCF_000179995.1	649989963	Strains of species found in the human gut (PMID:24861948) present in PubSEED	Initial strain selection	0	0		Yes	0	Host-associated	Human	Vagina	Reproductive system	Gram+	Facultative anaerobe
71	Lactobacillus_iners_SPIN_1401G	Lactobacillus iners SPIN 1401G (879295.3)	2	Lactobacillus iners SPIN 1401G	Lactobacillus iners	Lactobacillus	Lactobacillaceae	Lactobacillales	Bacilli	Firmicutes	Bacteria	Human	879295	879295	GCF_000179995.1	GCF_000204435.1	651324062	Strains of species found in the human gut (PMID:24861948) present in PubSEED	Initial strain selection	0	0		Yes	0	Host-associated	Human	Vagina	Reproductive system	Gram+	Facultative anaerobe
72	Lactobacillus_iners_SPIN_2503V10_D	Lactobacillus iners SPIN 2503V10-D (879296.3)	2	Lactobacillus iners SPIN 2503V10-D	Lactobacillus iners	Lactobacillus	Lactobacillaceae	Lactobacillales	Bacilli	Firmicutes	Bacteria	Human	879296	879296	GCF_000204435.1	GCF_000149145.1	649989968	Strains of species found in the human gut (PMID:24861948) present in PubSEED	Initial strain selection	0	0		Yes	0	Host-associated	Human	Vagina	Reproductive system	Gram+	Facultative anaerobe
73	Lactobacillus_iners_UPII_143_D	Lactobacillus iners UPII 143-D (928327.3)	2	Lactobacillus iners UPII 143-D	Lactobacillus iners	Lactobacillus	Lactobacillaceae	Lactobacillales	Bacilli	Firmicutes	Bacteria	Human	928327	928327	GCF_000149145.1	GCF_000191685.1	651324063	Strains of species found in the human gut (PMID:24861948) present in PubSEED	Initial strain selection	0	0		Yes	0	Host-associated	Human	Vagina	Reproductive system	Gram+	Facultative anaerobe
74	Lactobacillus_iners_UPII_60_B	Lactobacillus iners UPII 60-B (928328.3)	2	Lactobacillus iners UPII 60-B	Lactobacillus iners	Lactobacillus	Lactobacillaceae	Lactobacillales	Bacilli	Firmicutes	Bacteria	Human	928328	928328	GCF_000191685.1	GCF_000191705.1	651324064	Strains of species found in the human gut (PMID:24861948) present in PubSEED	Initial strain selection	0	0		Yes	0	Host-associated	Human	Vagina	Reproductive system	Gram+	Facultative anaerobe
75	Lactobacillus_jensenii_115_3_CHN	Lactobacillus jensenii 115-3-CHN (575605.3)	2	Lactobacillus jensenii 115-3-CHN	Lactobacillus jensenii	Lactobacillus	Lactobacillaceae	Lactobacillales	Bacilli	Firmicutes	Bacteria	Human	575605	575605		GCF_000162435.1	647533179	Strains of species found in the human gut (PMID:24861948) present in PubSEED	Initial strain selection	0	0		Yes	0	Host-associated	Human	Vagina	Reproductive system	Gram+	Aerobe
76	Lactobacillus_jensenii_1153	Lactobacillus jensenii 1153 (440497.10)	1	Lactobacillus jensenii 1153	Lactobacillus jensenii	Lactobacillus	Lactobacillaceae	Lactobacillales	Bacilli	Firmicutes	Bacteria	Human	440497	440497	GCF_000162435.1	GCF_000155915.2	2562617171	PMID:20203603; PMID:24861948	AGORA 1.03	0	0		Yes	0	Host-associated	Human	Vagina	Reproductive system	Gram+	Aerobe
77	Lactobacillus_jensenii_27_2_CHN	Lactobacillus jensenii 27-2-CHN (575606.3)	2	Lactobacillus jensenii 27-2-CHN	Lactobacillus jensenii	Lactobacillus	Lactobacillaceae	Lactobacillales	Bacilli	Firmicutes	Bacteria	Human	575606	575606	GCF_000175035.1	GCF_000161895.2	646206278	Strains of species found in the human gut (PMID:24861948) present in PubSEED	Initial strain selection	0	0		Yes	0	Host-associated	Human	Vagina	Reproductive system	Gram+	Aerobe
78	Lactobacillus_jensenii_JV_V16	Lactobacillus jensenii JV-V16 (525329.3)	2	Lactobacillus jensenii JV-V16	Lactobacillus jensenii	Lactobacillus	Lactobacillaceae	Lactobacillales	Bacilli	Firmicutes	Bacteria	Human	525329	525329	GCF_000161895.2	GCF_000159335.1	648276683	Strains of species found in the human gut (PMID:24861948) present in PubSEED	Initial strain selection	0	0		Yes	0	Host-associated	Human	Unclassified	Reproductive system	Gram+	Aerobe
79	Lactobacillus_jensenii_SJ_7A_US	Lactobacillus jensenii SJ-7A-US (575607.3)	2	Lactobacillus jensenii SJ-7A-US	Lactobacillus jensenii	Lactobacillus	Lactobacillaceae	Lactobacillales	Bacilli	Firmicutes	Bacteria	Human	575607	575607	GCF_000159335.1	GCF_000162335.1	647533180	Strains of species found in the human gut (PMID:24861948) present in PubSEED	Initial strain selection	0	0		Yes	0	Host-associated	Human	Vagina	Reproductive system	Gram+	Aerobe
80	Lactobacillus_johnsonii_ATCC_33200	Lactobacillus johnsonii ATCC 33200 (525330.3)	2	Lactobacillus johnsonii ATCC 33200	Lactobacillus johnsonii	Lactobacillus	Lactobacillaceae	Lactobacillales	Bacilli	Firmicutes	Bacteria	Human	525330	525330	GCF_000162335.1	GCF_000159355.1	2657245008	Strains of species found in the human gut (PMID:24861948) present in PubSEED	Initial strain selection	0	0		Yes	0	Host-associated	Human	Blood	Circulatory system	Gram+	Microaerophile
81	Lactobacillus_johnsonii_DPC_6026	Lactobacillus johnsonii DPC 6026 (909954.3)	2	Lactobacillus johnsonii DPC 6026	Lactobacillus johnsonii	Lactobacillus	Lactobacillaceae	Lactobacillales	Bacilli	Firmicutes	Bacteria	Human	909954	909954	GCF_001433975.1	GCF_000204985.1	651053040	PMID:20203603; PMID:24861948	AGORA 1.03	0	0		Yes	0	Host-associated	Unclassified	Unclassified	Unclassified	Gram+	Microaerophile
82	Lactobacillus_johnsonii_ERR2221124	N/A	0	Lactobacillus johnsonii	Lactobacillus johnsonii	Lactobacillus	Lactobacillaceae	Lactobacillales	Bacilli	Firmicutes	Bacteria	Human	33959					PMID:30718869	Forster et al. resource	0	0	0							Gram+	Microaerophile
83	Lactobacillus_johnsonii_ERR2221205	N/A	0	Lactobacillus johnsonii	Lactobacillus johnsonii	Lactobacillus	Lactobacillaceae	Lactobacillales	Bacilli	Firmicutes	Bacteria	Human	33959		GCF_000217735.1			PMID:30718869	Forster et al. resource	0	0	0							Gram+	Microaerophile
84	Lactobacillus_johnsonii_FI9785	Lactobacillus johnsonii FI9785 (633699.4)	2	Lactobacillus johnsonii FI9785	Lactobacillus johnsonii	Lactobacillus	Lactobacillaceae	Lactobacillales	Bacilli	Firmicutes	Bacteria	Human	633699	633699		GCF_000091405.1	646564540	Strains of species found in the human gut (PMID:24861948) present in PubSEED	Initial strain selection	0	0		Yes	0	Host-associated	Birds	Unclassified	Digestive system	Gram+	Microaerophile
85	Lactobacillus_johnsonii_NCC_533	Lactobacillus johnsonii NCC 533 (257314.6)	2	Lactobacillus johnsonii NCC 533	Lactobacillus johnsonii	Lactobacillus	Lactobacillaceae	Lactobacillales	Bacilli	Firmicutes	Bacteria	Human	257314	257315	GCF_000091405.1	GCF_000008065.1	637000140	PMID:20203603; PMID:24861948	AGORA 1.03	0	0		Yes	0	Host-associated	Human	Unclassified	Unclassified	Gram+	Microaerophile
86	Lactobacillus_johnsonii_pf01	Lactobacillus johnsonii pf01 (1037411.3)	1	Lactobacillus johnsonii pf01	Lactobacillus johnsonii	Lactobacillus	Lactobacillaceae	Lactobacillales	Bacilli	Firmicutes	Bacteria	Human	1037411	1.03741e+06	GCF_000008065.1	GCA_000219475.3	2537562160	Strains of species found in the human gut (PMID:24861948) present in KBase	Initial strain selection	0	0		Yes	0	Host-associated	Mammals	Large intestine	Digestive system	Gram+	Microaerophile
87	Lactobacillus_kefiranofaciens_ZW3	Lactobacillus kefiranofaciens ZW3 (1033837.3)	1	Lactobacillus kefiranofaciens ZW3	Lactobacillus kefiranofaciens	Lactobacillus	Lactobacillaceae	Lactobacillales	Bacilli	Firmicutes	Bacteria	Human	1033837	1.03384e+06		GCF_000214785.1	650716047	PMID:31275260	Literature research	0	0		Yes	0	Engineered	Food production	Unclassified	Dairy products	Gram+	Facultative anaerobe
88	Lactobacillus_mucosae_LM1	Lactobacillus mucosae LM1 (1130798.3)	2	Limosilactobacillus mucosae LM1	Limosilactobacillus mucosae	Limosilactobacillus	Lactobacillaceae	Lactobacillales	Bacilli	Firmicutes	Bacteria	Human	1130798	1.1308e+06	GCF_000219475.1	GCF_000248095.2	2513237302	PMID:20203603; PMID:24861948	AGORA 1.03	0	0	0	Yes	0	Host-associated	Mammals	Unclassified	Digestive system	Gram+	Aerobe
89	Lactobacillus_oris_F0423	Lactobacillus oris F0423 (944562.4)	2	Limosilactobacillus oris F0423	Limosilactobacillus oris	Limosilactobacillus	Lactobacillaceae	Lactobacillales	Bacilli	Firmicutes	Bacteria	Human	944562	944562		GCF_000221505.1	2540341034	PMID:20203603; PMID:24861948	AGORA 1.03	0	0		Yes	0	Host-associated	Human	Oral	Digestive system	Gram+	Facultative anaerobe
90	Lactobacillus_paracasei_BD_II	Lactobacillus casei BD-II (998820.3)	2	Lacticaseibacillus casei BD-II	Lacticaseibacillus casei	Lacticaseibacillus	Lactobacillaceae	Lactobacillales	Bacilli	Firmicutes	Bacteria	Human	998820	998820		GCF_000194765.1		Strains of species found in the human gut (PMID:24861948) present in PubSEED	Initial strain selection	0	0	0							Gram+	Facultative anaerobe
91	Lactobacillus_paracasei_CRF28	Lactobacillus casei CRF28 (1051654.3)	2	Lacticaseibacillus casei CRF28	Lacticaseibacillus casei	Lacticaseibacillus	Lactobacillaceae	Lactobacillales	Bacilli	Firmicutes	Bacteria	Human	1051654	1.05165e+06		GCF_000309645.1		Strains of species found in the human gut (PMID:24861948) present in PubSEED	Initial strain selection	0	0	0							Gram+	Facultative anaerobe
92	Lactobacillus_paracasei_Lc_10	Lactobacillus casei Lc-10 (1051655.5)	2	Lacticaseibacillus casei Lc-10	Lacticaseibacillus casei	Lacticaseibacillus	Lactobacillaceae	Lactobacillales	Bacilli	Firmicutes	Bacteria	Human	1051655	1.05166e+06		GCF_000309765.1		Strains of species found in the human gut (PMID:24861948) present in PubSEED	Initial strain selection	0	0	0							Gram+	Facultative anaerobe
93	Lactobacillus_paracasei_LC2W	Lactobacillus casei LC2W (999378.3)	2	Lacticaseibacillus casei LC2W	Lacticaseibacillus casei	Lacticaseibacillus	Lactobacillaceae	Lactobacillales	Bacilli	Firmicutes	Bacteria	Human	999378	999378	GCF_000309765.1	GCF_000194785.1		Strains of species found in the human gut (PMID:24861948) present in PubSEED	Initial strain selection	0	0	0							Gram+	Facultative anaerobe
94	Lactobacillus_paracasei_LPC_37	Lactobacillus casei Lpc-37 (1051656.3)	2	Lacticaseibacillus casei Lpc-37	Lacticaseibacillus casei	Lacticaseibacillus	Lactobacillaceae	Lactobacillales	Bacilli	Firmicutes	Bacteria	Human	1051656	1.05166e+06	GCF_000194785.1	GCF_000309785.1	2534682335	Strains of species found in the human gut (PMID:24861948) present in PubSEED	Initial strain selection	0	0	0	Yes	0	Engineered	Food production	Unclassified	Dairy products	Gram+	Facultative anaerobe
95	Lactobacillus_paracasei_M36	Lactobacillus casei M36 (1051657.3)	2	Lacticaseibacillus casei M36	Lacticaseibacillus casei	Lacticaseibacillus	Lactobacillaceae	Lactobacillales	Bacilli	Firmicutes	Bacteria	Human	1051657	1.05166e+06	GCF_000309785.1	GCF_000309665.1		Strains of species found in the human gut (PMID:24861948) present in PubSEED	Initial strain selection	0	0	0							Gram+	Facultative anaerobe
96	Lactobacillus_paracasei_subsp_paracasei_8700_2	Lactobacillus paracasei subsp. paracasei 8700:2 (537973.8)	2	Lacticaseibacillus paracasei subsp. paracasei 8700:2	Lacticaseibacillus paracasei	Lacticaseibacillus	Lactobacillaceae	Lactobacillales	Bacilli	Firmicutes	Bacteria	Human	537973	537974	GCF_000180015.1	GCF_000155515.2	643886139	PMID:20203603; PMID:24861948	AGORA 1.03	0	0		Yes	0	Host-associated	Human	Unclassified	Digestive system	Gram+	Aerobe
97	Lactobacillus_paracasei_subsp_paracasei_ATCC_25302	Lactobacillus paracasei subsp. paracasei ATCC 25302 (525337.3)	2	Lacticaseibacillus paracasei subsp. paracasei ATCC 25302 = DSM 5622 = JCM 8130	Lacticaseibacillus paracasei	Lacticaseibacillus	Lactobacillaceae	Lactobacillales	Bacilli	Firmicutes	Bacteria	Human	525337	525337	GCF_000155515.2	GCF_000159495.1	643886051	PMID:20203603; PMID:24861948	AGORA 1.03	0	0		Yes	0	Engineered	Food production	Unclassified	Dairy products	Gram+	Aerobe
98	Lactobacillus_paracasei_subsp_paracasei_Lpp120	Lactobacillus paracasei subsp. paracasei Lpp120 (1256223.3)	2	Lacticaseibacillus paracasei subsp. paracasei Lpp120	Lacticaseibacillus paracasei	Lacticaseibacillus	Lactobacillaceae	Lactobacillales	Bacilli	Firmicutes	Bacteria	Human	1256223	1.25622e+06	GCF_000159495.1	GCF_000409935.1	2565956837	Strains of species found in the human gut (PMID:24861948) present in PubSEED	Initial strain selection	0	0	0	Yes	0	Engineered	Food production	Unclassified	Dairy products	Gram+	Aerobe
99	Lactobacillus_paracasei_subsp_paracasei_Lpp122	Lactobacillus paracasei subsp. paracasei Lpp122 (1256218.3)	2	Lacticaseibacillus paracasei subsp. paracasei Lpp122	Lacticaseibacillus paracasei	Lacticaseibacillus	Lactobacillaceae	Lactobacillales	Bacilli	Firmicutes	Bacteria	Human	1256218	1.25622e+06	GCF_000409935.1	GCF_000409855.1	2545824698	Strains of species found in the human gut (PMID:24861948) present in PubSEED	Initial strain selection	0	0	0	Yes	0	Engineered	Food production	Unclassified	Dairy products	Gram+	Aerobe
100	Lactobacillus_paracasei_subsp_paracasei_Lpp17	Lactobacillus paracasei subsp. paracasei Lpp17 (1256220.3)	2	Lacticaseibacillus paracasei subsp. paracasei Lpp17	Lacticaseibacillus paracasei	Lacticaseibacillus	Lactobacillaceae	Lactobacillales	Bacilli	Firmicutes	Bacteria	Human	1256220	1.25622e+06	GCF_000409855.1	GCF_000410135.1	2565956839	Strains of species found in the human gut (PMID:24861948) present in PubSEED	Initial strain selection	0	0	0	Yes	0	Engineered	Food production	Unclassified	Dairy products	Gram+	Aerobe
101	Lactobacillus_paracasei_subsp_paracasei_Lpp225	Lactobacillus paracasei subsp. paracasei Lpp225 (1256225.3)	2	Lacticaseibacillus paracasei subsp. paracasei Lpp225	Lacticaseibacillus paracasei	Lacticaseibacillus	Lactobacillaceae	Lactobacillales	Bacilli	Firmicutes	Bacteria	Human	1256225	1.25623e+06	GCF_000410135.1	GCF_000410175.1	2565956845	Strains of species found in the human gut (PMID:24861948) present in PubSEED	Initial strain selection	0	0	0	Yes	0	Host-associated	Animal	Intestine	Digestive system	Gram+	Aerobe
102	Lactobacillus_paracasei_subsp_paracasei_Lpp226	Lactobacillus paracasei subsp. paracasei Lpp226 (1256226.3)	2	Lacticaseibacillus paracasei subsp. paracasei Lpp226	Lacticaseibacillus paracasei	Lacticaseibacillus	Lactobacillaceae	Lactobacillales	Bacilli	Firmicutes	Bacteria	Human	1256226	1.25623e+06	GCF_000410175.1	GCF_000409895.1	2565956849	Strains of species found in the human gut (PMID:24861948) present in PubSEED	Initial strain selection	0	0	0	Yes	0	Engineered	Food production	Unclassified	Dairy products	Gram+	Aerobe
103	Lactobacillus_paracasei_subsp_paracasei_Lpp230	Lactobacillus paracasei subsp. paracasei Lpp230 (1256219.3)	2	Lacticaseibacillus paracasei subsp. paracasei Lpp230	Lacticaseibacillus paracasei	Lacticaseibacillus	Lactobacillaceae	Lactobacillales	Bacilli	Firmicutes	Bacteria	Human	1256219	1.25622e+06	GCF_000409895.1	GCF_000409815.1	2545824702	Strains of species found in the human gut (PMID:24861948) present in PubSEED	Initial strain selection	0	0	0	Yes	0	Host-associated	Animal	Unclassified	Digestive system	Gram+	Aerobe
104	Lactobacillus_paracasei_subsp_paracasei_Lpp46	Lactobacillus paracasei subsp. paracasei Lpp46 (1256222.3)	2	Lacticaseibacillus paracasei subsp. paracasei Lpp46	Lacticaseibacillus paracasei	Lacticaseibacillus	Lactobacillaceae	Lactobacillales	Bacilli	Firmicutes	Bacteria	Human	1256222	1.25622e+06	GCF_000409815.1	GCF_000409875.1	2565956852	Strains of species found in the human gut (PMID:24861948) present in PubSEED	Initial strain selection	0	0	0	Yes	0	Host-associated	Plants	Unclassified	Unclassified	Gram+	Aerobe
105	Lactobacillus_paracasei_subsp_paracasei_Lpp49	Lactobacillus paracasei subsp. paracasei Lpp49 (1256213.3)	2	Lacticaseibacillus paracasei subsp. paracasei Lpp49	Lacticaseibacillus paracasei	Lacticaseibacillus	Lactobacillaceae	Lactobacillales	Bacilli	Firmicutes	Bacteria	Human	1256213	1.25621e+06	GCF_000409875.1	GCF_000410035.1	2565956854	Strains of species found in the human gut (PMID:24861948) present in PubSEED	Initial strain selection	0	0	0	Yes	0	Host-associated	Plants	Unclassified	Unclassified	Gram+	Aerobe
106	Lactobacillus_paracasei_subsp_paracasei_Lpp74	Lactobacillus paracasei subsp. paracasei Lpp74 (1256199.3)	2	Lacticaseibacillus paracasei subsp. paracasei Lpp74	Lacticaseibacillus paracasei	Lacticaseibacillus	Lactobacillaceae	Lactobacillales	Bacilli	Firmicutes	Bacteria	Human	1256199	1.2562e+06	GCF_000410035.1	GCF_000410235.1	2565956856	Strains of species found in the human gut (PMID:24861948) present in PubSEED	Initial strain selection	0	0	0	Yes	0	Engineered	Food production	Unclassified	Dairy products	Gram+	Aerobe
107	Lactobacillus_paracasei_subsp_tolerans_Lpl14	Lactobacillus paracasei subsp. tolerans Lpl14 (1256229.3)	2	Lacticaseibacillus paracasei subsp. tolerans Lpl14	Lacticaseibacillus paracasei	Lacticaseibacillus	Lactobacillaceae	Lactobacillales	Bacilli	Firmicutes	Bacteria	Human	1256229	1.25623e+06	GCF_000410235.1	GCF_000410335.1	2565956857	Strains of species found in the human gut (PMID:24861948) present in PubSEED	Initial strain selection	0	0	0	Yes	0	Host-associated	Plants	Unclassified	Unclassified	Gram+	Aerobe
108	Lactobacillus_paracasei_subsp_tolerans_Lpl7	Lactobacillus paracasei subsp. tolerans Lpl7 (1256230.3)	2	Lacticaseibacillus paracasei subsp. tolerans Lpl7	Lacticaseibacillus paracasei	Lacticaseibacillus	Lactobacillaceae	Lactobacillales	Bacilli	Firmicutes	Bacteria	Human	1256230	1.25623e+06	GCF_000410335.1	GCF_000409835.1	2545824705	Strains of species found in the human gut (PMID:24861948) present in PubSEED	Initial strain selection	0	0	0	Yes	0	Engineered	Food production	Unclassified	Dairy products	Gram+	Aerobe
109	Lactobacillus_paracasei_T71499	Lactobacillus casei T71499 (1051658.3)	2	Lacticaseibacillus casei T71499	Lacticaseibacillus casei	Lacticaseibacillus	Lactobacillaceae	Lactobacillales	Bacilli	Firmicutes	Bacteria	Human	1051658	1.05166e+06	GCF_000019245.4	GCF_000309685.1		Strains of species found in the human gut (PMID:24861948) present in PubSEED	Initial strain selection	0	0	0							Gram+	Facultative anaerobe
110	Lactobacillus_paracasei_UCD174	Lactobacillus casei UCD174 (1051659.3)	2	Lacticaseibacillus casei UCD174	Lacticaseibacillus casei	Lacticaseibacillus	Lactobacillaceae	Lactobacillales	Bacilli	Firmicutes	Bacteria	Human	1051659	1.05166e+06	GCF_000309685.1	GCF_000309705.1		Strains of species found in the human gut (PMID:24861948) present in PubSEED	Initial strain selection	0	0	0							Gram+	Facultative anaerobe
111	Lactobacillus_paracasei_UW1	Lactobacillus casei UW1 (1051660.3)	2	Lacticaseibacillus casei UW1	Lacticaseibacillus casei	Lacticaseibacillus	Lactobacillaceae	Lactobacillales	Bacilli	Firmicutes	Bacteria	Human	1051660	1.05166e+06	GCF_000309705.1	GCF_000309725.1		Strains of species found in the human gut (PMID:24861948) present in PubSEED	Initial strain selection	0	0	0							Gram+	Facultative anaerobe
112	Lactobacillus_paracasei_Zhang	Lactobacillus casei str. Zhang (498216.5)	2	Lacticaseibacillus casei str. Zhang	Lacticaseibacillus casei	Lacticaseibacillus	Lactobacillaceae	Lactobacillales	Bacilli	Firmicutes	Bacteria	Human	498216	498216	GCF_000309665.1	GCF_000019245.4		Strains of species found in the human gut (PMID:24861948) present in PubSEED	Initial strain selection	0	0	0							Gram+	Facultative anaerobe
113	Lactobacillus_pentosus_KCA1	Lactobacillus pentosus KCA1 (1136177.4)	2	Lactiplantibacillus pentosus KCA1	Lactiplantibacillus pentosus	Lactiplantibacillus	Lactobacillaceae	Lactobacillales	Bacilli	Firmicutes	Bacteria	Human	1136177	1.13618e+06	GCF_000409835.1	GCF_000271445.1	2597489899	PMID:20203603; PMID:24861948	AGORA 1.03	0	0		Yes	0	Host-associated	Human	Vagina	Reproductive system	Gram+	Facultative anaerobe
114	Lactobacillus_plantarum_16	Lactobacillus plantarum 16 (1327988.3)	2	Lactiplantibacillus plantarum 16	Lactiplantibacillus plantarum	Lactiplantibacillus	Lactobacillaceae	Lactobacillales	Bacilli	Firmicutes	Bacteria	Human	1327988	1.32799e+06		GCF_000412205.1	2563366583	Strains of species found in the human gut (PMID:24861948) present in PubSEED	Initial strain selection	0	0	0	Yes	0	0	0	0	0	Gram+	Facultative anaerobe
115	Lactobacillus_plantarum_ERR2221349	N/A	0	Lactiplantibacillus plantarum	Lactiplantibacillus plantarum	Lactiplantibacillus	Lactobacillaceae	Lactobacillales	Bacilli	Firmicutes	Bacteria	Human	1590		GCF_000412205.1			PMID:30718869	Forster et al. resource	0	0	0							Gram+	Facultative anaerobe
116	Lactobacillus_plantarum_IPLA88	Lactobacillus plantarum IPLA88 (1328309.5)	2	Lactiplantibacillus plantarum IPLA88	Lactiplantibacillus plantarum	Lactiplantibacillus	Lactobacillaceae	Lactobacillales	Bacilli	Firmicutes	Bacteria	Human	1328309	1.32831e+06		GCF_000410795.1	2545824768	Strains of species found in the human gut (PMID:24861948) present in PubSEED	Initial strain selection	0	0	0	Yes	0	Engineered	Food production	Unclassified	Unclassified	Gram+	Facultative anaerobe
117	Lactobacillus_plantarum_JDM1	Lactobacillus plantarum JDM1 (644042.3)	2	Lactiplantibacillus plantarum JDM1	Lactiplantibacillus plantarum	Lactiplantibacillus	Lactobacillaceae	Lactobacillales	Bacilli	Firmicutes	Bacteria	Human	644042	644042	GCF_000410795.1	GCF_000023085.1	644736381	PMID:20203603; PMID:24861948	AGORA 1.03	0	0		Yes	0	Host-associated	Unclassified	Unclassified	Unclassified	Gram+	Facultative anaerobe
118	Lactobacillus_plantarum_subsp_plantarum_ATCC_14917	Lactobacillus plantarum subsp. plantarum ATCC 14917 (525338.3)	2	Lactiplantibacillus plantarum subsp. plantarum ATCC 14917 = JCM 1149 = CGMCC 1.2437	Lactiplantibacillus plantarum	Lactiplantibacillus	Lactobacillaceae	Lactobacillales	Bacilli	Firmicutes	Bacteria	Human	525338	525338	GCF_000023085.1	GCF_000143745.1	2562617181	PMID:20203603; PMID:24861948	AGORA 1.03	0	0		Yes	0	Engineered	Food production	Unclassified	Unclassified	Gram+	Facultative anaerobe
119	Lactobacillus_plantarum_subsp_plantarum_NC8	Lactobacillus plantarum subsp. plantarum NC8 (1036177.3)	2	Lactiplantibacillus plantarum subsp. plantarum NC8	Lactiplantibacillus plantarum	Lactiplantibacillus	Lactobacillaceae	Lactobacillales	Bacilli	Firmicutes	Bacteria	Human	1036177	1.03618e+06	GCF_001434175.1	GCF_000247735.1	2521172735	Strains of species found in the human gut (PMID:24861948) present in PubSEED	Initial strain selection	0	0	0	Yes	0	Engineered	Food production	Unclassified	Silage fermentation	Gram+	Facultative anaerobe
120	Lactobacillus_plantarum_subsp_plantarum_P_8	Lactobacillus plantarum subsp. plantarum P-8 (767468.48)	2	Lactiplantibacillus plantarum subsp. plantarum P-8	Lactiplantibacillus plantarum	Lactiplantibacillus	Lactobacillaceae	Lactobacillales	Bacilli	Firmicutes	Bacteria	Human	767468	767468	GCF_000247735.1	GCF_000392485.3	2554235316	Strains of species found in the human gut (PMID:24861948) present in PubSEED	Initial strain selection	0	0		Yes	0	Engineered	Food production	Unclassified	Dairy products	Gram+	Facultative anaerobe
121	Lactobacillus_plantarum_subsp_plantarum_ST_III	Lactobacillus plantarum subsp. plantarum ST-III (889932.4)	2	Lactiplantibacillus plantarum ST-III	Lactiplantibacillus plantarum	Lactiplantibacillus	Lactobacillaceae	Lactobacillales	Bacilli	Firmicutes	Bacteria	Human	889932	889932	GCF_000392485.3	GCF_000148815.2	648028037	Strains of species found in the human gut (PMID:24861948) present in PubSEED	Initial strain selection	0	0		Yes	0	Engineered	Food production	Unclassified	Unclassified	Gram+	Facultative anaerobe
122	Lactobacillus_plantarum_UCMA_3037	Lactobacillus plantarum UCMA 3037 (1284223.3)	2	Lactiplantibacillus plantarum UCMA 3037	Lactiplantibacillus plantarum	Lactiplantibacillus	Lactobacillaceae	Lactobacillales	Bacilli	Firmicutes	Bacteria	Human	1284223	1.28422e+06	GCF_000148815.2	GCF_000347515.1	2565956819	Strains of species found in the human gut (PMID:24861948) present in PubSEED	Initial strain selection	0	0	0	Yes	0	Engineered	Food production	Unclassified	Dairy products	Gram+	Facultative anaerobe
123	Lactobacillus_plantarum_WCFS1	Lactobacillus plantarum WCFS1 (220668.9)	2	Lactiplantibacillus plantarum WCFS1	Lactiplantibacillus plantarum	Lactiplantibacillus	Lactobacillaceae	Lactobacillales	Bacilli	Firmicutes	Bacteria	Human	220668	220669	GCF_000347515.1	GCF_000203855.3	637000141	PMID:20203603; PMID:24861948	AGORA 1.03	0	0		Yes	0	Host-associated	Human	Oral	Digestive system	Gram+	Facultative anaerobe
124	Lactobacillus_plantarum_ZJ316	Lactobacillus plantarum ZJ316 (1284663.3)	2	Lactiplantibacillus plantarum ZJ316	Lactiplantibacillus plantarum	Lactiplantibacillus	Lactobacillaceae	Lactobacillales	Bacilli	Firmicutes	Bacteria	Human	1284663	1.28466e+06	GCF_000203855.3	GCF_000338115.2	2561511196	Strains of species found in the human gut (PMID:24861948) present in PubSEED	Initial strain selection	0	0	0	Yes	0	0	0	0	0	Gram+	Facultative anaerobe
125	Lactobacillus_reuteri_100_23	Lactobacillus reuteri 100-23 (349123.6)	2	Limosilactobacillus reuteri subsp. rodentium	Limosilactobacillus reuteri	Limosilactobacillus	Lactobacillaceae	Lactobacillales	Bacilli	Firmicutes	Bacteria	Human	349123	349124	GCF_000338115.2	GCF_000168255.1	2500069000	Strains of species found in the human gut (PMID:24861948) present in PubSEED	Initial strain selection	0	0		Yes	0	Host-associated	Unclassified	Unclassified	Unclassified	Gram+	Facultative anaerobe
126	Lactobacillus_reuteri_ATCC_53608	Lactobacillus reuteri ATCC 53608 (927703.3)	2	Limosilactobacillus reuteri subsp. suis	Limosilactobacillus reuteri	Limosilactobacillus	Lactobacillaceae	Lactobacillales	Bacilli	Firmicutes	Bacteria	Human	927703	927703	GCF_000168255.1	GCF_000236455.2	2843020057	Strains of species found in the human gut (PMID:24861948) present in PubSEED	Initial strain selection	0	0		Yes	0	Host-associated	Mammals	Unclassified	Digestive system	Gram+	Facultative anaerobe
127	Lactobacillus_reuteri_CF48_3A	Lactobacillus reuteri CF48-3A (525341.3)	2	Limosilactobacillus reuteri CF48-3A	Limosilactobacillus reuteri	Limosilactobacillus	Lactobacillaceae	Lactobacillales	Bacilli	Firmicutes	Bacteria	Human	525341	525341	GCF_000159615.1	GCF_000159615.1	2502171173	PMID:20203603; PMID:24861948	AGORA 1.03	0	0		Yes	0	Host-associated	Human	Large intestine	Digestive system	Gram+	Facultative anaerobe
128	Lactobacillus_reuteri_DSM_20016	Lactobacillus reuteri DSM 20016 (557436.4)	1	Limosilactobacillus reuteri subsp. reuteri	Limosilactobacillus reuteri	Limosilactobacillus	Lactobacillaceae	Lactobacillales	Bacilli	Firmicutes	Bacteria	Human	557436	557436		GCF_000016825.1	2671180761	Strains of species found in the human gut (PMID:24861948) present in KBase	Initial strain selection	0	0	0	Yes	0	Host-associated	Human	Large intestine	Digestive system	Gram+	Facultative anaerobe
129	Lactobacillus_reuteri_ERR2221127	N/A	0	Limosilactobacillus reuteri	Limosilactobacillus reuteri	Limosilactobacillus	Lactobacillaceae	Lactobacillales	Bacilli	Firmicutes	Bacteria	Human	1598					PMID:30718869	Forster et al. resource	0	0	0							Gram+	Facultative anaerobe
130	Lactobacillus_reuteri_ERR2221204	N/A	0	Limosilactobacillus reuteri	Limosilactobacillus reuteri	Limosilactobacillus	Lactobacillaceae	Lactobacillales	Bacilli	Firmicutes	Bacteria	Human	1598					PMID:30718869	Forster et al. resource	0	0	0							Gram+	Facultative anaerobe
131	Lactobacillus_reuteri_F275_JCM_1112	Lactobacillus reuteri JCM 1112 (557433.3)	2	Limosilactobacillus reuteri F275	Limosilactobacillus reuteri	Limosilactobacillus	Lactobacillaceae	Lactobacillales	Bacilli	Firmicutes	Bacteria	Human	299033	557433		GCF_000010005.1		PMID:20203603; PMID:24861948	AGORA 1.03	0	0	0							Gram+	Facultative anaerobe
132	Lactobacillus_reuteri_I49	N/A	0	Limosilactobacillus reuteri	Limosilactobacillus reuteri	Limosilactobacillus	Lactobacillaceae	Lactobacillales	Bacilli	Firmicutes	Bacteria	Human	1598		GCF_001688685.2	GCF_001688685.2	2718217763	PMID:31275260	Literature research	0	0	0	Yes	0	Host-associated	Mammals	Unclassified	Unclassified	Gram+	Facultative anaerobe
133	Lactobacillus_reuteri_I5007	Lactobacillus reuteri I5007 (1340495.3)	2	Limosilactobacillus reuteri I5007	Limosilactobacillus reuteri	Limosilactobacillus	Lactobacillaceae	Lactobacillales	Bacilli	Firmicutes	Bacteria	Human	1340495	1.3405e+06		GCF_000410995.1	2554235423	Strains of species found in the human gut (PMID:24861948) present in PubSEED	Initial strain selection	0	0	0	Yes	0	Host-associated	Mammals	Unclassified	Unclassified	Gram+	Facultative anaerobe
134	Lactobacillus_reuteri_lpuph	Lactobacillus reuteri lpuph (863368.3)	2	Limosilactobacillus reuteri subsp. murium	Limosilactobacillus reuteri	Limosilactobacillus	Lactobacillaceae	Lactobacillales	Bacilli	Firmicutes	Bacteria	Human	863368	863368	GCF_000010005.1	GCF_000179455.1	2506381017	Strains of species found in the human gut (PMID:24861948) present in PubSEED	Initial strain selection	0	0		Yes	0	Host-associated	Mammals	Large intestine	Digestive system	Gram+	Facultative anaerobe
135	Lactobacillus_reuteri_mlc3	Lactobacillus reuteri mlc3 (863369.3)	1	Limosilactobacillus reuteri mlc3	Limosilactobacillus reuteri	Limosilactobacillus	Lactobacillaceae	Lactobacillales	Bacilli	Firmicutes	Bacteria	Human	863369	863369	GCF_000179455.1	GCF_000179435.1	2506381016	Strains of species found in the human gut (PMID:24861948) present in KBase	Initial strain selection	0	0		Yes	0	Host-associated	Mammals	Unclassified	Unclassified	Gram+	Facultative anaerobe
136	Lactobacillus_reuteri_MM2_3	Lactobacillus reuteri MM2-3 (585517.3)	1	Limosilactobacillus reuteri MM2-3	Limosilactobacillus reuteri	Limosilactobacillus	Lactobacillaceae	Lactobacillales	Bacilli	Firmicutes	Bacteria	Human	585517	585517	GCF_000160715.1	GCF_000160715.1	2502171171	PMID:20203603; PMID:24861948	AGORA 1.03	0	0		Yes	0	Host-associated	Human	Unclassified	Unclassified	Gram+	Facultative anaerobe
137	Lactobacillus_reuteri_MM4_1A	Lactobacillus reuteri MM4-1A (548485.3)	2	Limosilactobacillus reuteri MM4-1A	Limosilactobacillus reuteri	Limosilactobacillus	Lactobacillaceae	Lactobacillales	Bacilli	Firmicutes	Bacteria	Human	548485	548485	GCF_000159475.2	GCF_000159475.2	2502171170	PMID:20203603; PMID:24861948	AGORA 1.03	0	0		Yes	0	Host-associated	Human	Unclassified	Unclassified	Gram+	Facultative anaerobe
138	Lactobacillus_reuteri_SD2112_ATCC_55730	Lactobacillus reuteri SD2112 (491077.3)	2	Limosilactobacillus reuteri SD2112	Limosilactobacillus reuteri	Limosilactobacillus	Lactobacillaceae	Lactobacillales	Bacilli	Firmicutes	Bacteria	Human	491077	491077	GCF_000159455.2	GCF_000159455.2	650716048	PMID:20203603; PMID:24861948	AGORA 1.03	0	0		Yes	0	Host-associated	Human	Unclassified	Unclassified	Gram+	Facultative anaerobe
139	Lactobacillus_rhamnosus_ERR1203919	N/A	0	Lacticaseibacillus rhamnosus	Lacticaseibacillus rhamnosus	Lacticaseibacillus	Lactobacillaceae	Lactobacillales	Bacilli	Firmicutes	Bacteria	Human	47715					PMID:30718869	Forster et al. resource	0	0	0							Gram+	Aerobe
140	Lactobacillus_rhamnosus_ERR2221226	N/A	0	Lacticaseibacillus rhamnosus	Lacticaseibacillus rhamnosus	Lacticaseibacillus	Lactobacillaceae	Lactobacillales	Bacilli	Firmicutes	Bacteria	Human	47715					PMID:30718869	Forster et al. resource	0	0	0							Gram+	Aerobe
141	Lactobacillus_ruminis_ATCC_25644	Lactobacillus ruminis ATCC 25644 (525362.3)	2	Ligilactobacillus ruminis ATCC 25644	Ligilactobacillus ruminis	Ligilactobacillus	Lactobacillaceae	Lactobacillales	Bacilli	Firmicutes	Bacteria	Human	525362	525362	GCF_000235785.1	GCF_000225845.1	2562617182	PMID:20203603; PMID:24861948	AGORA 1.03	0	0		Yes	0	Host-associated	Human	Unclassified	Digestive system	Gram+	Facultative anaerobe
142	Lactobacillus_ruminis_ATCC_27782	Lactobacillus ruminis ATCC 27782 (1069534.5)	2	Ligilactobacillus ruminis ATCC 27782	Ligilactobacillus ruminis	Ligilactobacillus	Lactobacillaceae	Lactobacillales	Bacilli	Firmicutes	Bacteria	Human	1069534	1.06953e+06	GCF_000225845.1	GCF_000224985.1	2521172681	Strains of species found in the human gut (PMID:24861948) present in PubSEED	Initial strain selection	0	0	0	Yes	0	0	0	0	0	Gram+	Facultative anaerobe
143	Lactobacillus_ruminis_DSM_20403_NBRC_102161	N/A	0	Ligilactobacillus ruminis DSM 20403 = NBRC 102161	Ligilactobacillus ruminis	Ligilactobacillus	Lactobacillaceae	Lactobacillales	Bacilli	Firmicutes	Bacteria	Human	1423798			GCF_001591905.1	2593339155	PMID:29556107	Literature research	0	0	0	Yes	0	Host-associated	Mammals	Foregut	Digestive system	Gram+	Facultative anaerobe
144	Lactobacillus_ruminis_ERR2221165	N/A	0	Ligilactobacillus ruminis	Ligilactobacillus ruminis	Ligilactobacillus	Lactobacillaceae	Lactobacillales	Bacilli	Firmicutes	Bacteria	Human	1623					PMID:30718869	Forster et al. resource	0	0	0							Gram+	Facultative anaerobe
145	Lactobacillus_ruminis_ERR2221355	N/A	0	Ligilactobacillus ruminis	Ligilactobacillus ruminis	Ligilactobacillus	Lactobacillaceae	Lactobacillales	Bacilli	Firmicutes	Bacteria	Human	1623		GCF_000307435.1			PMID:30718869	Forster et al. resource	0	0	0							Gram+	Facultative anaerobe
146	Lactobacillus_ruminis_SPM0211	Lactobacillus ruminis SPM0211 (1040964.3)	2	Ligilactobacillus ruminis SPM0211	Ligilactobacillus ruminis	Ligilactobacillus	Lactobacillaceae	Lactobacillales	Bacilli	Firmicutes	Bacteria	Human	1040964	1.04096e+06		GCF_000217755.1	651324065	Strains of species found in the human gut (PMID:24861948) present in PubSEED	Initial strain selection	0	0		Yes	0	Host-associated	Unclassified	Unclassified	Unclassified	Gram+	Facultative anaerobe
147	Lactobacillus_sakei_subsp_sakei_23K	Lactobacillus sakei subsp. sakei 23K (314315.12)	2	Latilactobacillus sakei subsp. sakei 23K	Latilactobacillus sakei	Latilactobacillus	Lactobacillaceae	Lactobacillales	Bacilli	Firmicutes	Bacteria	Human	314315	314315	GCF_000217755.1	GCF_000026065.1	637000142	PMID:20203603; PMID:24861948	AGORA 1.03	0	0		Yes	0	Engineered	Food production	Unclassified	Unclassified	Gram+	Facultative anaerobe
148	Lactobacillus_sakei_subsp_sakei_DSM_20017_JCM_1157	N/A	0	Latilactobacillus sakei subsp. sakei DSM 20017 = JCM 1157	Latilactobacillus sakei	Latilactobacillus	Lactobacillaceae	Lactobacillales	Bacilli	Firmicutes	Bacteria	Human	1423833			GCF_001434065.1	2690316289	PMID:29556107	Literature research	0	0	0	Yes	0	Engineered	Food production	Unclassified	Fermented beverages	Gram+	Facultative anaerobe
149	Lactobacillus_salivarius_CECT_5713	Lactobacillus salivarius CECT 5713 (712961.3)	1	Ligilactobacillus salivarius CECT 5713	Ligilactobacillus salivarius	Ligilactobacillus	Lactobacillaceae	Lactobacillales	Bacilli	Firmicutes	Bacteria	Human	712961	712961	GCF_001435955.1	GCF_000143435.1	648231712	Strains of species found in the human gut (PMID:24861948) present in KBase	Initial strain selection	0	0		Yes	0	Host-associated	Human	Large intestine	Digestive system	Gram+	Facultative anaerobe
150	Lactobacillus_salivarius_ERR2221215	N/A	0	Ligilactobacillus salivarius	Ligilactobacillus salivarius	Ligilactobacillus	Lactobacillaceae	Lactobacillales	Bacilli	Firmicutes	Bacteria	Human	1624					PMID:30718869	Forster et al. resource	0	0	0							Gram+	Facultative anaerobe
151	Lactobacillus_salivarius_ERR2221301	N/A	0	Ligilactobacillus salivarius	Ligilactobacillus salivarius	Ligilactobacillus	Lactobacillaceae	Lactobacillales	Bacilli	Firmicutes	Bacteria	Human	1624					PMID:30718869	Forster et al. resource	0	0	0							Gram+	Facultative anaerobe
152	Lactobacillus_salivarius_ERR2221323	N/A	0	Ligilactobacillus salivarius	Ligilactobacillus salivarius	Ligilactobacillus	Lactobacillaceae	Lactobacillales	Bacilli	Firmicutes	Bacteria	Human	1624					PMID:30718869	Forster et al. resource	0	0	0							Gram+	Facultative anaerobe
153	Lactobacillus_salivarius_GJ_24	Lactobacillus salivarius GJ-24 (1041521.3)	2	Ligilactobacillus salivarius GJ-24	Ligilactobacillus salivarius	Ligilactobacillus	Lactobacillaceae	Lactobacillales	Bacilli	Firmicutes	Bacteria	Human	1041521	1.04152e+06		GCF_000217735.1	2529292731	Strains of species found in the human gut (PMID:24861948) present in PubSEED	Initial strain selection	0	0		Yes	0	Host-associated	Human	Unclassified	Unclassified	Gram+	Facultative anaerobe
154	Lactobacillus_salivarius_HO66_ATCC_11741	Lactobacillus salivarius ATCC 11741 (525364.3)	0	Ligilactobacillus salivarius DSM 20555 = ATCC 11741	Ligilactobacillus salivarius	Ligilactobacillus	Lactobacillaceae	Lactobacillales	Bacilli	Firmicutes	Bacteria	Human	1423799	525364		GCF_001435955.1	643886048	PMID:20203603; PMID:24861948	AGORA 1.03	0	0		Yes	0	Host-associated	Human	Oral	Digestive system	Gram+	Facultative anaerobe
155	Lactobacillus_salivarius_NIAS840	Lactobacillus salivarius NIAS840 (1029822.3)	2	Ligilactobacillus salivarius NIAS840	Ligilactobacillus salivarius	Ligilactobacillus	Lactobacillaceae	Lactobacillales	Bacilli	Firmicutes	Bacteria	Human	1029822	1.02982e+06		GCF_000215465.1	2529292852	Strains of species found in the human gut (PMID:24861948) present in PubSEED	Initial strain selection	0	0		Yes	0	Host-associated	Unclassified	Unclassified	Unclassified	Gram+	Facultative anaerobe
156	Lactobacillus_salivarius_salivarius_UCC118	Lactobacillus salivarius UCC118 (362948.14)	2	Ligilactobacillus salivarius UCC118	Ligilactobacillus salivarius	Ligilactobacillus	Lactobacillaceae	Lactobacillales	Bacilli	Firmicutes	Bacteria	Human	362948	362948	GCF_000215465.1	GCF_000008925.1	637000143	PMID:20203603; PMID:24861948	AGORA 1.03	0	0		Yes	0	Host-associated	Human	Unclassified	Digestive system	Gram+	Facultative anaerobe
157	Lactobacillus_ultunensis_DSM_16047	Lactobacillus ultunensis DSM 16047 (525365.3)	2	Lactobacillus ultunensis DSM 16047	Lactobacillus ultunensis	Lactobacillus	Lactobacillaceae	Lactobacillales	Bacilli	Firmicutes	Bacteria	Human	525365	525365	GCF_000008925.1	GCF_001436305.1	643886047	PMID:20203603; PMID:24861948	AGORA 1.03	0	0		Yes	0	Host-associated	Human	Unclassified	Digestive system	Gram+	Microaerophile
158	Lactobacillus_vaginalis_ATCC_49540	Lactobacillus vaginalis ATCC 49540 (525366.3)	2	Limosilactobacillus vaginalis DSM 5837 = ATCC 49540	Limosilactobacillus vaginalis	Limosilactobacillus	Lactobacillaceae	Lactobacillales	Bacilli	Firmicutes	Bacteria	Human	1423814	525366		GCF_000159435.1	643886050	PMID:20203603; PMID:24861948	AGORA 1.03	0	0		Yes	0	Host-associated	Animal	Unclassified	Reproductive system	Gram+	Microaerophile
159	Lactobacillus_vaginalis_ERR2221166	N/A	0	Limosilactobacillus vaginalis	Limosilactobacillus vaginalis	Limosilactobacillus	Lactobacillaceae	Lactobacillales	Bacilli	Firmicutes	Bacteria	Human	1633					PMID:30718869	Forster et al. resource	0	0	0							Gram+	Microaerophile
