# Supplementary material for: Genome-scale metabolic modeling reveals specific vaginal Lactobacillus strains and their metabolites as key inhibitors of Candida albicans
Source: Microbiol Spectr. 2025 Apr 16;13(6):e02984-24. doi: 10.1128/spectrum.02984-24 (PMC12186704; doi:10.1128/spectrum.02984-24)
Supplement: Table S6 — General vaginal media composition and definition. [file spectrum.02984-24-s0009.xlsx]

## Sheet: coreco
Exchange reaction ID	Uptake rate （mmol*gDW-1*hr-1)
EX_u_N1aspmd	-1
EX_u_3bcrn	-1
EX_u_3mlda	-1
EX_u_HC02216	-1
EX_u_3mhis	-1
EX_u_1mncam	-1
EX_u_M00336	-1
EX_u_23dhmb	-1
EX_u_L2aadp	-1
EX_u_2hb	-1
EX_u_M00653	-1
EX_u_hcit	-1
EX_u_5g2oxpt	-1
EX_u_34hpl	-1
EX_u_3aib	-1
EX_u_3hmp	-1
EX_u_cala	-1
EX_u_4aabutn	-1
EX_u_4gubut	-1
EX_u_4ohbut	-1
EX_u_im4ac	-1
EX_u_5mta	-1
EX_u_5oxpro	-1
EX_u_acrn	-1
EX_u_ade	-1
EX_u_adn	-1
EX_u_amp	-1
EX_u_adpac	-1
EX_u_ala_L	-1
EX_u_alltn	-1
EX_u_HC00591	-1
EX_u_akg	-1
EX_u_avite1	-1
EX_u_arab_D	-1
EX_u_xylt	-1
EX_u_xylnt	-1
EX_u_arg_L	-1
EX_u_asn_L	-1
EX_u_asp_L	-1
EX_u_C08261	-1
EX_u_ala_B	-1
EX_u_3hivac	-1
EX_u_glyb	-1
EX_u_betald	-1
EX_u_c4crn	-1
EX_u_crn	-1
EX_u_chsterols	-1
EX_u_chol	-1
EX_u_cholp	-1
EX_u_glutcon	-1
EX_u_cit	-1
EX_u_citr_L	-1
EX_u_creat	-1
EX_u_crtn	-1
EX_u_cys_L	-1
EX_u_cgly	-1
EX_u_csn	-1
EX_u_4tmeabutn	-1
EX_u_C03413	-1
EX_u_dhap	-1
EX_u_dmlarg	-1
EX_u_dmgly	-1
EX_u_ethmalac	-1
EX_u_forglu	-1
EX_u_fru	-1
EX_u_fdp	-1
EX_u_fum	-1
EX_u_glcn	-1
EX_u_glc_D	-1
EX_u_g6p	-1
EX_u_glcur	-1
EX_u_glu_L	-1
EX_u_gln_L	-1
EX_u_glutar	-1
EX_u_glyc_R	-1
EX_u_glyc3p	-1
EX_u_M02913	-1
EX_u_g3pg	-1
EX_u_g3pc	-1
EX_u_gly	-1
EX_u_glyleu	-1
EX_u_gudac	-1
EX_u_gua	-1
EX_u_gsn	-1
EX_u_guln	-1
EX_u_bgly	-1
EX_u_his_L	-1
EX_u_hxan	-1
EX_u_4izp	-1
EX_u_ins	-1
EX_u_ile_L	-1
EX_u_kynate	-1
EX_u_Lkynr	-1
EX_u_lac_L	-2
EX_u_leu_L	-1
EX_u_leugly	-1
EX_u_lys_L	-1
EX_u_lyxnt	-1
EX_u_mal_L	-1
EX_u_HC00319	-1
EX_u_maltpt	-1
EX_u_malt	-1
EX_u_M02451	-1
EX_u_malttr	-1
EX_u_C01507	-1
EX_u_mana	-1
EX_u_man	-1
EX_u_met_L	-1
EX_u_metsox_S_L	-1
EX_u_C00137	-1
EX_u_N1sprm	-1
EX_u_Nacasp	-1
EX_u_acgal	-1
EX_u_acglu	-1
EX_u_acile_L	-1
EX_u_acleu_L	-1
EX_u_C02712	-1
EX_u_acnam	-1
EX_u_aprut	-1
EX_u_Lfmkynr	-1
EX_u_M02505	-1
EX_u_tmlys	-1
EX_u_ncam	-1
EX_u_nadp	-1
EX_u_rnam	-1
EX_u_nac	-1
EX_u_pcs	-1
EX_u_orn	-1
EX_u_orot	-1
EX_u_pmtcrn	-1
EX_u_pnto_R	-1
EX_u_peamn	-1
EX_u_pheacgln	-1
EX_u_phe_L	-1
EX_u_plac	-1
EX_u_pi	-1
EX_u_ethamp	-1
EX_u_M02749	-1
EX_u_C10164	-1
EX_u_pime	-1
EX_u_Lpipecol	-1
EX_u_pro_L	-1
EX_u_pcrn	-1
EX_u_ptrc	-1
EX_u_pydam	-1
EX_u_4pyrdx	-1
EX_u_pyr	-1
EX_u_quln	-1
EX_u_rbt	-1
EX_u_rib_D	-1
EX_u_mmet	-1
EX_u_4hbz	-1
EX_u_sebacid	-1
EX_u_M03165	-1
EX_u_ser_L	-1
EX_u_spmd	-1
EX_u_sprm	-1
EX_u_sphgn	-1
EX_u_sphings	-1
EX_u_subeac	-1
EX_u_succ	-1
EX_u_so4	-1
EX_u_taur	-1
EX_u_thrnt	-1
EX_u_thr_L	-1
EX_u_thym	-1
EX_u_c51crn	-1
EX_u_urcan	-1
EX_u_tcb	-1
EX_u_tmao	-1
EX_u_trp_L	-1
EX_u_tym	-1
EX_u_tyr_L	-1
EX_u_ura	-1
EX_u_urate	-1
EX_u_urea	-1
EX_u_uri	-1
EX_u_val_L	-1
EX_u_xan	-1
EX_u_alaasp	-1
EX_u_alagln	-1
EX_u_alathr	-1
EX_u_ca2	-1
EX_u_cl	-1
EX_u_cobalt2	-1
EX_u_cu2	-1
EX_u_fe2	-1
EX_u_glyasp	-1
EX_u_k	-1
EX_u_malthx	-1
EX_u_mg2	-1
EX_u_mn2	-1
EX_u_nmn	-1
EX_u_ribflv	-1
EX_u_zn2	-1
EX_u_acgam	-1
EX_u_alaleu	-1
EX_u_glyasn	-1
EX_u_nh4	-1
EX_u_pydx	-1
EX_u_4abz	-1
EX_u_4ahmmp	-1
EX_u_fe3	-1
EX_u_mnl	-1
EX_u_pheme	-1
EX_u_q8	-1
EX_u_sheme	-1
EX_u_strch1	-1
EX_u_dextrin	-1
EX_u_12dgr180	-1
EX_u_26dap_M	-1
EX_u_ala_D	-1
EX_u_btn	-1
EX_u_glycys	-1
EX_u_thm	-1
EX_u_alahis	-1
EX_u_fol	-1
EX_u_glygln	-1
EX_u_glymet	-1
EX_u_glyphe	-1
EX_u_glytyr	-1
EX_u_glypro	-1
EX_u_mqn7	-1
EX_u_adocbl	-1
EX_u_kestopt	-1
EX_u_pydxn	-1
EX_u_2shchc	-1
EX_u_thymd	-1
EX_u_alaglu	-1
EX_u_gal	-1
EX_u_gam	-1
EX_u_lcts	-1
EX_u_ocdca	-1
EX_u_glyc	-1
EX_u_glyglu	-1
EX_u_metala	-1
EX_u_2dmmq8	-1
EX_u_for	-1
EX_u_sbt_D	-1
EX_u_stys	-1
EX_u_3mop	-1
EX_u_gchola	-1
EX_u_gthrd	-1
EX_u_mqn8	-1
EX_u_gthox	-1
EX_u_sucr	-1
EX_u_inulin	-1
EX_u_dgchol	-1
EX_u_ac	-1
EX_u_glcn	-1
EX_u_indole	-1
EX_u_adn	-1
EX_u_lanost	-1
EX_u_7a_czp	-1
EX_u_dpcoa	-1
EX_u_fcsn	-1
EX_u_tsul	-1
EX_u_dhna	-1
EX_u_ocdcea	-1
EX_u_chor	-1
EX_u_gncore2	-1
EX_u_h2o	-10

## Sheet: agora
Exchange reaction ID	Uptake rate （mmol*gDW-1*hr-1)
EX_N1aspmd(e)	-1
EX_3bcrn(e)	-1
EX_3mlda(e)	-1
EX_HC02216(e)	-1
EX_3mhis(e)	-1
EX_1mncam(e)	-1
EX_M00336(e)	-1
EX_23dhmb(e)	-1
EX_L2aadp(e)	-1
EX_2hb(e)	-1
EX_M00653(e)	-1
EX_hcit(e)	-1
EX_5g2oxpt(e)	-1
EX_34hpl(e)	-1
EX_3aib(e)	-1
EX_3hmp(e)	-1
EX_cala(e)	-1
EX_4aabutn(e)	-1
EX_4gubut(e)	-1
EX_4ohbut(e)	-1
EX_im4ac(e)	-1
EX_5mta(e)	-1
EX_5oxpro(e)	-1
EX_acrn(e)	-1
EX_ade(e)	-1
EX_adn(e)	-1
EX_amp(e)	-1
EX_adpac(e)	-1
EX_ala_L(e)	-1
EX_alltn(e)	-1
EX_HC00591(e)	-1
EX_akg(e)	-1
EX_avite1(e)	-1
EX_arab_D(e)	-1
EX_xylt(e)	-1
EX_xylnt(e)	-1
EX_arg_L(e)	-1
EX_asn_L(e)	-1
EX_asp_L(e)	-1
EX_C08261(e)	-1
EX_ala_B(e)	-1
EX_3hivac(e)	-1
EX_glyb(e)	-1
EX_betald(e)	-1
EX_c4crn(e)	-1
EX_crn(e)	-1
EX_chsterols(e)	-1
EX_chol(e)	-1
EX_cholp(e)	-1
EX_glutcon(e)	-1
EX_cit(e)	-1
EX_citr_L(e)	-1
EX_creat(e)	-1
EX_crtn(e)	-1
EX_cys_L(e)	-1
EX_cgly(e)	-1
EX_csn(e)	-1
EX_4tmeabutn(e)	-1
EX_C03413(e)	-1
EX_dhap(e)	-1
EX_dmlarg(e)	-1
EX_dmgly(e)	-1
EX_ethmalac(e)	-1
EX_forglu(e)	-1
EX_fru(e)	-1
EX_fdp(e)	-1
EX_fum(e)	-1
EX_glcn(e)	-1
EX_glc_D(e)	-1
EX_g6p(e)	-1
EX_glcur(e)	-1
EX_glu_L(e)	-1
EX_gln_L(e)	-1
EX_glutar(e)	-1
EX_glyc_R(e)	-1
EX_glyc3p(e)	-1
EX_M02913(e)	-1
EX_g3pg(e)	-1
EX_g3pc(e)	-1
EX_gly(e)	-1
EX_glyleu(e)	-1
EX_gudac(e)	-1
EX_gua(e)	-1
EX_gsn(e)	-1
EX_guln(e)	-1
EX_bgly(e)	-1
EX_his_L(e)	-1
EX_hxan(e)	-1
EX_4izp(e)	-1
EX_ins(e)	-1
EX_ile_L(e)	-1
EX_kynate(e)	-1
EX_Lkynr(e)	-1
EX_lac_L(e)	-2
EX_leu_L(e)	-1
EX_leugly(e)	-1
EX_lys_L(e)	-1
EX_lyxnt(e)	-1
EX_mal_L(e)	-1
EX_HC00319(e)	-1
EX_maltpt(e)	-1
EX_malt(e)	-1
EX_M02451(e)	-1
EX_malttr(e)	-1
EX_C01507(e)	-1
EX_mana(e)	-1
EX_man(e)	-1
EX_met_L(e)	-1
EX_metsox_S_L(e)	-1
EX_C00137(e)	-1
EX_N1sprm(e)	-1
EX_Nacasp(e)	-1
EX_acgal(e)	-1
EX_acglu(e)	-1
EX_acile_L(e)	-1
EX_acleu_L(e)	-1
EX_C02712(e)	-1
EX_acnam(e)	-1
EX_aprut(e)	-1
EX_Lfmkynr(e)	-1
EX_M02505(e)	-1
EX_tmlys(e)	-1
EX_ncam(e)	-1
EX_nadp(e)	-1
EX_rnam(e)	-1
EX_nac(e)	-1
EX_pcs(e)	-1
EX_orn(e)	-1
EX_orot(e)	-1
EX_pmtcrn(e)	-1
EX_pnto_R(e)	-1
EX_peamn(e)	-1
EX_pheacgln(e)	-1
EX_phe_L(e)	-1
EX_plac(e)	-1
EX_pi(e)	-1
EX_ethamp(e)	-1
EX_M02749(e)	-1
EX_C10164(e)	-1
EX_pime(e)	-1
EX_Lpipecol(e)	-1
EX_pro_L(e)	-1
EX_pcrn(e)	-1
EX_ptrc(e)	-1
EX_pydam(e)	-1
EX_4pyrdx(e)	-1
EX_pyr(e)	-1
EX_quln(e)	-1
EX_rbt(e)	-1
EX_rib_D(e)	-1
EX_mmet(e)	-1
EX_4hbz(e)	-1
EX_sebacid(e)	-1
EX_M03165(e)	-1
EX_ser_L(e)	-1
EX_spmd(e)	-1
EX_sprm(e)	-1
EX_sphgn(e)	-1
EX_sphings(e)	-1
EX_subeac(e)	-1
EX_succ(e)	-1
EX_so4(e)	-1
EX_taur(e)	-1
EX_thrnt(e)	-1
EX_thr_L(e)	-1
EX_thym(e)	-1
EX_c51crn(e)	-1
EX_urcan(e)	-1
EX_tcb(e)	-1
EX_tmao(e)	-1
EX_trp_L(e)	-1
EX_tym(e)	-1
EX_tyr_L(e)	-1
EX_ura(e)	-1
EX_urate(e)	-1
EX_urea(e)	-1
EX_uri(e)	-1
EX_val_L(e)	-1
EX_xan(e)	-1
EX_alaasp(e)	-1
EX_alagln(e)	-1
EX_alathr(e)	-1
EX_ca2(e)	-1
EX_cl(e)	-1
EX_cobalt2(e)	-1
EX_cu2(e)	-1
EX_fe2(e)	-1
EX_glyasp(e)	-1
EX_k(e)	-1
EX_malthx(e)	-1
EX_mg2(e)	-1
EX_mn2(e)	-1
EX_nmn(e)	-1
EX_ribflv(e)	-1
EX_zn2(e)	-1
EX_acgam(e)	-1
EX_alaleu(e)	-1
EX_glyasn(e)	-1
EX_nh4(e)	-1
EX_pydx(e)	-1
EX_4abz(e)	-1
EX_4ahmmp(e)	-1
EX_fe3(e)	-1
EX_mnl(e)	-1
EX_pheme(e)	-1
EX_q8(e)	-1
EX_sheme(e)	-1
EX_strch1(e)	-1
EX_dextrin(e)	-1
EX_12dgr180(e)	-1
EX_26dap_M(e)	-1
EX_ala_D(e)	-1
EX_btn(e)	-1
EX_glycys(e)	-1
EX_thm(e)	-1
EX_alahis(e)	-1
EX_fol(e)	-1
EX_glygln(e)	-1
EX_glymet(e)	-1
EX_glyphe(e)	-1
EX_glytyr(e)	-1
EX_glypro(e)	-1
EX_mqn7(e)	-1
EX_adocbl(e)	-1
EX_kestopt(e)	-1
EX_pydxn(e)	-1
EX_2shchc(e)	-1
EX_thymd(e)	-1
EX_alaglu(e)	-1
EX_gal(e)	-1
EX_gam(e)	-1
EX_lcts(e)	-1
EX_ocdca(e)	-1
EX_glyc(e)	-1
EX_glyglu(e)	-1
EX_metala(e)	-1
EX_2dmmq8(e)	-1
EX_for(e)	-1
EX_sbt_D(e)	-1
EX_stys(e)	-1
EX_3mop(e)	-1
EX_gchola(e)	-1
EX_gthrd(e)	-1
EX_mqn8(e)	-1
EX_gthox(e)	-1
EX_sucr(e)	-1
EX_inulin(e)	-1
EX_dgchol(e)	-1
EX_ac(e)	-1
EX_glcn(e)	-1
EX_indole(e)	-1
EX_adn(e)	-1
EX_lanost(e)	-1
EX_7a_czp(e)	-1
EX_dpcoa(e)	-1
EX_fcsn(e)	-1
EX_tsul(e)	-1
EX_dhna(e)	-1
EX_ocdcea(e)	-1
EX_chor(e)	-1
EX_gncore2(e)	-1
EX_h2o(e)	-10
